# Supplementary material for: Plants clonal strategies are well associated with aridity gradients: insights from Lamiaceae family in the SW and Central Asia
Source: AoB Plants. 2025 Dec 8;17(6):plaf069. doi: 10.1093/aobpla/plaf069 (PMC12723225; doi:10.1093/aobpla/plaf069)
Supplement: plaf069_Supplementary_Data [file plaf069_supplementary_data.zip › Table S1.txt]

Species	Longitude	Latitude	Origin	Dominant_CGO	�non_clonal	hypo_rhizome	epi_rhizome	stolon	��.Deserts.and.Semi-desert.steppes	Chasmophytic.Vegetation	Montane.Steppe.Shrublands	�.Juniperus.Woodlands	Wetlands	Forests	bio1	bio10	bio11	bio12	bio13	bio14	bio15	bio16	bio17	bio18	bio19	bio2	bio3	bio4	bio5	bio6	bio7	bio8	bio9	X35
Ajuga austro-iranica	53.382	28.304	IRAN	main root	1	0	0	0	0	1	1	0	0	0	23.85	34.25	12.55	365	100.7	0.6	125.2	258.6	3.5	4.2	258.6	13.4	0.369000006	848.9	41.25	4.95	36.3	12.55	32.75
Ajuga austro-iranica	52.209	28.789	IRAN	main root	1	0	0	0	0	1	1	0	0	0	21.35	31.65	10.35	381.5	107.6	0.1	119.6	264.8	3.8	4.2	264.8	13.9	0.382999992	835.5	39.55	3.15	36.4	10.35	30.05
Ajuga austro-iranica	52.955	29.2389	IRAN	main root	1	0	0	0	0	1	1	0	0	0	19.45	30.45	8.35	416	115.5	0.2	116.4	281.2	2.3	2.3	281.2	11.2	0.320000005	863.7	37.05	2.15	34.9	8.35	30.45
Ajuga austro-iranica	51.659	29.2835	IRAN	main root	1	0	0	0	0	1	1	0	0	0	19.45	29.75	8.65	582.7	154.9	0.3	114.3	395.1	3.7	3.7	395.1	13.5	0.379999995	827.3	37.65	2.15	35.5	8.65	29.75
Ajuga austro-iranica	51.33	29.421	IRAN	main root	1	0	0	0	0	1	1	0	0	0	22.75	32.95	11.85	488.8	145.4	0.2	120.8	347.4	2.9	2.9	347.4	13.9	0.39000001	828.5	40.75	5.05	35.7	11.85	32.95
Ajuga austro-iranica	52.808	29.447	IRAN	main root	1	0	0	0	0	1	1	0	0	0	19.45	30.45	8.45	326.2	89	0.1	115.4	220.8	1.2	1.2	220.8	11.3	0.323000002	855.8	37.35	2.25	35.1	8.45	30.45
Ajuga austro-iranica	51.8023	29.4774	IRAN	main root	1	0	0	0	0	1	1	0	0	0	21.85	32.25	11.15	586.4	156	0.4	113.7	394.2	4.1	4.1	394.2	13.5	0.375	825.8	40.45	4.45	36	11.15	32.25
Ajuga austro-iranica	51.963	29.51	IRAN	main root	1	0	0	0	0	1	1	0	0	0	16.15	26.75	5.25	893.1	222.1	0.8	110.5	582.5	6.5	6.5	582.5	12.3	0.345000005	844.8	34.55	-1.05	35.6	5.25	26.75
Ajuga austro-iranica	51.32	29.53	IRAN	main root	1	0	0	0	0	1	1	0	0	0	22.05	32.25	11.15	553.3	163.8	0.3	119.4	388.8	3.6	3.6	388.8	14.2	0.393000007	827.3	40.25	4.25	36	11.15	32.25
Ajuga austro-iranica	51.919	29.546	IRAN	main root	1	0	0	0	0	1	1	0	0	0	16.25	26.75	5.35	864.7	215.7	0.8	110.2	563.2	6.9	6.9	563.2	12.3	0.346000004	840.9	34.55	-1.05	35.6	5.35	26.75
Ajuga austro-iranica	51.948	29.563	IRAN	main root	1	0	0	0	0	1	1	0	0	0	13.35	24.15	2.35	1006.8	247.2	0.9	109.2	649.3	7.8	7.8	649.3	12	0.338000011	854.3	31.75	-3.85	35.6	2.35	24.15
Ajuga austro-iranica	52.586	29.633	IRAN	main root	1	0	0	0	0	1	1	0	0	0	17.05	28.15	6.05	452.7	113.9	0.2	110.9	296.1	1.8	1.8	296.1	13.5	0.361999989	863.3	36.25	-0.95	37.2	6.05	28.15
Ajuga austro-iranica	51.7654	29.6533	IRAN	main root	1	0	0	0	0	1	1	0	0	0	15.05	25.55	4.35	913.8	236.4	0.7	110.7	600.6	7.7	7.7	600.6	12.6	0.354999995	830	33.15	-2.35	35.5	4.35	25.55
Ajuga austro-iranica	51.6912	29.6574	IRAN	main root	1	0	0	0	0	1	1	0	0	0	20.45	30.95	9.55	696.8	186.8	0.5	112.5	464.9	5.6	5.6	464.9	13.1	0.36400001	837.7	38.75	2.75	36	9.55	30.95
Ajuga austro-iranica	52.808	29.662	IRAN	main root	1	0	0	0	0	1	1	0	0	0	15.15	26.05	4.35	486.6	128.2	0.2	113.8	326.9	1.6	1.6	326.9	13.2	0.361999989	841.3	33.95	-2.55	36.5	4.35	25.05
Ajuga austro-iranica	51.6853	29.6906	IRAN	main root	1	0	0	0	0	1	1	0	0	0	17.95	28.45	7.15	832.3	219.6	0.6	111.4	550.3	6.9	6.9	550.3	12.9	0.35999999	837.3	36.15	0.35	35.8	7.15	28.45
Ajuga austro-iranica	52.237	29.923	IRAN	main root	1	0	0	0	0	1	1	0	0	0	12.35	24.05	0.45	932.5	214.2	0.5	105.3	581.2	4.8	4.8	581.2	12.8	0.330999994	918.3	31.85	-6.75	38.6	0.45	24.05
Ajuga austro-iranica	52.903	29.932	IRAN	main root	1	0	0	0	0	1	1	0	0	0	16.05	27.35	4.95	517.8	127.9	0.2	109.5	333.4	1.7	1.9	333.4	14.6	0.379999995	870	35.45	-2.85	38.3	4.95	26.45
Ajuga austro-iranica	52.099	30.093	IRAN	main root	1	0	0	0	0	1	1	0	0	0	13.55	25.05	1.35	939.3	221.4	0.4	105.6	586.2	3.6	3.6	586.2	12.7	0.325	920.4	32.55	-6.55	39.1	1.35	25.05
Ajuga austro-iranica	50.097	30.288	IRAN	main root	1	0	0	0	0	1	1	0	0	0	25.35	36.45	13.25	372.2	102	0.1	115.1	243.9	1	1	243.9	13.9	0.361999989	909.2	45.05	6.65	38.4	13.25	36.45
Ajuga austro-iranica	50.287	30.673	IRAN	main root	1	0	0	0	0	1	1	0	0	0	24.25	35.75	12.25	557	146.4	0.2	115.4	365.5	1.7	1.7	365.5	14.4	0.371000004	920.9	44.15	5.35	38.8	12.25	35.75
Ajuga austro-iranica	50.8329	30.6984	IRAN	main root	1	0	0	0	0	1	1	0	0	0	13.45	24.25	2.35	1147.7	286.5	0.6	106	704.2	4.8	4.8	704.2	13.9	0.370000005	855.5	32.25	-5.35	37.6	2.35	24.25
Ajuga austro-iranica	49.549	31.471	IRAN	main root	1	0	0	0	0	1	1	0	0	0	23.45	35.25	11.25	482.2	117	0.1	108.5	303.6	0.9	0.9	303.6	13.3	0.343000007	941.6	43.15	4.35	38.8	11.25	35.25
Ajuga austro-iranica	50.0997	31.7912	IRAN	main root	1	0	0	0	0	1	1	0	0	0	18.25	30.75	4.85	951.6	200.8	0.6	98.5	549.2	2.2	2.2	549.2	12.2	0.303999996	1009.3	37.55	-2.75	40.3	4.85	30.75
Ajuga austro-iranica	49.9363	31.7933	IRAN	main root	1	0	0	0	0	1	1	0	0	0	20.55	32.85	7.75	808.3	180.5	0.5	101.8	483.5	1.6	1.6	483.5	12.9	0.323000002	980.4	39.95	0.05	39.9	7.75	32.85
Ajuga austro-iranica	51.934	31.918	IRAN	main root	1	0	0	0	0	1	1	0	0	0	12.95	24.95	0.65	210	42.3	0.2	88.1	109.7	1.3	2.8	102.2	13.5	0.34000001	940.2	32.05	-7.55	39.6	2.25	23.95
Ajuga austro-iranica	50.9971	32.3359	IRAN	main root	1	0	0	0	0	1	1	0	0	0	10.55	23.45	-2.95	510.9	101.7	0.4	92.8	273.4	2.1	3	261.9	14.2	0.328999996	1022	31.15	-11.95	43.1	-1.55	22.65
Ajuga austro-iranica	46.077	34.395	IRAN	main root	1	0	0	0	0	1	1	0	0	0	13.35	25.45	1.35	776.7	138.3	0.4	87.2	408.7	2.4	2.4	381.1	12.6	0.331999993	942.8	32.95	-5.05	38	2.45	25.45
Ajuga austro-iranica	44.2256	36.1411	IRAN	main root	1	0	0	0	0	1	1	0	0	0	17.55	30.25	5.25	767.9	124.6	0.4	80.9	364.2	2.7	3	357.9	13	0.325	975.4	38.75	-1.05	39.8	6.55	29.65
Ajuga chamaecistus	56.365	27.19	IRAN	main root	1	0	0	0	0	1	1	0	0	0	27.15	32.95	20.25	187.8	45	0.8	111.3	125.3	3.3	3.3	119.9	5.6	0.28599999	505.1	35.85	16.25	19.6	20.75	32.95
Ajuga chamaecistus	53.641	29.065	IRAN	main root	1	0	0	0	0	1	1	0	0	0	20.05	30.95	8.95	329.6	88	0.4	116.6	221.1	3.6	3.6	221.1	11.5	0.328999996	859.2	37.15	2.35	34.8	8.95	30.95
Ajuga chamaecistus	53.641	29.065	IRAN	main root	1	0	0	0	0	1	1	0	0	0	20.05	30.95	8.95	329.6	88	0.4	116.6	221.1	3.6	3.6	221.1	11.5	0.328999996	859.2	37.15	2.35	34.8	8.95	30.95
Ajuga chamaecistus	53.641	29.065	IRAN	main root	1	0	0	0	0	1	1	0	0	0	20.05	30.95	8.95	329.6	88	0.4	116.6	221.1	3.6	3.6	221.1	11.5	0.328999996	859.2	37.15	2.35	34.8	8.95	30.95
Ajuga chamaecistus	52.63	29.14	IRAN	main root	1	0	0	0	0	1	1	0	0	0	14.45	25.25	3.35	667.5	179	0.3	114.4	445.8	4.4	4.4	445.8	11.3	0.322000003	856.6	32.05	-2.95	35	3.35	25.25
Ajuga chamaecistus	53.55	29.17	IRAN	main root	1	0	0	0	0	1	1	0	0	0	13.35	24.15	2.25	426.7	105.7	0.5	110.4	274.7	5.3	5.3	274.7	10.7	0.31500001	853.1	30.15	-3.85	34	2.25	24.15
Ajuga chamaecistus	53.36	29.18	IRAN	main root	1	0	0	0	0	1	1	0	0	0	15.45	26.35	4.35	473	123.3	0.4	113.6	314.3	5	5	314.3	11.3	0.323000002	861.7	32.65	-2.15	34.8	4.35	26.35
Ajuga chamaecistus	53.27	29.23	IRAN	main root	1	0	0	0	0	1	1	0	0	0	18.95	29.95	7.75	353.3	91.7	0.2	112.8	233.4	3.4	3.4	233.4	11.3	0.322000003	866.7	36.25	1.25	35	7.75	29.95
Ajuga chamaecistus	56.35	29.26	IRAN	main root	1	0	0	0	0	1	1	0	0	0	13.55	24.35	2.55	372.9	84.3	0.7	103.9	232.7	9.3	13.5	215.9	12.8	0.357999992	850	31.25	-4.55	35.8	3.75	19.65
Ajuga chamaecistus	53.24	29.29	IRAN	main root	1	0	0	0	0	1	1	0	0	0	18.15	29.15	7.05	381.2	98.3	0.2	112.3	251	3.4	3.4	251	11.2	0.320000005	865.1	35.65	0.65	35	7.05	29.15
Ajuga chamaecistus	56.868	29.294	IRAN	main root	1	0	0	0	0	1	1	0	0	0	12.65	22.35	2.25	383.7	88.6	2.1	99.6	240	16.6	20	213.8	11.3	0.344000006	782.7	28.85	-4.05	32.9	3.25	18.25
Ajuga chamaecistus	56.421	29.461	IRAN	main root	1	0	0	0	0	1	1	0	0	0	12.15	22.75	1.05	406.4	97.3	0.9	101.9	251.3	11.8	14.6	224.4	11.6	0.333999991	845.3	29.25	-5.55	34.8	2.25	18.15
Ajuga chamaecistus	52.77	29.55	IRAN	main root	1	0	0	0	0	1	1	0	0	0	18.35	29.35	7.45	387.6	100.1	0.2	112.7	257.5	1.5	1.5	257.5	12.1	0.336999989	852.4	36.75	0.95	35.8	7.45	29.35
Ajuga chamaecistus	52.17	29.65	IRAN	main root	1	0	0	0	0	1	1	0	0	0	15.15	26.05	3.95	698.7	165.6	0.7	107.6	445.1	5.4	5.4	445.1	10.8	0.306999993	864	33.15	-2.15	35.3	3.95	26.05
Ajuga chamaecistus	52.512	29.65	IRAN	main root	1	0	0	0	0	1	1	0	0	0	16.15	27.25	4.95	470.8	116	0.2	110	305.8	2.1	2.1	305.8	13.8	0.367000008	868	35.45	-2.15	37.6	4.95	27.25
Ajuga chamaecistus	52.15	29.66	IRAN	main root	1	0	0	0	0	1	1	0	0	0	15.05	25.95	3.85	717.2	170.1	0.7	107.5	456.6	5.6	5.6	456.6	10.8	0.306999993	864.7	33.05	-2.15	35.2	3.85	25.95
Ajuga chamaecistus	55.946	29.718	IRAN	main root	1	0	0	0	0	1	1	0	0	0	14.55	25.15	3.65	275.5	67.1	0.7	106.4	176.4	4.2	4.8	155.4	11.4	0.33599999	836.7	31.65	-2.45	34.1	4.95	24.05
Ajuga chamaecistus	55.996	29.774	IRAN	main root	1	0	0	0	0	1	1	0	0	0	13.65	24.45	2.65	324.1	78.3	1	104.6	204.9	5.6	6.3	180.4	11.3	0.329999995	847	30.85	-3.35	34.2	3.95	23.25
Ajuga chamaecistus	56.059	29.811	IRAN	main root	1	0	0	0	0	1	1	0	0	0	12.95	23.75	1.95	349.4	83	1.2	101.8	215.7	7	8	191.1	11.2	0.326999998	850.2	30.05	-4.25	34.3	3.15	22.55
Ajuga chamaecistus	52.594	29.827	IRAN	main root	1	0	0	0	0	1	1	0	0	0	16.35	27.35	5.45	472.2	121	0.2	111.7	310.9	1.4	1.4	310.9	15.2	0.397000003	848.9	36.15	-2.05	38.2	5.45	27.35
Ajuga chamaecistus	52.38	29.83	IRAN	main root	1	0	0	0	0	1	1	0	0	0	14.85	26.05	3.65	560.7	132.4	0.3	108.3	359.1	2.8	2.8	359.1	13.9	0.36500001	871.2	34.35	-3.55	37.9	3.65	26.05
Ajuga chamaecistus	52.913	29.935	IRAN	main root	1	0	0	0	0	1	1	0	0	0	14.55	25.85	3.35	567.5	139.8	0.2	109.3	364.8	1.8	2	364.8	14.5	0.377999997	873.6	33.95	-4.45	38.4	3.35	24.95
Ajuga chamaecistus	52.787	29.964	IRAN	main root	1	0	0	0	0	1	1	0	0	0	16.45	27.55	5.45	480.1	120.7	0.2	110.2	311.3	1.6	1.7	311.3	14.9	0.391000009	854.9	36.05	-2.15	38.2	5.45	26.65
Ajuga chamaecistus	52.787	29.964	IRAN	main root	1	0	0	0	0	1	1	0	0	0	16.45	27.55	5.45	480.1	120.7	0.2	110.2	311.3	1.6	1.7	311.3	14.9	0.391000009	854.9	36.05	-2.15	38.2	5.45	26.65
Ajuga chamaecistus	54.525	30.062	IRAN	main root	1	0	0	0	0	1	1	0	0	0	18.35	29.35	7.25	135	32.8	0	112	85.7	0.5	0.8	85.7	14.7	0.38900001	858.4	36.75	-0.95	37.7	7.25	27.95
Ajuga chamaecistus	53.17	30.07	IRAN	main root	1	0	0	0	0	1	1	0	0	0	14.25	25.75	2.65	458.7	110.9	0.2	108.8	291.1	1.7	2.1	291.1	13.9	0.36500001	895.5	33.05	-5.15	38.2	2.65	24.65
Ajuga chamaecistus	53.134	30.194	IRAN	main root	1	0	0	0	0	1	1	0	0	0	15.05	26.55	3.35	513.9	121	0.3	107.5	320	2	2.6	319.3	13.3	0.349000001	901.2	33.55	-4.45	38	4.65	25.45
Ajuga chamaecistus	57.122	30.338	IRAN	main root	1	0	0	0	0	1	1	0	0	0	16.55	26.45	6.05	176.4	40.4	0.2	104.9	112.9	1.5	2	100.5	13	0.375999999	793.4	33.05	-1.35	34.4	7.55	25.15
Ajuga chamaecistus	52.727	30.795	IRAN	main root	1	0	0	0	0	1	1	0	0	0	8.75	21.95	-4.35	414.4	90.3	0.6	95.2	226.6	4.3	6.5	216.2	11.7	0.291000009	1019	28.55	-11.65	40.2	-2.95	20.85
Ajuga chamaecistus	53.11	30.85	IRAN	main root	1	0	0	0	0	1	1	0	0	0	14.45	25.85	2.85	166.1	34.1	0.3	90.7	85	1.8	3.2	82.7	12.4	0.33900001	887.4	32.25	-4.45	36.7	4.45	24.75
Ajuga chamaecistus	51.457	30.977	IRAN	main root	1	0	0	0	0	1	1	0	0	0	7.85	21.05	-5.75	1541.6	321	0.8	100.2	883.5	3.6	4.1	883.5	12.8	0.3	1044.2	28.65	-14.15	42.8	-5.75	20.25
Ajuga chamaecistus	52.726	31.101	IRAN	main root	1	0	0	0	0	1	1	0	0	0	14.95	26.35	3.05	158.6	35.3	0.1	96.4	84.2	1.3	2.3	81.7	13.7	0.354999995	898.3	33.15	-5.35	38.5	4.65	25.25
Ajuga chamaecistus	51.588	31.35	IRAN	main root	1	0	0	0	0	1	1	0	0	0	10.25	21.55	-2.35	600.4	117.7	0.5	95.6	325.3	1.9	2.4	321.9	12.8	0.325999999	928.9	29.25	-10.15	39.4	-1.25	20.85
Ajuga chamaecistus	50.66	31.37	IRAN	main root	1	0	0	0	0	1	1	0	0	0	14.15	26.75	0.15	922.9	182	0.5	97.2	517.9	2.1	2.4	517.9	12.5	0.296000004	1029.7	33.95	-8.35	42.3	0.15	26.05
Ajuga chamaecistus	50.895	31.514	IRAN	main root	1	0	0	0	0	1	1	0	0	0	10.85	23.75	-3.65	828.3	157.3	0.3	95.4	448.9	1.9	2.5	448.2	12.4	0.28900001	1061	30.85	-11.95	42.8	-2.35	23.05
Ajuga chamaecistus	51.343	31.515	IRAN	main root	1	0	0	0	0	1	1	0	0	0	8.95	21.55	-4.85	607.9	118.1	0.4	94.7	327.9	1.8	2.4	321.9	12.9	0.307999992	1025.3	29.25	-12.75	42	-3.65	20.85
Ajuga chamaecistus	54.137	31.552	IRAN	main root	1	0	0	0	0	1	1	0	0	0	7.45	20.95	-5.65	355.6	76.2	0.4	98.9	199.6	3.4	6.3	193.7	10.7	0.275	1039.3	26.95	-11.95	38.9	-4.25	19.65
Ajuga chamaecistus	50.887	31.557	IRAN	main root	1	0	0	0	0	1	1	0	0	0	13.55	26.15	-0.75	786.4	148.5	0.3	95.1	424.6	1.7	2.2	423.6	12.2	0.29000001	1044.9	33.15	-9.05	42.2	0.55	25.55
Ajuga chamaecistus	54.152	31.57	IRAN	main root	1	0	0	0	0	1	1	0	0	0	11.55	23.75	-0.65	299.4	65.3	0.3	99.8	169.4	2.8	5.1	164.8	10.9	0.296000004	947.4	29.65	-7.05	36.7	0.85	22.45
Ajuga chamaecistus	51.799	31.677	IRAN	main root	1	0	0	0	0	1	1	0	0	0	9.55	22.25	-3.55	311.6	61.9	0.4	89	161.7	2.2	3.6	154.1	12.6	0.308999991	997.2	29.35	-11.45	40.8	-2.15	21.25
Ajuga chamaecistus	54.234	31.739	IRAN	main root	1	0	0	0	0	1	1	0	0	0	17.35	28.45	5.85	150.2	34	0.1	100.9	87.1	1.2	2.1	81.2	12.2	0.33900001	873.5	34.55	-1.45	36	7.55	27.25
Ajuga chamaecistus	51.075	31.761	IRAN	main root	1	0	0	0	0	1	1	0	0	0	8.75	22.05	-5.45	814.9	158.3	0.6	94.6	441.2	2.9	4.1	431.7	11.7	0.279999995	1065.6	29.15	-12.75	41.9	-4.25	21.25
Ajuga chamaecistus	51.156	31.854	IRAN	main root	1	0	0	0	0	1	1	0	0	0	10.35	22.65	-3.15	468.3	91.3	0.5	92.4	249.2	2.2	3.2	241.1	11.8	0.292000008	1002.4	29.85	-10.55	40.4	-1.95	21.95
Ajuga chamaecistus	51.156	31.854	IRAN	main root	1	0	0	0	0	1	1	0	0	0	10.35	22.65	-3.15	468.3	91.3	0.5	92.4	249.2	2.2	3.2	241.1	11.8	0.292000008	1002.4	29.85	-10.55	40.4	-1.95	21.95
Ajuga chamaecistus	51.164	31.861	IRAN	main root	1	0	0	0	0	1	1	0	0	0	10.25	22.65	-3.25	482.9	94.2	0.5	92.1	256.3	2.3	3.4	247.5	11.8	0.293000007	1002.7	29.75	-10.65	40.4	-2.05	21.95
Ajuga chamaecistus	51.189	31.872	IRAN	main root	1	0	0	0	0	1	1	0	0	0	9.05	22.05	-4.85	536.2	104.6	0.6	91.4	282.8	2.6	3.9	272.1	11.9	0.286999989	1041.4	29.25	-12.25	41.5	-3.65	21.25
Ajuga chamaecistus	51.247	31.903	IRAN	main root	1	0	0	0	0	1	1	0	0	0	9.45	22.15	-4.15	454.9	88	0.6	89.8	236.5	2.9	4.2	226.9	12.2	0.295000005	1017.8	29.45	-11.75	41.2	-2.85	21.35
Ajuga chamaecistus	51.237	31.93	IRAN	main root	1	0	0	0	0	1	1	0	0	0	10.35	22.55	-2.95	403.9	78.2	0.5	89.7	210	2.6	3.9	201.4	12.1	0.3	987.8	29.85	-10.55	40.4	-1.65	21.85
Ajuga chamaecistus	51.285	31.957	IRAN	main root	1	0	0	0	0	1	1	0	0	0	10.65	22.85	-2.45	348.7	67.5	0.5	89.1	180.9	2.4	3.5	172.7	12.4	0.306999993	977.8	30.15	-10.15	40.3	-1.15	22.15
Ajuga chamaecistus	51.264	31.977	IRAN	main root	1	0	0	0	0	1	1	0	0	0	10.85	22.95	-2.25	350.1	68	0.5	89.3	182	2.3	3.4	173.6	12.3	0.306999993	974.2	30.15	-9.95	40.1	-0.95	22.25
Ajuga chamaecistus	51.282	31.98	IRAN	main root	1	0	0	0	0	1	1	0	0	0	10.85	22.95	-2.15	350.4	68.1	0.5	89.2	182.1	2.3	3.4	173.4	12.4	0.307999992	973.5	30.25	-10.05	40.3	-0.95	22.25
Ajuga chamaecistus	50.654	31.997	IRAN	main root	1	0	0	0	0	1	1	0	0	0	11.95	23.75	-1.25	668.9	131.9	0.6	93.1	362.2	2	2.4	346.6	11.2	0.291000009	978.7	30.55	-8.05	38.6	-0.25	23.25
Ajuga chamaecistus	50.632	32.004	IRAN	main root	1	0	0	0	0	1	1	0	0	0	11.55	23.55	-1.95	688.9	136	0.6	92.9	372.5	2.1	2.5	356.2	11.4	0.292000008	993.2	30.35	-8.65	39	-0.85	22.95
Ajuga chamaecistus	50.645	32.026	IRAN	main root	1	0	0	0	0	1	1	0	0	0	11.45	23.35	-1.95	720.9	142.3	0.7	92.8	388.4	2.2	2.6	371.4	11.3	0.292000008	985.6	30.15	-8.65	38.8	-0.85	22.75
Ajuga chamaecistus	50.891	32.062	IRAN	main root	1	0	0	0	0	1	1	0	0	0	6.75	21.05	-7.75	674.8	133.2	0.6	92.6	355.7	2.7	3.5	344	11.5	0.267000008	1122.5	28.25	-14.95	43.2	-6.65	20.25
Ajuga chamaecistus	50.934	32.236	IRAN	main root	1	0	0	0	0	1	1	0	0	0	10.85	23.45	-2.55	515.8	101.9	0.5	92.8	273.7	2.2	3	264.7	13.5	0.321000004	1007	30.95	-10.95	41.9	-1.25	22.75
Ajuga chamaecistus	51.05	32.258	IRAN	main root	1	0	0	0	0	1	1	0	0	0	10.65	23.35	-2.85	489	97.4	0.5	92.8	261.8	2.3	3.3	251	13.8	0.324000001	1015.6	30.95	-11.65	42.6	-1.45	22.55
Ajuga chamaecistus	50.771	32.315	IRAN	main root	1	0	0	0	0	1	1	0	0	0	10.25	22.95	-3.35	590.6	117.4	0.6	91.4	308.2	2.6	3.3	295	13.5	0.320000005	1021.8	30.55	-11.45	42	-2.15	22.25
Ajuga chamaecistus	51.897	32.343	IRAN	main root	1	0	0	0	0	1	1	0	0	0	11.45	23.75	-1.15	200.8	43.1	0.2	87	105.2	1.3	3.3	89.4	14.5	0.357999992	962.1	31.25	-9.35	40.6	0.75	22.55
Ajuga chamaecistus	51.233	32.369	IRAN	main root	1	0	0	0	0	1	1	0	0	0	14.55	27.15	1.45	245.3	50.1	0.3	91.3	132.2	1.4	2.3	122.9	14.3	0.336999989	995.5	34.55	-7.85	42.4	2.95	26.25
Ajuga chamaecistus	50.181	32.448	IRAN	main root	1	0	0	0	0	1	1	0	0	0	8.15	20.65	-4.85	1241.2	244.9	1.6	89.8	646.7	5.8	6	611.3	9.6	0.256999993	1003.7	27.25	-10.25	37.5	-4.05	20.05
Ajuga chamaecistus	51.717	32.606	IRAN	main root	1	0	0	0	0	1	1	0	0	0	16.15	28.65	3.45	144.6	30.4	0.2	85.3	74.1	1	2.4	64.6	14.8	0.36099999	973.6	36.45	-4.45	40.9	5.25	27.45
Ajuga chamaecistus	51.188	32.691	IRAN	main root	1	0	0	0	0	1	1	0	0	0	14.55	27.25	1.25	233.6	47.1	0.4	83.1	116.6	2.2	3.2	104.2	14	0.328999996	1006	34.55	-7.95	42.5	2.85	26.35
Ajuga chamaecistus	50.971	32.852	IRAN	main root	1	0	0	0	0	1	1	0	0	0	12.55	25.15	-0.65	296.4	58	0.7	80.1	141.4	3.9	5	126.5	13.4	0.319000006	998.6	32.25	-9.65	41.9	0.85	24.35
Ajuga chamaecistus	50.306	32.894	IRAN	main root	1	0	0	0	0	1	1	0	0	0	8.55	20.55	-4.65	505.5	100.4	1	84.6	251.7	4.1	5.5	229.7	12.5	0.31400001	987.2	28.05	-11.75	39.8	-3.75	20.05
Ajuga chamaecistus	51.094	32.912	IRAN	main root	1	0	0	0	0	1	1	0	0	0	12.05	24.65	-1.05	257.1	51.2	0.7	78.9	121.2	3.4	4.7	105.8	13.6	0.325	995	31.75	-10.05	41.8	0.55	23.75
Ajuga chamaecistus	50.166	32.944	IRAN	main root	1	0	0	0	0	1	1	0	0	0	7.15	19.75	-6.25	717.2	144	1.8	84.2	351.9	6.4	8.7	318.4	12.1	0.300999999	1014.3	27.35	-12.75	40.1	-5.25	19.15
Ajuga chamaecistus	50.226	32.948	IRAN	main root	1	0	0	0	0	1	1	0	0	0	7.15	19.85	-6.35	569.8	114	1.3	83.9	280	5	6.8	253.7	12.4	0.302999997	1026.6	27.55	-13.25	40.8	-5.35	19.35
Ajuga chamaecistus	50.564	32.992	IRAN	main root	1	0	0	0	0	1	1	0	0	0	9.85	22.35	-3.25	455.4	87.6	1.4	81.1	218	5.6	7.5	199.6	12	0.299000001	992.3	29.35	-10.95	40.3	-2.15	21.65
Ajuga chamaecistus	50.77	33.027	IRAN	main root	1	0	0	0	0	1	1	0	0	0	10.55	23.35	-2.65	362.8	70.2	1.3	78.3	167.3	5.6	7.3	149.8	12.3	0.3	1006	30.25	-10.85	41.1	-1.25	22.55
Ajuga chamaecistus	50.356	33.175	IRAN	main root	1	0	0	0	0	1	1	0	0	0	8.95	22.15	-4.65	543.2	105.3	1.9	79.3	257.3	7.1	9.9	223.1	13.1	0.307999992	1039.1	29.55	-12.85	42.4	1.25	21.45
Ajuga chamaecistus	49.583	33.194	IRAN	main root	1	0	0	0	0	1	1	0	0	0	8.95	21.45	-4.15	743	140.1	1.1	82	355	5.7	7.3	328.2	11.6	0.293000007	1003.2	29.35	-10.15	39.5	1.05	20.95
Ajuga chamaecistus	50.309	33.209	IRAN	main root	1	0	0	0	0	1	1	0	0	0	9.65	22.65	-3.85	480.4	93.6	1.7	79.4	227.6	6.2	8.8	197	13.4	0.316000009	1027.4	30.15	-12.15	42.3	2.05	21.95
Ajuga chamaecistus	49.257	33.327	IRAN	main root	1	0	0	0	0	1	1	0	0	0	9.95	22.75	-3.35	1104	207	1.5	81.7	524.4	7.5	8.5	487.4	10.8	0.274000001	1022.7	30.05	-9.45	39.5	1.85	22.25
Ajuga chamaecistus	50.346	33.337	IRAN	main root	1	0	0	0	0	1	1	0	0	0	12.15	24.75	-1.05	311.5	60.6	1.2	78.9	145.6	4.2	6.3	126.5	13.7	0.327999997	996	32.25	-9.65	41.9	4.95	24.05
Ajuga chamaecistus	49.13	33.377	IRAN	main root	1	0	0	0	0	1	1	0	0	0	9.55	22.55	-3.65	1010.4	196.7	1	85.4	502.1	5	5.7	470.3	11.9	0.293000007	1018.4	30.05	-10.65	40.7	-2.55	21.95
Ajuga chamaecistus	49.326	33.398	IRAN	main root	1	0	0	0	0	1	1	0	0	0	10.45	23.25	-2.85	693.1	132.2	1	82.1	330.8	5.1	6	307.5	11.4	0.283999991	1018.6	30.75	-9.35	40.1	-1.85	22.75
Ajuga chamaecistus	50.328	33.399	IRAN	main root	1	0	0	0	0	1	1	0	0	0	12.85	25.55	-0.35	299.5	59.2	1.2	79.1	141.5	4	6.1	120.4	14	0.331999993	998.4	33.15	-8.95	42.1	5.75	24.75
Ajuga chamaecistus	49.265	33.442	IRAN	main root	1	0	0	0	0	1	1	0	0	0	12.75	25.15	-0.45	533.7	102.9	0.6	82.4	256	3.3	3.8	235.6	11.8	0.294000006	998	32.65	-7.35	40	5.05	24.65
Ajuga chamaecistus	49.047	33.507	IRAN	main root	1	0	0	0	0	1	1	0	0	0	14.75	27.45	1.65	518	103.4	0.4	85.7	256.6	2.2	3	237.6	12.7	0.307999992	1001.5	35.15	-6.25	41.4	2.75	26.85
Ajuga chamaecistus	48.923	33.551	IRAN	main root	1	0	0	0	0	1	1	0	0	0	13.05	25.75	-0.05	676.2	135.5	0.4	84.9	327.5	2.5	3.9	300.5	12.9	0.31099999	1001.3	33.55	-8.05	41.6	1.15	25.25
Ajuga chamaecistus	47.569	33.558	IRAN	main root	1	0	0	0	0	1	1	0	0	0	16.05	27.75	4.45	538.2	92.8	0.3	84.6	269.1	1.6	1.7	258.7	14.4	0.363000011	906.2	36.75	-2.85	39.6	5.75	27.25
Ajuga chamaecistus	51.483	33.761	IRAN	main root	1	0	0	0	0	1	1	0	0	0	14.95	26.65	2.75	189.7	36.4	1	74.3	85.8	4.5	6.9	71.8	10.4	0.28599999	924.8	32.75	-3.45	36.2	8.65	25.85
Ajuga chamaecistus	48.865	33.77	IRAN	main root	1	0	0	0	0	1	1	0	0	0	13.75	26.55	0.55	542.6	110.7	0.4	83	262.8	2.4	4.6	224.9	12.3	0.298000002	1010.2	34.35	-7.05	41.4	6.15	26.05
Ajuga chamaecistus	49.847	33.787	IRAN	main root	1	0	0	0	0	1	1	0	0	0	8.05	21.35	-5.45	520	102.7	1.8	76.9	247.2	6.1	9.7	202	12.9	0.302999997	1040.2	29.25	-13.25	42.5	0.45	20.65
Ajuga chamaecistus	49.673	33.792	IRAN	main root	1	0	0	0	0	1	1	0	0	0	9.25	22.45	-4.25	487.9	96.2	1.5	77.6	230.9	5.1	7.7	193.7	12.6	0.3	1034.8	30.25	-11.95	42.2	1.55	21.75
Ajuga chamaecistus	49.06	33.795	IRAN	main root	1	0	0	0	0	1	1	0	0	0	10.45	23.25	-2.75	630.7	128.8	0.7	83.5	306.7	3.1	5.3	266.4	12.6	0.302999997	1009.3	31.15	-10.55	41.7	2.95	22.65
Ajuga chamaecistus	49.96	33.804	IRAN	main root	1	0	0	0	0	1	1	0	0	0	11.95	24.85	-1.15	374.3	72.4	1.6	75.4	173.6	5.1	8.6	146.7	13	0.313000011	1005.5	32.55	-9.05	41.6	4.75	24.15
Ajuga chamaecistus	48.187	33.837	IRAN	main root	1	0	0	0	0	1	1	0	0	0	14.15	26.55	1.45	619.8	114.5	0.5	82.4	301.9	1.9	3.6	277.7	13.2	0.322000003	976.5	34.65	-6.25	40.9	2.55	26.15
Ajuga chamaecistus	48.159	33.843	IRAN	main root	1	0	0	0	0	1	1	0	0	0	13.75	26.25	1.15	648.2	119.2	0.5	82	314.4	1.9	3.8	288.7	13.1	0.322000003	976.2	34.25	-6.55	40.8	2.25	25.75
Ajuga chamaecistus	49.369	33.932	IRAN	main root	1	0	0	0	0	1	1	0	0	0	8.35	21.65	-5.15	480.7	93.1	1.3	77.6	225.2	4.9	7.1	193.2	12.2	0.291000009	1038	29.45	-12.45	41.9	0.65	21.05
Ajuga chamaecistus	48.691	33.935	IRAN	main root	1	0	0	0	0	1	1	0	0	0	13.35	26.25	0.15	482.7	94.1	0.6	80.3	229.9	2.6	4.8	198.7	11.9	0.291000009	1014.9	33.95	-7.05	41	5.75	25.75
Ajuga chamaecistus	48.058	33.942	IRAN	main root	1	0	0	0	0	1	1	0	0	0	9.45	21.85	-3.25	748	135.7	0.6	79.5	358	2.7	5.2	311.4	12.9	0.318000007	976.8	29.75	-10.95	40.7	2.25	21.45
Ajuga chamaecistus	49.704	33.958	IRAN	main root	1	0	0	0	0	1	1	0	0	0	9.55	22.55	-3.65	373.6	72.1	1.3	75.3	173	4.5	7.3	145.5	13	0.30999999	1011.9	30.35	-11.45	41.8	2.25	21.85
Ajuga chamaecistus	51.162	33.961	IRAN	main root	1	0	0	0	0	1	1	0	0	0	15.55	27.55	3.05	177.1	32.5	0.9	72.8	78.8	4.2	6.7	69.2	10.5	0.282999992	946.7	33.45	-3.65	37.1	4.55	26.65
Ajuga chamaecistus	49.747	33.982	IRAN	main root	1	0	0	0	0	1	1	0	0	0	10.35	23.25	-2.75	440.1	85.4	1.5	75.4	205.8	5.1	8.4	168.9	13	0.31400001	1004.1	30.95	-10.55	41.5	3.25	22.55
Ajuga chamaecistus	50.7	33.986	IRAN	main root	1	0	0	0	0	1	1	0	0	0	15.95	28.15	3.25	225.4	41.6	1.2	74.4	102.8	3.9	6.4	90.3	11.7	0.3	961.9	34.95	-4.05	39	9.35	27.25
Ajuga chamaecistus	49.523	34.026	IRAN	main root	1	0	0	0	0	1	1	0	0	0	11.55	24.25	-1.45	346.9	66.8	1.1	76.1	161.5	3.8	5.8	136.7	12.8	0.311999989	993.3	31.95	-9.15	41.1	4.45	23.55
Ajuga chamaecistus	49.738	34.052	IRAN	main root	1	0	0	0	0	1	1	0	0	0	11.55	24.15	-1.35	359.4	68.4	1.4	74.4	163	4.5	7.7	141.1	13.2	0.321000004	988.3	31.95	-9.35	41.3	4.55	23.45
Ajuga chamaecistus	49.297	34.053	IRAN	main root	1	0	0	0	0	1	1	0	0	0	12.25	24.75	-0.75	368.6	69.4	1.2	76	171.7	4.3	6.1	144	12	0.299000001	988.8	32.25	-8.05	40.3	4.95	24.15
Ajuga chamaecistus	49.675	34.061	IRAN	main root	1	0	0	0	0	1	1	0	0	0	12.65	25.25	-0.25	336	63.8	1.3	74.6	152.4	4.2	7	132.6	13.2	0.322000003	982.7	32.95	-8.15	41.1	5.65	24.45
Ajuga chamaecistus	49.772	34.088	IRAN	main root	1	0	0	0	0	1	1	0	0	0	13.65	26.15	0.85	311.2	59.1	1.2	74.5	140.2	3.8	6.7	123.5	13.4	0.325999999	977.2	33.95	-7.05	41	6.85	25.45
Ajuga chamaecistus	49.368	34.106	IRAN	main root	1	0	0	0	0	1	1	0	0	0	12.25	24.85	-0.75	359.9	67.1	1.3	74.9	166.7	4.5	6.5	137.8	12.5	0.306999993	989.9	32.45	-8.25	40.7	5.15	24.25
Ajuga chamaecistus	50.274	34.124	IRAN	main root	1	0	0	0	0	1	1	0	0	0	9.55	22.15	-3.55	294.4	56.2	0.9	74.8	135.4	3.7	6.3	117.2	12.9	0.31400001	994.4	29.25	-11.75	41	2.85	21.35
Ajuga chamaecistus	49.02	34.133	IRAN	main root	1	0	0	0	0	1	1	0	0	0	11.25	24.15	-2.15	406.6	78.5	1.1	78.8	194.2	3.6	5.6	163	12.8	0.303999996	1018.7	32.25	-9.85	42.1	3.85	23.65
Ajuga chamaecistus	48.879	34.169	IRAN	main root	1	0	0	0	0	1	1	0	0	0	12.55	25.65	-0.85	334.7	64.1	0.9	78.3	160.6	2.8	4.7	131.3	13	0.305999994	1025.6	33.65	-8.75	42.4	5.05	25.05
Ajuga chamaecistus	47.168	34.22	IRAN	main root	1	0	0	0	0	1	1	0	0	0	14.55	26.95	2.15	588.7	103.2	0.3	80.2	282.1	2.3	2.3	259.3	13.6	0.331999993	966	35.55	-5.35	40.9	3.35	26.95
Ajuga chamaecistus	48.337	34.241	IRAN	main root	1	0	0	0	0	1	1	0	0	0	13.85	26.95	0.55	401.9	75	0.5	78.3	196.3	1.9	3.1	157.5	13.1	0.30999999	1022.2	34.85	-7.45	42.3	6.35	26.35
Ajuga chamaecistus	47.667	34.244	IRAN	main root	1	0	0	0	0	1	1	0	0	0	11.45	24.15	-1.25	590.6	104.2	0.3	79.1	279.3	2.7	2.9	251.8	13.1	0.317000008	989.1	32.35	-9.05	41.4	-0.05	23.75
Ajuga chamaecistus	47.198	34.37	IRAN	main root	1	0	0	0	0	1	1	0	0	0	14.45	26.95	1.75	564.8	99.2	0.2	80.1	268.5	2.2	2.2	246.5	13.3	0.322000003	983.2	35.25	-6.05	41.3	2.95	26.95
Ajuga chamaecistus	47.203	34.395	IRAN	main root	1	0	0	0	0	1	1	0	0	0	12.25	24.85	-0.55	628.3	111.2	0.2	80.2	298.2	2.4	2.4	271.8	13.3	0.321000004	987.5	32.95	-8.45	41.4	0.75	24.85
Ajuga chamaecistus	47.188	34.399	IRAN	main root	1	0	0	0	0	1	1	0	0	0	13.25	25.85	0.55	605.7	106.4	0.2	80.2	287.6	2.3	2.3	263.8	13.3	0.322000003	984.9	34.05	-7.35	41.4	1.85	25.85
Ajuga chamaecistus	47.19	34.4	IRAN	main root	1	0	0	0	0	1	1	0	0	0	10.45	23.05	-2.25	623.6	109.6	0.2	80.2	295.9	2.4	2.4	271.3	13.3	0.322000003	985	31.25	-10.15	41.4	-0.95	23.05
Ajuga chamaecistus	47.213	34.407	IRAN	main root	1	0	0	0	0	1	1	0	0	0	8.65	21.25	-4.15	665.2	117.8	0.3	80.1	314.8	2.7	2.7	286.2	13.3	0.319000006	987.5	29.35	-12.15	41.5	-2.85	21.25
Ajuga chamaecistus	47.7	34.458	IRAN	main root	1	0	0	0	0	1	1	0	0	0	15.25	28.15	2.35	554.6	97.9	0.3	79.7	263.3	2.5	2.5	239	13.1	0.31400001	1004.2	36.35	-5.25	41.6	3.55	28.15
Ajuga chamaecistus	47.395	34.557	IRAN	main root	1	0	0	0	0	1	1	0	0	0	11.85	24.65	-1.25	651	112.6	0.5	79.4	304.3	3.7	3.7	278.8	12.7	0.305999994	1006.9	32.45	-9.15	41.6	-0.05	24.65
Ajuga chamaecistus	46.07	34.559	IRAN	main root	1	0	0	0	0	1	1	0	0	0	9.05	21.25	-2.85	995	172.3	0.6	84.6	504.3	3.1	3.1	470.4	12.9	0.336999989	944.3	28.85	-9.45	38.3	-1.85	21.25
Ajuga chamaecistus	47.571	34.707	IRAN	main root	1	0	0	0	0	1	1	0	0	0	11.55	24.45	-1.55	741.8	128.7	0.9	77.9	343.8	5.2	6.3	295.9	12.9	0.307999992	1009	32.65	-9.05	41.7	4.15	24.05
Ajuga chamaecistus	46.874	34.715	IRAN	main root	1	0	0	0	0	1	1	0	0	0	13.25	25.55	0.65	704.8	112.4	0.3	79.4	326.7	2.6	3.4	311.5	14.4	0.342000008	968.2	34.35	-7.65	42	1.85	25.15
Ajuga chamaecistus	48.77	34.733	IRAN	main root	1	0	0	0	0	1	1	0	0	0	11.25	24.35	-2.15	382.9	63.8	1.3	72	176.2	5.9	8.5	135.8	12.7	0.302999997	1025.4	32.45	-9.45	41.9	3.85	23.75
Ajuga chamaecistus	48.614	34.737	IRAN	main root	1	0	0	0	0	1	1	0	0	0	11.35	24.45	-1.85	421.4	72.2	1.5	72.2	194.9	6.3	9	153.2	12	0.292000008	1019.7	32.35	-8.75	41.1	3.85	23.95
Ajuga chamaecistus	48.714	34.748	IRAN	main root	1	0	0	0	0	1	1	0	0	0	10.55	23.75	-2.85	415.3	69.7	1.5	71.6	190.7	6.7	9.6	146.9	12.4	0.297000003	1028.8	31.75	-9.95	41.7	3.05	23.15
Ajuga chamaecistus	48.606	34.75	IRAN	main root	1	0	0	0	0	1	1	0	0	0	11.55	24.55	-1.65	409.1	70.3	1.4	72.2	189	6.1	8.8	148.7	12	0.293000007	1018.4	32.45	-8.45	40.9	4.15	24.05
Ajuga chamaecistus	48.681	34.759	IRAN	main root	1	0	0	0	0	1	1	0	0	0	11.25	24.35	-2.05	402.6	68.2	1.5	71.7	185.2	6.4	9.2	142.8	12.3	0.296000004	1024.5	32.35	-9.05	41.4	3.85	23.85
Ajuga chamaecistus	46.98	34.93	IRAN	main root	1	0	0	0	0	1	1	0	0	0	10.75	23.65	-2.65	651.6	107.4	0.4	78.4	308.7	3.4	4.5	267	13.7	0.320000005	1020.4	32.05	-10.85	42.9	3.25	23.15
Ajuga chamaecistus	49.961	35.003	IRAN	main root	1	0	0	0	0	1	1	0	0	0	13.05	25.75	-0.65	289.2	50.4	1	73.5	131	4.7	5.9	116.1	11.5	0.28900001	1017.3	31.95	-7.85	39.8	6.25	24.85
Ajuga chamaecistus	48.081	35.021	IRAN	main root	1	0	0	0	0	1	1	0	0	0	11.95	24.65	-0.85	366.2	62.6	0.9	74.4	171.3	4.2	6.1	129.1	13.4	0.319000006	988.7	33.55	-8.45	42	4.85	24.05
Ajuga chamaecistus	50.153	35.07	IRAN	main root	1	0	0	0	0	1	1	0	0	0	14.55	26.95	1.15	254.4	44.7	0.8	75.3	118.5	3.2	4.5	108.5	12.3	0.30999999	996.6	33.65	-5.85	39.5	2.95	26.05
Ajuga chamaecistus	50.883	35.083	IRAN	main root	1	0	0	0	0	1	1	0	0	0	19.35	32.05	5.85	169.6	29.9	0.6	78.3	82.4	2.1	3.2	76.7	12.5	0.31099999	1010.4	38.85	-1.25	40.1	7.95	30.95
Ajuga chamaecistus	47.123	35.129	IRAN	main root	1	0	0	0	0	1	1	0	0	0	7.75	20.75	-5.85	725.5	129.4	0.6	78.1	352	5.2	6.6	263.6	13.6	0.313000011	1034.3	29.55	-13.85	43.4	0.15	20.35
Ajuga chamaecistus	47.754	35.134	IRAN	main root	1	0	0	0	0	1	1	0	0	0	10.15	23.05	-2.95	478.6	83.1	1.3	74	217.6	6.9	10.6	157.3	13.2	0.31400001	1006.4	31.85	-10.25	42.1	2.85	22.55
Ajuga chamaecistus	47.111	35.146	IRAN	main root	1	0	0	0	0	1	1	0	0	0	10.25	23.35	-3.45	666.4	118.1	0.6	77.9	322.9	4.9	6.1	242.9	13.6	0.311999989	1040.8	32.05	-11.45	43.5	2.65	22.85
Ajuga chamaecistus	47.105	35.288	IRAN	main root	1	0	0	0	0	1	1	0	0	0	12.35	25.55	-1.45	487.6	86.2	0.5	77.2	234.6	3.9	4.9	173.9	13.4	0.307999992	1049.2	34.35	-9.25	43.6	4.65	25.05
Ajuga chamaecistus	48.918	35.394	IRAN	main root	1	0	0	0	0	1	1	0	0	0	9.85	22.75	-3.25	480.6	80.5	1.8	68.9	216.9	10.5	17.5	163.5	13.2	0.318000007	1005.5	31.05	-10.35	41.4	2.75	22.05
Ajuga chamaecistus	53.185	35.506	IRAN	main root	1	0	0	0	0	1	1	0	0	0	16.05	28.05	3.75	249	40.8	5.4	55.5	106.3	22.2	29.3	89.7	10.5	0.28900001	943.8	34.25	-2.05	36.3	9.75	23.05
Ajuga chamaecistus	53.221	35.53	IRAN	main root	1	0	0	0	0	1	1	0	0	0	15.45	27.35	3.25	262.5	42.5	6	54	110.7	24	32.3	93	10.4	0.29000001	937.6	33.55	-2.45	36	9.25	22.55
Ajuga chamaecistus	49.039	35.566	IRAN	main root	1	0	0	0	0	1	1	0	0	0	8.55	21.05	-4.55	513.7	88.8	3	66.9	229	14.7	22.8	162.9	12.2	0.301999998	997.3	29.45	-11.05	40.5	1.35	20.65
Ajuga chamaecistus	49.22	35.591	IRAN	main root	1	0	0	0	0	1	1	0	0	0	9.95	22.25	-3.15	368	58.1	2.6	63.5	158.5	13.4	19.5	122.4	12.4	0.305999994	988.3	30.65	-9.85	40.5	2.85	21.85
Ajuga chamaecistus	51.489	35.596	IRAN	main root	1	0	0	0	0	1	1	0	0	0	15.55	28.85	1.85	387	72.4	2.4	76.6	183.5	9	10.4	166.2	11.5	0.286999989	1048.7	34.85	-5.25	40.1	3.35	27.85
Ajuga chamaecistus	51.944	35.621	IRAN	main root	1	0	0	0	0	1	1	0	0	0	13.85	26.55	0.75	448	78	5.4	68.6	205.5	20.4	22.6	182.7	9.2	0.246000004	1001.4	31.85	-5.35	37.2	2.15	25.75
Ajuga chamaecistus	52.655	35.631	IRAN	main root	1	0	0	0	0	1	1	0	0	0	11.85	22.85	-0.05	343.6	52.4	8.7	50.4	144.5	36	42.5	119.4	8.9	0.26400001	893.5	28.25	-5.45	33.7	5.35	19.05
Ajuga chamaecistus	52.003	35.635	IRAN	main root	1	0	0	0	0	1	1	0	0	0	12.95	25.55	0.05	459.3	77.5	6.3	66	207	24	26.8	185	8.9	0.242000008	992	30.75	-5.85	36.6	1.35	24.75
Ajuga chamaecistus	50.804	35.645	IRAN	main root	1	0	0	0	0	1	1	0	0	0	15.75	28.55	2.65	326.5	58.8	1.2	74.1	149.9	5.3	8.2	132.5	12.8	0.313000011	1003.5	36.35	-4.35	40.7	8.85	27.65
Ajuga chamaecistus	52.661	35.645	IRAN	main root	1	0	0	0	0	1	1	0	0	0	11.75	22.55	-0.15	359.6	54.2	9.7	48.6	149.3	39.2	46.3	122.7	8.9	0.26500001	885	27.95	-5.45	33.4	5.25	18.75
Ajuga chamaecistus	52.168	35.656	IRAN	main root	1	0	0	0	0	1	1	0	0	0	10.65	23.05	-2.05	529.3	82	10.2	59.4	229.3	36.1	40.6	204.7	8.7	0.243000007	979.4	28.55	-7.45	36	3.45	22.35
Ajuga chamaecistus	51.121	35.661	IRAN	main root	1	0	0	0	0	1	1	0	0	0	16.25	29.55	2.55	330.1	60.2	1.4	75.2	154.3	6.4	8.1	137.4	12.3	0.3	1046.9	36.25	-4.75	41	8.95	28.65
Ajuga chamaecistus	52.055	35.664	IRAN	main root	1	0	0	0	0	1	1	0	0	0	11.65	24.15	-1.15	503	81.7	8.1	62.1	220.2	30.8	34.7	196.7	8.6	0.238000011	982.2	29.35	-6.75	36.1	4.45	23.35
Ajuga chamaecistus	52.53	35.68	IRAN	main root	1	0	0	0	0	1	1	0	0	0	9.75	20.95	-2.25	508.9	75.8	13.7	51.8	214	48.9	54.4	183.6	8.6	0.253999996	908.8	26.35	-7.35	33.7	2.95	20.35
Ajuga chamaecistus	52.176	35.687	IRAN	main root	1	0	0	0	0	1	1	0	0	0	4.75	18.15	-8.45	699.1	105.2	15.2	55.8	296.1	53.4	60.2	259.4	8.6	0.228999996	1039.1	23.75	-13.65	37.4	-3.05	17.35
Ajuga chamaecistus	52.525	35.697	IRAN	main root	1	0	0	0	0	1	1	0	0	0	7.55	19.25	-4.75	609.1	89.9	17.4	49.9	253.1	61.9	68.5	215.3	8.5	0.247000003	938.8	24.75	-9.75	34.5	0.55	18.65
Ajuga chamaecistus	53.592	35.704	IRAN	main root	1	0	0	0	0	1	1	0	0	0	12.55	23.95	0.45	257.4	42.7	7.2	51.5	106.7	27.1	31.9	83.4	10.3	0.29000001	913.3	30.45	-5.05	35.5	6.15	19.75
Ajuga chamaecistus	49.245	35.708	IRAN	main root	1	0	0	0	0	1	1	0	0	0	11.05	22.95	-2.15	322.5	50.8	2.6	63	138.1	12	17.2	106.5	12.9	0.316000009	975.8	31.55	-9.15	40.7	4.25	22.55
Ajuga chamaecistus	50.635	35.708	IRAN	main root	1	0	0	0	0	1	1	0	0	0	14.65	27.25	1.75	352.3	61.7	1.2	72.5	158.5	5.6	9.4	141.2	13	0.319000006	987.8	35.45	-5.25	40.7	7.85	26.45
Ajuga chamaecistus	51.556	35.711	IRAN	main root	1	0	0	0	0	1	1	0	0	0	13.85	27.25	-0.05	443.2	79.3	4.2	70.1	202.5	16.3	19	177.8	9.9	0.251999998	1059.8	32.45	-7.05	39.5	6.25	26.35
Ajuga chamaecistus	51.638	35.725	IRAN	main root	1	0	0	0	0	1	1	0	0	0	12.95	26.15	-0.85	486.9	85.1	5.3	67.1	218.5	22.1	25.5	191.4	9.4	0.241000009	1050.1	31.25	-7.75	39	5.35	25.35
Ajuga chamaecistus	51.638	35.725	IRAN	main root	1	0	0	0	0	1	1	0	0	0	12.95	26.15	-0.85	486.9	85.1	5.3	67.1	218.5	22.1	25.5	191.4	9.4	0.241000009	1050.1	31.25	-7.75	39	5.35	25.35
Ajuga chamaecistus	52.187	35.729	IRAN	main root	1	0	0	0	0	1	1	0	0	0	6.85	19.45	-5.95	738.1	108.1	18	52.2	303.3	62.9	71.2	265.3	8.4	0.232999992	991.5	24.95	-10.95	35.9	-0.65	18.85
Ajuga chamaecistus	52.186	35.73	IRAN	main root	1	0	0	0	0	1	1	0	0	0	6.85	19.45	-5.95	738.1	108.1	18	52.2	303.3	62.9	71.2	265.3	8.4	0.232999992	991.5	24.95	-10.95	35.9	-0.65	18.85
Ajuga chamaecistus	52.186	35.73	IRAN	main root	1	0	0	0	0	1	1	0	0	0	6.85	19.45	-5.95	738.1	108.1	18	52.2	303.3	62.9	71.2	265.3	8.4	0.232999992	991.5	24.95	-10.95	35.9	-0.65	18.85
Ajuga chamaecistus	53.657	35.73	IRAN	main root	1	0	0	0	0	1	1	0	0	0	11.95	23.25	-0.05	243	40.2	7	50.7	99.7	26.5	30.3	77.3	10.3	0.291000009	910.6	29.85	-5.55	35.4	5.65	22.75
Ajuga chamaecistus	52.712	35.736	IRAN	main root	1	0	0	0	0	1	1	0	0	0	9.95	20.25	-1.55	398.6	53.6	15.8	37.1	149.1	55.6	60.9	121.6	8.7	0.272000003	853.1	25.55	-6.55	32.1	3.65	19.85
Ajuga chamaecistus	51.922	35.739	IRAN	main root	1	0	0	0	0	1	1	0	0	0	11.45	23.75	-1.35	521.8	85.7	8.5	59.3	224.6	36.4	40.8	193.7	8.3	0.229999995	978.6	28.65	-7.35	36	4.25	23.05
Ajuga chamaecistus	51.699	35.741	IRAN	main root	1	0	0	0	0	1	1	0	0	0	14.05	26.75	0.45	444.6	77.5	5.1	66	197.8	22.5	25.9	174.4	9.1	0.24000001	1022.2	31.65	-6.25	37.9	6.65	25.95
Ajuga chamaecistus	52.7	35.741	IRAN	main root	1	0	0	0	0	1	1	0	0	0	10.05	20.35	-1.35	384.4	52	15.2	37.5	144.5	53.3	58.5	117.8	8.7	0.271000004	850.7	25.65	-6.45	32.1	3.75	19.95
Ajuga chamaecistus	51.674	35.742	IRAN	main root	1	0	0	0	0	1	1	0	0	0	12.15	25.25	-1.65	495.3	85.5	5.8	65.4	219.8	25.2	29.1	192.4	9.1	0.23599999	1046.4	30.25	-8.45	38.7	4.55	24.55
Ajuga chamaecistus	51.714	35.744	IRAN	main root	1	0	0	0	0	1	1	0	0	0	13.35	26.05	-0.25	444.5	77	5.3	65	196.7	23.7	27.4	172.8	9	0.236999989	1021.5	30.95	-6.95	37.9	5.95	25.35
Ajuga chamaecistus	51.704	35.745	IRAN	main root	1	0	0	0	0	1	1	0	0	0	13.65	26.25	0.05	442.5	76.6	5.2	65.1	195.9	23.4	27.1	172.1	9	0.238000011	1020.4	31.15	-6.65	37.8	6.15	25.55
Ajuga chamaecistus	51.904	35.747	IRAN	main root	1	0	0	0	0	1	1	0	0	0	10.65	23.15	-2.35	533.7	87.8	8.6	59.1	229.4	37.6	42.3	197.3	8.3	0.226999998	996.4	28.05	-8.35	36.4	3.25	22.45
Ajuga chamaecistus	51.682	35.75	IRAN	main root	1	0	0	0	0	1	1	0	0	0	12.85	25.75	-0.85	476.6	81.8	5.7	64.6	210.4	25.3	29.3	184	9	0.23599999	1031.9	30.65	-7.55	38.2	5.35	24.95
Ajuga chamaecistus	51.682	35.75	IRAN	main root	1	0	0	0	0	1	1	0	0	0	12.85	25.75	-0.85	476.6	81.8	5.7	64.6	210.4	25.3	29.3	184	9	0.23599999	1031.9	30.65	-7.55	38.2	5.35	24.95
Ajuga chamaecistus	51.96	35.755	IRAN	main root	1	0	0	0	0	1	1	0	0	0	10.25	22.45	-2.55	574.4	91.9	10.3	56.7	242.7	43.6	49.1	209.3	8.1	0.227999997	974.2	27.45	-8.25	35.7	2.95	21.75
Ajuga chamaecistus	51.96	35.755	IRAN	main root	1	0	0	0	0	1	1	0	0	0	10.25	22.45	-2.55	574.4	91.9	10.3	56.7	242.7	43.6	49.1	209.3	8.1	0.227999997	974.2	27.45	-8.25	35.7	2.95	21.75
Ajuga chamaecistus	51.96	35.755	IRAN	main root	1	0	0	0	0	1	1	0	0	0	10.25	22.45	-2.55	574.4	91.9	10.3	56.7	242.7	43.6	49.1	209.3	8.1	0.227999997	974.2	27.45	-8.25	35.7	2.95	21.75
Ajuga chamaecistus	51.629	35.757	IRAN	main root	1	0	0	0	0	1	1	0	0	0	12.45	25.55	-1.45	496.1	85	5.7	65.4	220.1	24.3	28.2	191.9	9.2	0.238000011	1049.7	30.55	-8.25	38.8	4.75	24.75
Ajuga chamaecistus	49.304	35.769	IRAN	main root	1	0	0	0	0	1	1	0	0	0	11.75	23.45	-1.35	292.2	46.9	2.2	64.8	126.8	9.3	13.5	98.4	13.2	0.322000003	964.5	32.25	-8.55	40.8	5.05	23.05
Ajuga chamaecistus	52.754	35.771	IRAN	main root	1	0	0	0	0	1	1	0	0	0	9.35	19.65	-2.05	499	63	21.1	32.3	176.5	75.7	79.7	145.3	8.7	0.272000003	849.1	24.85	-7.15	32	3.05	19.25
Ajuga chamaecistus	51.678	35.772	IRAN	main root	1	0	0	0	0	1	1	0	0	0	12.45	25.25	-1.25	478.2	81.1	5.9	63.3	209.5	26.8	31.2	182.3	9	0.23499999	1030.5	30.15	-7.95	38.1	4.85	24.55
Ajuga chamaecistus	51.984	35.772	IRAN	main root	1	0	0	0	0	1	1	0	0	0	7.65	20.45	-5.35	686.2	107.8	13.3	54.6	285.3	56.1	63.6	246	8.1	0.221000004	1004.9	25.55	-10.95	36.5	0.15	19.75
Ajuga chamaecistus	53.94	35.772	IRAN	main root	1	0	0	0	0	1	1	0	0	0	11.15	22.45	-0.95	150.7	25.7	3.7	56.9	64.6	12.9	15	49.7	11.3	0.31400001	907.9	29.25	-6.75	36	10.45	21.75
Ajuga chamaecistus	52.816	35.774	IRAN	main root	1	0	0	0	0	1	1	0	0	0	9.55	19.75	-1.85	554.6	68	25.6	29	191.3	91.3	96.2	153.1	8.7	0.272000003	847.4	24.95	-6.95	31.9	8.65	16.45
Ajuga chamaecistus	49.3345	35.781	IRAN	main root	1	0	0	0	0	1	1	0	0	0	11.55	23.25	-1.45	300.4	47.9	2.3	64.8	130	9.6	13.8	101.8	13.3	0.325	960	32.05	-8.75	40.8	4.85	22.75
Ajuga chamaecistus	51.697	35.786	IRAN	main root	1	0	0	0	0	1	1	0	0	0	11.05	23.95	-2.75	491.5	82.3	6.4	61.7	213.3	29.8	34.8	184.3	8.8	0.230999994	1038.5	28.85	-9.35	38.2	3.35	23.25
Ajuga chamaecistus	51.035	35.795	IRAN	main root	1	0	0	0	0	1	1	0	0	0	13.55	26.65	0.05	463	82.5	2.6	71.8	212.6	10.7	14.7	182.8	11.6	0.28900001	1031.2	33.35	-6.65	40	6.15	25.75
Ajuga chamaecistus	51.05	35.796	IRAN	main root	1	0	0	0	0	1	1	0	0	0	12.15	25.35	-1.35	483.2	86.1	2.9	71.6	222.2	11.6	15.8	189.9	11.5	0.288000011	1034.8	31.95	-8.05	40	4.75	24.45
Ajuga chamaecistus	51.38	35.796	IRAN	main root	1	0	0	0	0	1	1	0	0	0	12.25	25.75	-1.85	450.4	77.7	4.1	68.5	204	15.4	19.2	175.4	10.2	0.254999995	1069.3	31.25	-8.75	40	4.45	24.95
Ajuga chamaecistus	51.064	35.8	IRAN	main root	1	0	0	0	0	1	1	0	0	0	10.45	23.75	-3.05	513.4	91.2	3.2	71.2	236	12.7	17.3	200	11.4	0.283999991	1038.8	30.25	-9.85	40.1	3.05	22.85
Ajuga chamaecistus	51.258	35.809	IRAN	main root	1	0	0	0	0	1	1	0	0	0	11.75	25.35	-2.25	501	86	4.1	69	227.6	15.6	20.1	194.9	10.8	0.267000008	1069.3	31.15	-9.15	40.3	4.05	24.45
Ajuga chamaecistus	53.838	35.81	IRAN	main root	1	0	0	0	0	1	1	0	0	0	12.35	23.65	0.35	162.1	26.9	4.6	52	66.9	16	18.2	52.2	10.7	0.300999999	904.6	30.15	-5.25	35.4	11.55	23.05
Ajuga chamaecistus	51.559	35.812	IRAN	main root	1	0	0	0	0	1	1	0	0	0	10.65	23.95	-3.15	511.4	84.6	6.2	63.3	224.2	25.7	30.6	191.5	9.2	0.23499999	1056	29.05	-9.85	38.9	2.85	23.25
Ajuga chamaecistus	51.412	35.824	IRAN	main root	1	0	0	0	0	1	1	0	0	0	11.15	24.55	-2.85	469.2	78.9	4.9	66.4	209.9	18.1	22.3	178.7	9.8	0.247000003	1068.5	30.05	-9.65	39.7	3.25	23.85
Ajuga chamaecistus	51.601	35.837	IRAN	main root	1	0	0	0	0	1	1	0	0	0	8.95	22.25	-4.95	566.3	91.8	7.6	60.4	243.6	33.2	39.5	206.8	8.9	0.227999997	1060.2	27.35	-11.45	38.8	1.05	21.55
Ajuga chamaecistus	51.041	35.838	IRAN	main root	1	0	0	0	0	1	1	0	0	0	13.15	26.25	-0.15	517.5	90.9	3.4	70.2	235.8	13.3	18.3	199.3	11.1	0.279999995	1026.5	32.75	-6.75	39.5	5.75	25.45
Ajuga chamaecistus	51.574	35.839	IRAN	main root	1	0	0	0	0	1	1	0	0	0	10.55	23.65	-3.15	528.9	85.9	6.8	61.5	229.1	28.8	34.5	194.6	9	0.232999992	1046.2	28.75	-9.75	38.5	2.85	23.05
Ajuga chamaecistus	51.6	35.84	IRAN	main root	1	0	0	0	0	1	1	0	0	0	8.95	22.25	-4.95	566.3	91.8	7.6	60.4	243.6	33.2	39.5	206.8	8.9	0.227999997	1060.2	27.35	-11.45	38.8	1.05	21.55
Ajuga chamaecistus	51.61	35.843	IRAN	main root	1	0	0	0	0	1	1	0	0	0	7.35	20.95	-6.65	590.1	95.2	8.2	59.7	252.7	35.9	42.6	213.8	8.8	0.225	1077.9	26.05	-13.15	39.2	-0.65	20.25
Ajuga chamaecistus	52.081	35.852	IRAN	main root	1	0	0	0	0	1	1	0	0	0	7.75	19.25	-4.45	744.8	106.1	18.8	45.7	284.7	76.5	88.7	251.9	8	0.238000011	927.4	24.05	-9.75	33.8	0.75	18.75
Ajuga chamaecistus	51.555	35.853	IRAN	main root	1	0	0	0	0	1	1	0	0	0	11.05	23.95	-2.55	524.9	85	6.8	61.6	227.3	28.2	33.9	193.2	8.9	0.233999991	1036	29.05	-9.05	38.1	3.35	23.35
Ajuga chamaecistus	52.951	35.857	IRAN	main root	1	0	0	0	0	1	1	0	0	0	8.45	18.65	-2.75	888.7	97.2	49.8	19.2	282.1	174.1	174.1	214.3	8.8	0.275999999	839.2	23.55	-8.25	31.8	7.45	18.65
Ajuga chamaecistus	52.955	35.864	IRAN	main root	1	0	0	0	0	1	1	0	0	0	8.75	18.85	-2.35	883.6	95.9	50.1	18.6	277.5	173.4	173.4	212.4	8.8	0.276999998	832.7	23.75	-7.85	31.6	7.85	18.85
Ajuga chamaecistus	52.955	35.864	IRAN	main root	1	0	0	0	0	1	1	0	0	0	8.75	18.85	-2.35	883.6	95.9	50.1	18.6	277.5	173.4	173.4	212.4	8.8	0.276999998	832.7	23.75	-7.85	31.6	7.85	18.85
Ajuga chamaecistus	52.153	35.876	IRAN	main root	1	0	0	0	0	1	1	0	0	0	8.55	19.35	-3.15	756.2	102.1	22.4	41.1	277.9	87.6	100.4	247.9	8.2	0.251999998	884.5	24.15	-8.35	32.5	1.85	18.95
Ajuga chamaecistus	52.967	35.878	IRAN	main root	1	0	0	0	0	1	1	0	0	0	9.45	19.35	-1.55	811.2	86.2	48.2	17.2	249.2	162.8	162.8	190.6	8.8	0.280999994	819.1	24.25	-7.15	31.4	8.55	19.35
Ajuga chamaecistus	51.567	35.879	IRAN	main root	1	0	0	0	0	1	1	0	0	0	7.75	21.15	-6.05	570.6	90.9	8.1	59.7	244.1	33.6	40.3	205.6	8.8	0.225999999	1061.8	26.25	-12.45	38.7	-0.15	20.45
Ajuga chamaecistus	51.038	35.882	IRAN	main root	1	0	0	0	0	1	1	0	0	0	12.55	25.65	-0.65	573.5	98.6	4.4	68.1	258.2	16.8	22.8	215	10.5	0.269000006	1022.2	31.85	-7.05	38.9	5.15	24.85
Ajuga chamaecistus	51.531	35.894	IRAN	main root	1	0	0	0	0	1	1	0	0	0	10.25	23.05	-3.25	573.1	92.6	7.7	61.6	247.5	30.6	37.2	212.5	8.8	0.231999993	1026.9	28.15	-9.55	37.7	2.55	22.45
Ajuga chamaecistus	51.048	35.899	IRAN	main root	1	0	0	0	0	1	1	0	0	0	12.65	25.55	-0.55	576.4	98.1	4.8	67.2	257.9	18	24	213.8	10.2	0.266000009	1016.7	31.65	-6.85	38.5	5.15	24.85
Ajuga chamaecistus	51.063	35.938	IRAN	main root	1	0	0	0	0	1	1	0	0	0	11.95	24.65	-1.05	573.1	94.8	5.8	64.6	251.9	21	27.3	205.5	9.7	0.256999993	1002.8	30.55	-7.15	37.7	4.55	23.95
Ajuga chamaecistus	51.493	35.955	IRAN	main root	1	0	0	0	0	1	1	0	0	0	8.55	21.35	-4.75	619.4	96.4	9.9	58.7	263	36.2	43.6	218.1	8.6	0.229999995	1020.2	26.65	-10.75	37.4	0.85	20.75
Ajuga chamaecistus	50.717	35.969	IRAN	main root	1	0	0	0	0	1	1	0	0	0	13.85	26.85	0.45	523.6	89.3	4.1	67.9	232.8	14.8	21.6	191.4	12	0.297000003	1021.5	33.95	-6.55	40.5	6.65	26.05
Ajuga chamaecistus	51.098	35.984	IRAN	main root	1	0	0	0	0	1	1	0	0	0	8.85	21.85	-4.15	650.2	103.3	8.3	61.6	280.1	29.1	36.8	223.5	9.2	0.244000006	1015.7	27.55	-10.05	37.6	1.25	21.15
Ajuga chamaecistus	51.142	36.013	IRAN	main root	1	0	0	0	0	1	1	0	0	0	9.75	22.25	-3.05	662.6	102.4	9.7	59.7	281.5	33.6	42	224.3	9.2	0.25	987.8	27.95	-8.85	36.8	2.35	21.65
Ajuga chamaecistus	48.097	36.015	IRAN	main root	1	0	0	0	0	1	1	0	0	0	12.25	24.85	-1.15	319.6	56.7	1.3	69.4	142.6	7.3	12.7	100.3	14.7	0.33900001	1002.9	34.55	-8.85	43.4	11.35	24.25
Ajuga chamaecistus	53.693	36.037	IRAN	main root	1	0	0	0	0	1	1	0	0	0	8.85	19.25	-2.65	319.3	44.8	12.9	35.3	110.6	44.4	44.4	95.5	9.9	0.299000001	856.6	25.05	-8.15	33.2	2.65	19.25
Ajuga chamaecistus	54.116	36.042	IRAN	main root	1	0	0	0	0	1	1	0	0	0	15.25	26.65	3.25	151.4	23.5	4.3	50.6	61.4	14.4	15.9	48.8	11.3	0.313000011	909.6	33.15	-2.95	36.1	14.65	25.95
Ajuga chamaecistus	47.855	36.044	IRAN	main root	1	0	0	0	0	1	1	0	0	0	10.65	23.45	-2.85	344.3	63.6	1.5	70	157.1	7.3	12.9	104.2	14.5	0.33499999	1012.2	32.85	-10.45	43.3	9.75	22.75
Ajuga chamaecistus	51.312	36.051	IRAN	main root	1	0	0	0	0	1	1	0	0	0	8.05	20.45	-4.75	756	117.2	14.9	54.8	310.2	52	61.3	241.9	9.1	0.249000001	987.7	26.15	-10.55	36.7	0.65	19.95
Ajuga chamaecistus	47.264	36.181	IRAN	main root	1	0	0	0	0	1	1	0	0	0	9.35	22.25	-3.75	453.7	80	3.2	67.2	192.6	13.1	18.1	152	12.8	0.31099999	1007.8	30.65	-10.55	41.2	2.05	21.65
Ajuga chamaecistus	51.184	36.184	IRAN	main root	1	0	0	0	0	1	1	0	0	0	2.75	15.55	-9.85	1015.8	143	31.7	43.1	388.5	108	115.4	286.6	8.7	0.24000001	994.8	20.75	-15.35	36.1	0.85	14.95
Ajuga chamaecistus	50.899	36.191	IRAN	main root	1	0	0	0	0	1	1	0	0	0	9.05	20.45	-3.05	737.5	106.4	15.5	50.7	298.1	56.4	63.2	217.5	8.8	0.257999992	919.6	25.55	-8.75	34.3	7.75	19.95
Ajuga chamaecistus	50.899	36.191	IRAN	main root	1	0	0	0	0	1	1	0	0	0	9.05	20.45	-3.05	737.5	106.4	15.5	50.7	298.1	56.4	63.2	217.5	8.8	0.257999992	919.6	25.55	-8.75	34.3	7.75	19.95
Ajuga chamaecistus	50.778	36.218	IRAN	main root	1	0	0	0	0	1	1	0	0	0	7.45	19.75	-5.35	783.1	118.5	15.1	53.1	331.8	56.3	63.7	221.1	9.8	0.26500001	979.2	25.65	-11.25	36.9	5.95	19.25
Ajuga chamaecistus	50.864	36.224	IRAN	main root	1	0	0	0	0	1	1	0	0	0	6.55	18.65	-5.95	945.2	139.2	20.3	50.5	389	75.7	82	263.3	9	0.252999997	965.6	24.05	-11.55	35.6	4.95	18.15
Ajuga chamaecistus	50.204	36.313	IRAN	main root	1	0	0	0	0	1	1	0	0	0	11.75	23.55	-0.65	625.4	101.5	7.1	65.1	278.5	21.5	30.8	221.8	11.2	0.296000004	944.2	31.25	-6.75	38	4.85	23.05
Ajuga chamaecistus	50.744	36.365	IRAN	main root	1	0	0	0	0	1	1	0	0	0	6.85	18.25	-5.15	1128.4	155	29.9	44.2	429.7	110.9	110.9	321.9	8.9	0.261999989	915.3	23.55	-10.45	34	5.45	18.25
Ajuga chamaecistus	54.827	36.527	IRAN	main root	1	0	0	0	0	1	1	0	0	0	8.55	18.95	-2.45	455.1	65.7	13.3	43.6	179.5	49.8	49.8	130.3	9	0.282999992	837.6	24.25	-7.45	31.7	7.65	18.95
Ajuga chamaecistus	54.827	36.54	IRAN	main root	1	0	0	0	0	1	1	0	0	0	7.65	18.05	-3.35	490.4	70.4	14.6	42.9	192.9	54.8	54.8	138.4	8.9	0.280999994	834.8	23.25	-8.35	31.6	6.75	18.05
Ajuga chamaecistus	54.574	36.598	IRAN	main root	1	0	0	0	0	1	1	0	0	0	6.45	16.55	-4.35	619.6	84	20.2	37.5	231.7	73.7	73.7	154.9	8.3	0.272000003	818.3	21.35	-9.25	30.6	5.35	16.55
Ajuga chamaecistus	49.642	36.652	IRAN	main root	1	0	0	0	0	1	1	0	0	0	13.35	22.55	2.25	567.5	71	18.1	41	200.5	62.2	62.2	175.4	10.1	0.313000011	793.6	27.85	-4.25	32.1	7.65	22.55
Ajuga chamaecistus	49.642	36.652	IRAN	main root	1	0	0	0	0	1	1	0	0	0	13.35	22.55	2.25	567.5	71	18.1	41	200.5	62.2	62.2	175.4	10.1	0.313000011	793.6	27.85	-4.25	32.1	7.65	22.55
Ajuga chamaecistus	49.239	36.66	IRAN	main root	1	0	0	0	0	1	1	0	0	0	11.05	20.15	0.15	407.8	63.8	11.9	48.2	157.7	39	39	114.2	10.4	0.321000004	781.3	25.45	-6.85	32.3	10.85	20.15
Ajuga chamaecistus	49.729	36.66	IRAN	main root	1	0	0	0	0	1	1	0	0	0	12.05	21.35	0.95	631.3	77.6	22	38.5	218.3	74.3	74.3	190.6	9.8	0.306999993	800.2	26.75	-5.25	32	6.35	21.35
Ajuga chamaecistus	49.787	36.719	IRAN	main root	1	0	0	0	0	1	1	0	0	0	7.55	16.65	-3.15	875.6	101.4	35.1	32.5	282	117.1	117.1	254.5	9.5	0.306999993	780.6	21.85	-9.05	30.9	1.85	16.65
Ajuga chamaecistus	45.69	36.776	IRAN	main root	1	0	0	0	0	1	1	0	0	0	11.25	23.55	-1.55	408.6	67.9	1.6	69.8	178.2	7.1	9.8	145.4	12.5	0.31500001	972.1	31.45	-8.15	39.6	4.45	22.95
Ajuga chamaecistus	49.49	36.854	IRAN	main root	1	0	0	0	0	1	1	0	0	0	15.35	24.35	4.95	609.4	68.7	23.1	28.2	194.3	89.1	89.1	167.7	9.7	0.316000009	751.4	28.85	-1.95	30.8	12.25	24.35
Ajuga chamaecistus	46.253	36.938	IRAN	main root	1	0	0	0	0	1	1	0	0	0	13.45	26.05	0.85	429.9	77	1.4	68.2	186.7	8.2	14.3	134.3	13.3	0.330999994	974	34.65	-5.55	40.2	12.15	25.35
Ajuga chamaecistus	46.081	37.341	IRAN	main root	1	0	0	0	0	1	1	0	0	0	13.65	26.25	0.85	398.8	80.4	1.7	72	183.3	8.4	12.6	116.3	12.2	0.30999999	985.8	33.85	-5.45	39.3	12.55	25.55
Ajuga chamaecistus	45.504	37.372	IRAN	main root	1	0	0	0	0	1	1	0	0	0	13.95	25.15	2.05	297.9	58.1	2	69.2	135.8	9.8	11.3	79.7	4.4	0.147000003	908.3	28.55	-0.95	29.5	12.45	24.85
Ajuga chamaecistus	46.419	37.438	IRAN	main root	1	0	0	0	0	1	1	0	0	0	9.55	21.65	-2.75	484.9	89.6	4.1	65.4	220.1	16.7	23.8	139.9	11.1	0.291000009	951.9	29.35	-8.85	38.2	8.25	21.25
Ajuga chamaecistus	45.861	37.563	IRAN	main root	1	0	0	0	0	1	1	0	0	0	12.45	24.45	0.25	378.4	78.6	2.8	70.3	180.7	14.7	18	93.4	8.3	0.241000009	945.3	30.15	-4.05	34.2	11.15	23.95
Ajuga chamaecistus	48.607	38.386	IRAN	main root	1	0	0	0	0	1	1	0	0	0	10.65	19.95	0.65	809.8	134.2	29.8	41.8	327.8	113.4	113.4	165.7	7.9	0.279999995	754.5	24.25	-3.95	28.2	12.25	19.95
Ajuga chamaecistus	45.066	39.347	IRAN	main root	1	0	0	0	0	1	1	0	0	0	14.75	27.25	1.85	300.5	52.3	6.3	54.7	134.7	24.8	38.9	66.7	11.8	0.297000003	986	34.95	-4.55	39.5	13.75	26.85
Ajuga chamaecistus	46.39	38.11	IRAN	main root	1	0	0	0	0	1	1	0	0	0	10.45	21.95	-1.75	290	52.8	4.8	61.6	133.7	18.4	24.3	68.1	12.2	0.321000004	924.5	30.45	-7.65	38.1	9.45	21.55
Ajuga chamaecistus	43.77222	33.04806	IRAQ	main root	1	0	0	0	0	1	1	0	0	0	24.15	35.75	11.75	117	22.1	0	86.2	58.5	0	0	58.5	11.8	0.317000008	943	42.75	5.65	37.1	11.75	35.75
Ajuga chamaecistus	38.033333	39.883333	TURKEY	main root	1	0	0	0	0	1	1	0	0	0	7.35	18.05	-4.05	621.1	86.5	10	45.5	233.2	49.1	49.1	159	10.7	0.299000001	870.8	25.55	-10.15	35.7	6.15	18.05
Ajuga chamaecistus	39.416667	39.933333	TURKEY	main root	1	0	0	0	0	1	1	0	0	0	6.15	17.55	-6.25	471.9	66.7	6.3	49	182.4	30.9	30.9	124.2	11.9	0.303999996	934.5	25.15	-14.05	39.2	5.15	17.55
Ajuga chamaecistus	35.17972	39.06056	TURKEY	main root	1	0	0	0	0	1	1	0	0	0	11.35	22.05	0.35	387.6	52.7	4.9	45.9	144.1	28.2	43.9	112.7	12.7	0.35999999	844.9	29.25	-5.95	35.2	10.55	21.65
Ajuga chamaecistus	44.9475	40.28611	ARMENIA	main root	1	0	0	0	0	1	1	0	0	0	-1.25	9.65	-12.45	1068.3	140.4	46.3	32.1	395.6	193.3	273.5	208.2	8.5	0.26099999	869	15.05	-17.55	32.6	2.35	6.25
Ajuga chamaepitys	46.64	38.68	IRAN	hypogeogenous rhizome	0	1	0	0	0	0	0	1	1	0	2.95	12.85	-7.75	529.4	93.2	16.4	52	233.6	55.9	83.5	100.4	10.4	0.319000006	802.6	19.15	-13.45	32.6	2.35	12.45
Ajuga chamaepitys	46.831	38.755	IRAN	hypogeogenous rhizome	0	1	0	0	0	0	0	1	1	0	1.65	11.35	-8.65	512.4	93.7	17.3	53	227.8	56.5	84	93.7	10	0.319000006	782.1	17.35	-14.15	31.5	0.95	10.95
Ajuga chamaepitys	45.81666	38.78333333	IRAN	hypogeogenous rhizome	0	1	0	0	0	0	0	1	1	0	6.55	17.35	-5.45	525.5	87.6	18.3	51.5	230.8	61	91.6	92.9	11.5	0.313000011	891.3	24.95	-11.65	36.6	6.05	16.95
Ajuga chamaepitys	44.414	39.266	IRAN	hypogeogenous rhizome	0	1	0	0	0	0	0	1	1	0	2.45	14.05	-9.95	517.1	95.8	17.4	54.3	236.3	66.3	112.8	83.3	11.9	0.305999994	930	20.35	-18.35	38.7	6.85	13.75
Ajuga chamaepitys	45.770267	35.073364	IRAQ	hypogeogenous rhizome	0	1	0	0	0	0	0	1	1	0	16.95	29.55	4.85	1084.7	193	0.2	86.9	557.5	1.6	1.6	547	14.2	0.353999996	963.6	38.05	-2.15	40.2	6.05	29.55
Ajuga chamaepitys	43.11889	36.335	IRAQ	hypogeogenous rhizome	0	1	0	0	0	0	0	1	1	0	20.95	33.95	8.35	435	74.2	0.2	84.5	215	0.9	1.3	215	12.4	0.311999989	996.8	42.35	2.65	39.7	8.35	33.15
Ajuga chamaepitys	42.627328	40.326076	TURKEY	hypogeogenous rhizome	0	1	0	0	0	0	0	1	1	0	4.45	15.05	-7.25	704.9	104.4	31.6	36.3	267.9	118.5	189.4	118.5	11	0.300999999	872.4	22.05	-14.65	36.7	8.45	-7.25
Ajuga chamaepitys	32.06735	36.537839	TURKEY	hypogeogenous rhizome	0	1	0	0	0	0	0	1	1	0	19.45	27.35	11.85	1350.9	287.1	8.3	88	779	31.3	39.4	724	6.9	0.291000009	616	31.45	7.65	23.8	13.65	27.25
Ajuga chamaepitys	29.986429	36.263403	TURKEY	hypogeogenous rhizome	0	1	0	0	0	0	0	1	1	0	19.75	27.95	12.25	853.3	205.2	4.4	99.3	533.3	17.7	19.5	511.8	6.2	0.267000008	627.9	31.65	8.45	23.2	13.95	27.95
Ajuga chamaepitys	30.552747	36.527422	TURKEY	hypogeogenous rhizome	0	1	0	0	0	0	0	1	1	0	20.15	28.35	12.75	1128.2	272	4.1	95.9	687.2	20.3	21.6	657.1	4.7	0.213000011	626.4	31.75	9.55	22.2	14.45	28.35
Ajuga chamaepitys	28.785194	40.975098	TURKEY	hypogeogenous rhizome	0	1	0	0	0	0	0	1	1	0	14.75	23.05	7.05	708.2	112.4	24.8	47.4	289	83.2	83.2	223.2	3.9	0.179999995	633.8	26.15	4.35	21.8	9.25	23.05
Ajuga chamaepitys	30.435622	36.452581	TURKEY	hypogeogenous rhizome	0	1	0	0	0	0	0	1	1	0	18.75	27.35	10.95	1212.3	289.5	4.2	95.9	734.5	22.3	22.5	711.3	6.3	0.254999995	655.3	31.55	6.95	24.6	12.55	27.25
Ajuga chamaepitys	30.541592	36.530206	TURKEY	hypogeogenous rhizome	0	1	0	0	0	0	0	1	1	0	20.05	28.25	12.55	1152.2	277.1	4.3	95.6	699.9	21.2	22.4	670.1	4.9	0.218000007	627.8	31.75	9.35	22.4	14.25	28.25
Ajuga chamaepitys	31.187514	36.998237	TURKEY	hypogeogenous rhizome	0	1	0	0	0	0	0	1	1	0	18.95	28.45	10.05	1287.2	269.4	6	87.9	738.8	30.3	31.2	703.3	10.5	0.343000007	721.3	35.55	4.95	30.6	11.65	28.15
Ajuga chamaepitys	30.825511	37.410927	TURKEY	hypogeogenous rhizome	0	1	0	0	0	0	0	1	1	0	17.95	28.45	8.05	878.8	176.5	8.9	73.8	444.1	36.3	43.1	436.6	11.2	0.33900001	797.7	35.65	2.65	33	9.55	28.05
Ajuga chamaepitys	30.532734	36.898585	TURKEY	hypogeogenous rhizome	0	1	0	0	0	0	0	1	1	0	18.95	28.55	10.05	1012.3	206	10.4	74.9	530.9	44.9	52.3	503.1	9.3	0.320000005	725.8	34.35	5.25	29.1	11.65	28.25
Ajuga chamaepitys	32.78465	39.882442	TURKEY	hypogeogenous rhizome	0	1	0	0	0	0	0	1	1	0	12.35	22.95	1.85	458.1	55.5	13.6	36	149.8	49.8	69.5	140.7	11.6	0.345000005	821.1	29.85	-3.85	33.7	11.25	22.55
Ajuga chamaepitys	32.784333	39.876372	TURKEY	hypogeogenous rhizome	0	1	0	0	0	0	0	1	1	0	12.35	22.95	1.85	458.1	55.5	13.6	36	149.8	49.8	69.5	140.7	11.6	0.345000005	821.1	29.85	-3.85	33.7	11.25	22.55
Ajuga chamaepitys	32.7843	39.898416	TURKEY	hypogeogenous rhizome	0	1	0	0	0	0	0	1	1	0	12.75	23.35	2.25	423.4	51.2	12.5	36.1	138.3	45.9	63.8	130.7	11.6	0.345000005	821.1	30.25	-3.45	33.7	11.65	22.95
Ajuga chamaepitys	32.789525	39.895958	TURKEY	hypogeogenous rhizome	0	1	0	0	0	0	0	1	1	0	12.75	23.35	2.25	423.4	51.2	12.5	36.1	138.3	45.9	63.8	130.7	11.6	0.345000005	821.1	30.25	-3.45	33.7	11.65	22.95
Ajuga chamaepitys	33.60233	37.666072	TURKEY	hypogeogenous rhizome	0	1	0	0	0	0	0	1	1	0	13.45	24.25	2.45	377	51.1	3.8	49	133.8	21.1	43.1	128	11.3	0.333999991	851.1	30.65	-3.25	33.9	4.25	23.85
Ajuga chamaepitys	40.716861	40.681591	TURKEY	hypogeogenous rhizome	0	1	0	0	0	0	0	1	1	0	2.15	11.65	-7.65	1896.3	236.3	127.6	19.2	602.3	404.5	429.8	440.6	8.6	0.294000006	761.1	16.15	-12.95	29.1	3.75	-3.55
Ajuga chamaepitys	34.863912	38.682983	TURKEY	hypogeogenous rhizome	0	1	0	0	0	0	0	1	1	0	12.35	23.15	1.35	370.6	53.1	4	47.1	136.8	24.5	43	111.1	13.3	0.370000005	851.2	30.65	-5.15	35.8	11.35	22.75
Ajuga chamaepitys	29.378082	39.914287	TURKEY	hypogeogenous rhizome	0	1	0	0	0	0	0	1	1	0	6.25	15.05	-2.45	1251.9	160	41.1	34.9	434.6	158.2	167.2	424.9	10.8	0.358999991	690.5	21.35	-8.65	30	-0.75	14.75
Ajuga chamaepitys	34.120261	36.484008	TURKEY	hypogeogenous rhizome	0	1	0	0	0	0	0	1	1	0	17.95	25.85	10.05	729	160.8	5.6	86.2	410.1	23.2	23.2	405.6	5.9	0.256999993	623.6	29.45	6.55	22.9	11.85	25.85
Ajuga chamaepitys	28.238606	36.865924	TURKEY	hypogeogenous rhizome	0	1	0	0	0	0	0	1	1	0	18.85	26.55	12.05	1200.7	286.8	1.8	95.3	708.8	10.1	18.2	693.8	5.5	0.25	581.8	30.25	8.35	21.9	13.65	26.45
Ajuga chamaepitys	30.545708	36.528551	TURKEY	hypogeogenous rhizome	0	1	0	0	0	0	0	1	1	0	20.05	28.25	12.55	1152.2	277.1	4.3	95.6	699.9	21.2	22.4	670.1	4.9	0.218000007	627.8	31.75	9.35	22.4	14.25	28.25
Ajuga chamaepitys	30.0108	36.348417	TURKEY	hypogeogenous rhizome	0	1	0	0	0	0	0	1	1	0	12.15	20.85	4.05	1108.2	255	7.1	94.6	666.9	27.3	31.3	648.7	8.1	0.307999992	667.3	25.35	-0.85	26.2	5.75	20.75
Ajuga chamaepitys	30.716629	36.996603	TURKEY	hypogeogenous rhizome	0	1	0	0	0	0	0	1	1	0	18.85	28.85	9.75	1032.8	228	5.1	85.7	582.8	26.1	27.9	553.1	10.6	0.33900001	749.3	36.15	4.75	31.4	11.25	28.45
Ajuga chamaepitys	33.557582	39.855623	TURKEY	hypogeogenous rhizome	0	1	0	0	0	0	0	1	1	0	13.95	24.85	3.15	432.5	61.6	9.8	43.7	158	40.6	60.4	123.2	11.5	0.33499999	845.5	31.55	-2.85	34.4	13.25	24.35
Ajuga chamaepitys	32.726686	39.873592	TURKEY	hypogeogenous rhizome	0	1	0	0	0	0	0	1	1	0	11.95	22.55	1.65	423.2	51.3	12.8	35.9	138.5	46.2	64.8	129.5	11.7	0.347000003	819.7	29.55	-4.15	33.7	10.85	22.15
Ajuga chamaepitys	32.78379	39.877892	TURKEY	hypogeogenous rhizome	0	1	0	0	0	0	0	1	1	0	12.35	22.95	1.85	458.1	55.5	13.6	36	149.8	49.8	69.5	140.7	11.6	0.345000005	821.1	29.85	-3.85	33.7	11.25	22.55
Ajuga chamaepitys	32.786266	39.887619	TURKEY	hypogeogenous rhizome	0	1	0	0	0	0	0	1	1	0	12.55	23.15	2.05	439.9	53.2	13.1	36	143.7	47.8	66.5	135.5	11.6	0.345000005	822.4	30.05	-3.65	33.7	11.45	22.75
Ajuga chamaepitys	32.788339	39.880747	TURKEY	hypogeogenous rhizome	0	1	0	0	0	0	0	1	1	0	12.35	22.95	1.85	458.1	55.5	13.6	36	149.8	49.8	69.5	140.7	11.6	0.345000005	821.1	29.85	-3.85	33.7	11.25	22.55
Ajuga chamaepitys	32.789709	39.878723	TURKEY	hypogeogenous rhizome	0	1	0	0	0	0	0	1	1	0	12.35	22.95	1.85	458.1	55.5	13.6	36	149.8	49.8	69.5	140.7	11.6	0.345000005	821.1	29.85	-3.85	33.7	11.25	22.55
Ajuga chamaepitys	32.789669	39.878905	TURKEY	hypogeogenous rhizome	0	1	0	0	0	0	0	1	1	0	12.35	22.95	1.85	458.1	55.5	13.6	36	149.8	49.8	69.5	140.7	11.6	0.345000005	821.1	29.85	-3.85	33.7	11.25	22.55
Ajuga chamaepitys	32.785992	39.884362	TURKEY	hypogeogenous rhizome	0	1	0	0	0	0	0	1	1	0	12.55	23.15	2.05	439.9	53.2	13.1	36	143.7	47.8	66.5	135.5	11.6	0.345000005	822.4	30.05	-3.65	33.7	11.45	22.75
Ajuga chamaepitys	32.781229	39.869142	TURKEY	hypogeogenous rhizome	0	1	0	0	0	0	0	1	1	0	12.05	22.65	1.65	473.7	57.5	14.1	35.9	155.2	51.6	72.1	144.9	11.6	0.345000005	818.7	29.55	-4.05	33.6	10.95	22.25
Ajuga chamaepitys	29.986256	37.032856	TURKEY	hypogeogenous rhizome	0	1	0	0	0	0	0	1	1	0	9.95	20.15	-0.05	428.2	71.3	7.3	59	190.7	26.5	37.5	189.9	11.6	0.350999999	791.2	26.25	-6.75	33	1.85	19.85
Ajuga chamaepitys	30.685149	39.75455	TURKEY	hypogeogenous rhizome	0	1	0	0	0	0	0	1	1	0	12.05	21.65	2.45	310	39.6	8.8	38.8	102.3	33.4	41.3	96.9	11.9	0.370000005	752.7	28.95	-3.15	32.1	3.95	21.25
Ajuga chamaepitys	35.826763	40.692253	TURKEY	hypogeogenous rhizome	0	1	0	0	0	0	0	1	1	0	13.25	22.35	3.75	564.7	68.1	15.4	34.3	188.7	65.4	93.1	148.2	10.5	0.34000001	726	29.05	-1.95	31	16.75	21.95
Ajuga chamaepitys	32.495039	40.047666	TURKEY	hypogeogenous rhizome	0	1	0	0	0	0	0	1	1	0	12.45	22.95	2.15	450.9	60.9	13	40	157.8	45.1	61.9	155.5	12.4	0.36400001	813.9	30.45	-3.65	34.1	3.55	22.55
Ajuga chamaepitys	32.47706	38.058785	TURKEY	hypogeogenous rhizome	0	1	0	0	0	0	0	1	1	0	11.35	21.95	0.75	447.8	57.3	8.4	42.3	153.6	40.3	53	138.5	11.4	0.343000007	825.4	28.55	-4.85	33.4	2.55	21.55
Ajuga chamaepitys	31.46883	40.630442	TURKEY	hypogeogenous rhizome	0	1	0	0	0	0	0	1	1	0	9.25	17.95	0.25	692.1	84.1	32.6	25.4	224.6	108.1	128.5	217.9	9.9	0.33900001	695.3	23.75	-5.45	29.2	2.05	17.75
Ajuga chamaepitys	33.446425	40.498917	TURKEY	hypogeogenous rhizome	0	1	0	0	0	0	0	1	1	0	7.95	18.05	-2.05	710.6	92.3	29.4	31.3	242.8	103.4	140.3	195.2	11.7	0.350999999	789.1	25.25	-7.95	33.2	11.65	17.75
Ajuga chamaepitys	32.748335	39.838845	TURKEY	hypogeogenous rhizome	0	1	0	0	0	0	0	1	1	0	10.75	21.35	0.45	481.3	59	14.6	35.8	159.2	52.7	74.2	144.8	11.6	0.349000001	815.5	28.25	-5.15	33.4	9.65	20.95
Ajuga chamaepitys	30.492446	39.751362	TURKEY	hypogeogenous rhizome	0	1	0	0	0	0	0	1	1	0	11.95	21.35	2.55	342.8	43.5	9.3	37.7	112.4	37.6	46.5	107.6	11.6	0.369000006	735.5	28.45	-3.05	31.5	4.05	20.95
Ajuga chamaepitys	31.308056	38.2025	TURKEY	hypogeogenous rhizome	0	1	0	0	0	0	0	1	1	0	11.35	21.55	1.25	666.8	95	13.8	43.1	242.3	61.5	79.6	231.9	10.1	0.317000008	795.4	27.65	-4.25	31.9	3.05	21.25
Ajuga chamaepitys	29.168895	40.077392	TURKEY	hypogeogenous rhizome	0	1	0	0	0	0	0	1	1	0	3.45	11.95	-4.95	1517.3	204.3	44.1	38.9	547.7	180.1	180.1	536.8	9.7	0.336999989	667.9	17.45	-11.25	28.7	-3.15	11.95
Ajuga chamaepitys	39.65252	39.392616	TURKEY	hypogeogenous rhizome	0	1	0	0	0	0	0	1	1	0	3.35	15.25	-8.45	1529.7	193.3	18.1	51.6	541.7	80.8	106.8	500.1	10.3	0.281999993	934.5	22.45	-14.05	36.5	1.35	15.25
Ajuga chamaepitys	35.796089	39.827427	TURKEY	hypogeogenous rhizome	0	1	0	0	0	0	0	1	1	0	11.25	20.95	1.05	400.4	52.2	8	41.1	142.9	34.8	57.7	108.7	11.9	0.351999998	779.2	28.25	-5.45	33.7	10.45	20.75
Ajuga chamaepitys	31.579562	38.320704	TURKEY	hypogeogenous rhizome	0	1	0	0	0	0	0	1	1	0	12.15	22.55	1.85	415.7	55.2	8.5	40.8	143.8	38.8	51.6	136.4	11.1	0.33599999	811.1	29.15	-4.05	33.2	3.55	22.25
Ajuga chamaepitys	29.122255	40.996874	TURKEY	hypogeogenous rhizome	0	1	0	0	0	0	0	1	1	0	14.55	22.75	6.85	795.8	121.1	28.7	45.4	320.4	97.7	98.9	248.1	4.3	0.196000004	636	26.05	3.95	22.1	8.95	20.25
Ajuga chamaepitys	43.612469	39.986702	TURKEY	hypogeogenous rhizome	0	1	0	0	0	0	0	1	1	0	9.35	20.75	-3.05	454	80.4	21.2	47.8	199.3	71.5	114.5	71.5	12.3	0.323000002	923.3	27.55	-10.65	38.2	13.95	-3.05
Ajuga chamaepitys	30.468687	36.77105	TURKEY	hypogeogenous rhizome	0	1	0	0	0	0	0	1	1	0	13.85	22.65	5.65	1253.6	257.6	14.1	75.8	662.5	57	66.3	633.3	7.4	0.283999991	671.9	27.25	1.35	25.9	7.35	22.55
Ajuga chamaepitys	33.738817	41.065353	TURKEY	hypogeogenous rhizome	0	1	0	0	0	0	0	1	1	0	4.85	14.15	-4.95	946.6	126.8	49.8	28.4	340.5	170.5	230.9	223.7	10.3	0.322000003	751.7	21.15	-10.75	31.9	8.15	14.05
Ajuga chamaepitys	33.717181	41.052649	TURKEY	hypogeogenous rhizome	0	1	0	0	0	0	0	1	1	0	3.95	13.25	-5.85	990.5	132.6	51.7	28.3	355.4	177.5	240.2	235.1	10.3	0.324000001	753.7	20.25	-11.65	31.9	7.25	13.25
Ajuga chamaepitys	33.735194	41.06679	TURKEY	hypogeogenous rhizome	0	1	0	0	0	0	0	1	1	0	4.55	13.85	-5.15	945.2	126.5	49.7	28.3	339.4	169.9	230	224	10.3	0.323000002	750.5	20.95	-11.05	32	7.95	13.85
Ajuga chamaepitys	33.793701	41.069538	TURKEY	hypogeogenous rhizome	0	1	0	0	0	0	0	1	1	0	3.35	12.65	-6.35	965.1	129.8	52.4	29.1	352.2	177.5	241.4	222.4	10.3	0.323000002	749.9	19.65	-12.25	31.9	6.65	12.65
Ajuga chamaepitys	35.31282	37.509811	TURKEY	hypogeogenous rhizome	0	1	0	0	0	0	0	1	1	0	11.35	21.25	1.45	1031.8	166.2	21.7	53.5	436	76.3	103.2	436	10.2	0.325	776.7	27.75	-3.75	31.5	1.45	21.15
Ajuga chamaepitys	35.935951	40.654114	TURKEY	hypogeogenous rhizome	0	1	0	0	0	0	0	1	1	0	9.95	18.95	0.55	827.1	98.9	22.6	34.3	275.6	95.9	136.1	216	10.4	0.34000001	718.5	25.45	-5.25	30.7	13.35	18.65
Ajuga chamaepitys	33.116242	40.906588	TURKEY	hypogeogenous rhizome	0	1	0	0	0	0	0	1	1	0	9.05	18.25	-0.55	589.9	71.5	27.5	25.9	194	95.1	127.8	160.3	10.7	0.33499999	740.5	25.25	-6.55	31.8	12.35	18.15
Ajuga chamaepitys	30.624597	38.91176	TURKEY	hypogeogenous rhizome	0	1	0	0	0	0	0	1	1	0	10.85	20.75	1.15	578.5	70	19.5	32.9	183.7	69.5	93.8	172.8	11.8	0.361999989	765.6	27.95	-4.75	32.7	9.75	20.35
Ajuga chamaepitys	34.926944	39.8725	TURKEY	hypogeogenous rhizome	0	1	0	0	0	0	0	1	1	0	10.05	19.95	-0.25	613.5	79.3	11.6	41.9	211	51.9	80.9	204.3	11.4	0.342000008	786.9	27.25	-6.05	33.3	1.55	19.75
Ajuga chamaepitys	34.926944	39.8725	TURKEY	hypogeogenous rhizome	0	1	0	0	0	0	0	1	1	0	10.05	19.95	-0.25	613.5	79.3	11.6	41.9	211	51.9	80.9	204.3	11.4	0.342000008	786.9	27.25	-6.05	33.3	1.55	19.75
Ajuga chamaepitys	33.769118	41.364159	TURKEY	hypogeogenous rhizome	0	1	0	0	0	0	0	1	1	0	10.75	20.05	1.05	540.4	69.5	34.3	24.6	185.6	109.5	138.2	119.3	10.7	0.338000011	744.4	26.75	-4.75	31.5	14.15	19.85
Ajuga chamaepitys	30.122677	40.24826	TURKEY	hypogeogenous rhizome	0	1	0	0	0	0	0	1	1	0	14.95	24.25	5.55	397.5	49.9	11	32.5	130.1	50.3	61	129.2	10.9	0.354999995	732.5	30.55	-0.05	30.6	7.05	23.75
Ajuga chamaepitys	36.657913	40.276821	TURKEY	hypogeogenous rhizome	0	1	0	0	0	0	0	1	1	0	8.35	17.45	-1.65	630.2	88.1	10.9	44.9	230.4	51.1	75.8	165	10.8	0.336999989	752.8	23.85	-8.05	31.9	7.75	17.35
Ajuga chamaepitys	36.657913	40.276821	TURKEY	hypogeogenous rhizome	0	1	0	0	0	0	0	1	1	0	8.35	17.45	-1.65	630.2	88.1	10.9	44.9	230.4	51.1	75.8	165	10.8	0.336999989	752.8	23.85	-8.05	31.9	7.75	17.35
Ajuga chamaepitys	36.062778	40.898055	TURKEY	hypogeogenous rhizome	0	1	0	0	0	0	0	1	1	0	10.15	18.55	1.15	842	94.7	39	24.6	270.7	140.5	178.5	192.9	9.3	0.328999996	679.2	23.75	-4.35	28.1	13.45	18.25
Ajuga chamaepitys	39.443967	39.124079	TURKEY	hypogeogenous rhizome	0	1	0	0	0	0	0	1	1	0	12.15	25.05	-0.35	716.5	96.3	3.7	60.9	279.6	21.8	28.4	274.9	11.2	0.29000001	999.6	32.45	-6.05	38.5	1.65	24.85
Ajuga chamaepitys	30.167236	38.452167	TURKEY	hypogeogenous rhizome	0	1	0	0	0	0	0	1	1	0	12.35	22.25	2.85	507.2	66.1	14.7	39.6	172.3	53.4	68.3	170.8	11.5	0.357999992	760.9	29.25	-2.75	32	4.35	21.95
Ajuga chamaepitys	32.659515	40.429161	TURKEY	hypogeogenous rhizome	0	1	0	0	0	0	0	1	1	0	10.65	20.25	0.85	664.8	87.8	25.7	34	218.9	86	111.1	218.9	11	0.34000001	762	27.55	-4.65	32.2	0.85	20.05
Ajuga chamaepitys	31.529011	40.259364	TURKEY	hypogeogenous rhizome	0	1	0	0	0	0	0	1	1	0	9.65	19.35	0.05	519.9	69.3	19.9	34	178	64.7	82.8	174.5	11	0.344000006	760.1	26.65	-5.25	31.9	1.55	19.05
Ajuga chamaepitys	33.764956	41.439453	TURKEY	hypogeogenous rhizome	0	1	0	0	0	0	0	1	1	0	11.05	20.35	1.45	534.5	64.9	33.8	21.1	173	109.8	133.4	121.5	10.7	0.34000001	740.4	27.05	-4.35	31.4	14.55	20.15
Ajuga chamaepitys	30.297461	41.037985	TURKEY	hypogeogenous rhizome	0	1	0	0	0	0	0	1	1	0	14.65	23.35	6.45	860.4	111.7	43.6	33	307.3	144.8	148.5	291.8	8	0.306999993	668.9	27.45	1.45	26	11.75	20.95
Ajuga chamaepitys	29.401087	40.27245	TURKEY	hypogeogenous rhizome	0	1	0	0	0	0	0	1	1	0	13.35	22.25	4.65	915.3	122.6	30.2	37.7	329.5	114.9	114.9	319.2	9.2	0.325999999	691.5	27.25	-0.85	28.1	6.35	22.25
Ajuga chamaepitys	26.702432	38.391705	TURKEY	hypogeogenous rhizome	0	1	0	0	0	0	0	1	1	0	16.65	24.15	9.75	574.9	125.4	1.1	85.6	312.9	6.2	6.2	305.3	5.1	0.238000011	573.1	27.65	6.05	21.6	11.35	24.15
Ajuga chamaepitys	26.702439	38.391705	TURKEY	hypogeogenous rhizome	0	1	0	0	0	0	0	1	1	0	16.65	24.15	9.75	574.9	125.4	1.1	85.6	312.9	6.2	6.2	305.3	5.1	0.238000011	573.1	27.65	6.05	21.6	11.35	24.15
Ajuga chamaepitys	32.533892	38.608094	TURKEY	hypogeogenous rhizome	0	1	0	0	0	0	0	1	1	0	12.55	23.55	1.75	417.4	51.9	7.1	41.8	138	34.7	53.4	130.2	11.8	0.344000006	849.7	30.25	-4.15	34.4	11.65	23.05
Ajuga chamaepitys	30.639063	36.945204	TURKEY	hypogeogenous rhizome	0	1	0	0	0	0	0	1	1	0	18.65	28.45	9.65	992.9	213	6.8	81.4	544.7	32.7	36.5	517.2	9.9	0.328999996	736.1	35.05	4.85	30.2	11.15	28.05
Ajuga chamaepitys	30.571282	36.841081	TURKEY	hypogeogenous rhizome	0	1	0	0	0	0	0	1	1	0	18.95	28.05	10.65	1138.1	243.3	9.6	80.1	621	43.2	47.8	589.1	7.6	0.28900001	689.1	32.95	6.55	26.4	12.15	27.85
Ajuga chamaepitys	27.354718	37.049757	TURKEY	hypogeogenous rhizome	0	1	0	0	0	0	0	1	1	0	18.05	24.05	12.55	737.9	162.9	0.4	93.7	426.2	3.9	11.4	345.4	2.2	0.144000006	454.6	25.75	10.55	15.2	12.75	23.85
Ajuga chamaepitys	26.554292	38.579962	TURKEY	hypogeogenous rhizome	0	1	0	0	0	0	0	1	1	0	17.05	23.85	10.85	748.9	169.6	1.3	87.9	412.6	6.8	6.8	321.7	3.6	0.195000005	521	26.45	8.05	18.4	12.35	23.85
Ajuga chamaepitys	32.563231	39.854123	TURKEY	hypogeogenous rhizome	0	1	0	0	0	0	0	1	1	0	10.65	21.25	0.35	513.2	63.5	15.7	36.2	169.6	55.3	78.4	155.6	12.2	0.35999999	817.7	28.45	-5.45	33.9	9.55	20.85
Ajuga chamaepitys	32.786194	39.885056	TURKEY	hypogeogenous rhizome	0	1	0	0	0	0	0	1	1	0	12.55	23.15	2.05	439.9	53.2	13.1	36	143.7	47.8	66.5	135.5	11.6	0.345000005	822.4	30.05	-3.65	33.7	11.45	22.75
Ajuga chamaepitys	32.786069	39.885386	TURKEY	hypogeogenous rhizome	0	1	0	0	0	0	0	1	1	0	12.55	23.15	2.05	439.9	53.2	13.1	36	143.7	47.8	66.5	135.5	11.6	0.345000005	822.4	30.05	-3.65	33.7	11.45	22.75
Ajuga chamaepitys	32.786051	39.884728	TURKEY	hypogeogenous rhizome	0	1	0	0	0	0	0	1	1	0	12.55	23.15	2.05	439.9	53.2	13.1	36	143.7	47.8	66.5	135.5	11.6	0.345000005	822.4	30.05	-3.65	33.7	11.45	22.75
Ajuga chamaepitys	32.782691	39.867299	TURKEY	hypogeogenous rhizome	0	1	0	0	0	0	0	1	1	0	12.05	22.65	1.65	473.7	57.5	14.1	35.9	155.2	51.6	72.1	144.9	11.6	0.345000005	818.7	29.55	-4.05	33.6	10.95	22.25
Ajuga chamaepitys	32.793201	39.866638	TURKEY	hypogeogenous rhizome	0	1	0	0	0	0	0	1	1	0	11.85	22.35	1.45	485.7	59	14.5	35.9	159.2	52.9	73.9	148.5	11.6	0.344000006	817.7	29.35	-4.25	33.6	10.75	22.05
Ajuga chamaepitys	39.201911	39.371839	TURKEY	hypogeogenous rhizome	0	1	0	0	0	0	0	1	1	0	10.25	22.15	-1.65	845.4	105.2	12.3	48.6	298.1	52	71.4	266.5	9.9	0.273000002	939.3	28.95	-7.15	36.1	8.25	22.05
Ajuga chamaepitys	36.150551	40.46442	TURKEY	hypogeogenous rhizome	0	1	0	0	0	0	0	1	1	0	10.65	19.85	0.75	576.2	74.9	12.2	39.7	200.8	55.6	83.3	149.1	11.1	0.345000005	744.3	26.55	-5.55	32.1	9.85	19.65
Ajuga chamaepitys	36.150391	40.464432	TURKEY	hypogeogenous rhizome	0	1	0	0	0	0	0	1	1	0	10.65	19.85	0.75	576.2	74.9	12.2	39.7	200.8	55.6	83.3	149.1	11.1	0.345000005	744.3	26.55	-5.55	32.1	9.85	19.65
Ajuga chamaepitys	36.150551	40.46442	TURKEY	hypogeogenous rhizome	0	1	0	0	0	0	0	1	1	0	10.65	19.85	0.75	576.2	74.9	12.2	39.7	200.8	55.6	83.3	149.1	11.1	0.345000005	744.3	26.55	-5.55	32.1	9.85	19.65
Ajuga chamaepitys	36.150551	40.46442	TURKEY	hypogeogenous rhizome	0	1	0	0	0	0	0	1	1	0	10.65	19.85	0.75	576.2	74.9	12.2	39.7	200.8	55.6	83.3	149.1	11.1	0.345000005	744.3	26.55	-5.55	32.1	9.85	19.65
Ajuga chamaepitys	36.150551	40.46442	TURKEY	hypogeogenous rhizome	0	1	0	0	0	0	0	1	1	0	10.65	19.85	0.75	576.2	74.9	12.2	39.7	200.8	55.6	83.3	149.1	11.1	0.345000005	744.3	26.55	-5.55	32.1	9.85	19.65
Ajuga chamaepitys	30.046599	38.030169	TURKEY	hypogeogenous rhizome	0	1	0	0	0	0	0	1	1	0	12.95	22.95	3.45	548.1	73.3	13	44.3	193.2	48.9	64	191.6	11.6	0.36400001	764.3	29.65	-2.15	31.8	4.95	22.55
Ajuga chamaepitys	27.827358	41.541599	TURKEY	hypogeogenous rhizome	0	1	0	0	0	0	0	1	1	0	13.25	22.35	4.85	675	89	26.2	32.8	245.9	107.5	110.5	214	7.6	0.291000009	691.6	26.55	0.55	26	10.05	21.95
Ajuga chamaepitys	28.164381	39.668716	TURKEY	hypogeogenous rhizome	0	1	0	0	0	0	0	1	1	0	15.15	24.05	6.65	625.7	104.9	7.3	57.1	272.7	42.6	42.7	258	10.4	0.363000011	682.4	29.85	1.25	28.6	8.15	23.35
Ajuga chamaepitys	27.563383	38.54741	TURKEY	hypogeogenous rhizome	0	1	0	0	0	0	0	1	1	0	16.75	26.45	7.65	681.5	138.1	3.9	79.1	354.3	18.5	18.5	350.5	11.4	0.356999993	735.7	33.65	1.85	31.8	9.05	26.45
Ajuga chamaepitys	27.563383	38.54741	TURKEY	hypogeogenous rhizome	0	1	0	0	0	0	0	1	1	0	16.75	26.45	7.65	681.5	138.1	3.9	79.1	354.3	18.5	18.5	350.5	11.4	0.356999993	735.7	33.65	1.85	31.8	9.05	26.45
Ajuga chamaepitys	32.783133	39.884704	TURKEY	hypogeogenous rhizome	0	1	0	0	0	0	0	1	1	0	12.65	23.25	2.15	435.2	52.6	12.9	36	142.1	47.3	65.9	134.1	11.6	0.345000005	821.1	30.15	-3.55	33.7	11.55	22.85
Ajuga chamaepitys	25.841421	40.183165	TURKEY	hypogeogenous rhizome	0	1	0	0	0	0	0	1	1	0	15.45	22.95	8.75	802.6	150.9	6.8	71.6	400	34	34	295.2	2.8	0.149000001	569.3	25.55	6.65	18.9	10.45	22.95
Ajuga chamaepitys	32.911502	39.893173	TURKEY	hypogeogenous rhizome	0	1	0	0	0	0	0	1	1	0	12.15	22.75	1.75	462.8	57.4	13.6	36.1	154.2	50.9	70	139.2	11.4	0.338000011	820.6	29.65	-4.15	33.8	11.05	22.45
Ajuga chamaepitys	32.735945	39.873906	TURKEY	hypogeogenous rhizome	0	1	0	0	0	0	0	1	1	0	11.95	22.55	1.55	433.6	52.5	13.1	35.8	141.8	47.4	66.3	132.7	11.7	0.348000002	819	29.45	-4.15	33.6	10.85	22.15
Ajuga chamaepitys	32.717414	39.878618	TURKEY	hypogeogenous rhizome	0	1	0	0	0	0	0	1	1	0	11.95	22.55	1.65	407.6	49.3	12.3	35.9	133.1	44.4	62.2	125.3	11.7	0.348000002	819.7	29.55	-4.15	33.7	10.85	22.15
Ajuga chamaepitys	35.354698	37.060865	TURKEY	hypogeogenous rhizome	0	1	0	0	0	0	0	1	1	0	18.35	27.45	8.85	719	131.6	8.9	67.5	348.6	34.7	34.7	348.6	10.7	0.346000004	733.8	34.15	3.25	30.9	8.85	27.45
Ajuga chamaepitys	35.354698	37.060865	TURKEY	hypogeogenous rhizome	0	1	0	0	0	0	0	1	1	0	18.35	27.45	8.85	719	131.6	8.9	67.5	348.6	34.7	34.7	348.6	10.7	0.346000004	733.8	34.15	3.25	30.9	8.85	27.45
Ajuga chamaepitys	34.76181	37.167007	TURKEY	hypogeogenous rhizome	0	1	0	0	0	0	0	1	1	0	14.85	24.45	5.05	746.6	133.6	16.1	59.2	344.7	56.3	67.8	344.7	10	0.328999996	763.7	30.45	-0.05	30.5	5.05	24.35
Ajuga chamaepitys	34.893081	40.556931	TURKEY	hypogeogenous rhizome	0	1	0	0	0	0	0	1	1	0	12.45	22.05	2.55	419.3	56.4	14.4	35.6	156.3	56	85.1	103.5	11.3	0.347000003	761.4	29.25	-3.35	32.6	16.05	21.75
Ajuga chamaepitys	31.762465	36.891124	TURKEY	hypogeogenous rhizome	0	1	0	0	0	0	0	1	1	0	16.35	26.05	7.15	1389.8	286	11	85.2	783	42	42	746.1	10.7	0.342000008	742.1	32.95	1.75	31.2	8.95	26.05
Ajuga chamaepitys	28.328887	37.057088	TURKEY	hypogeogenous rhizome	0	1	0	0	0	0	0	1	1	0	20.15	29.95	11.55	1030	234.7	3.9	90.1	584	22.1	22.1	582.2	9.8	0.323000002	724	36.55	6.15	30.4	13.05	29.95
Ajuga chamaepitys	38.683866	37.132789	TURKEY	hypogeogenous rhizome	0	1	0	0	0	0	0	1	1	0	17.15	29.85	5.15	545.8	91.3	0.7	75.9	262.6	6.9	8.1	262.6	11.2	0.300999999	967.9	37.25	-0.05	37.3	5.15	29.35
Ajuga chamaepitys	30.315556	39.693889	TURKEY	hypogeogenous rhizome	0	1	0	0	0	0	0	1	1	0	11.35	20.55	2.05	423.5	54.3	11.4	36.3	140.1	47.4	59.3	136.8	11.3	0.363000011	723.6	27.55	-3.55	31.1	3.65	20.15
Ajuga chamaepitys	32.8056	39.965087	TURKEY	hypogeogenous rhizome	0	1	0	0	0	0	0	1	1	0	12.95	23.55	2.45	423.4	51.6	12.2	36.4	139.3	45.8	62.2	131.7	11.7	0.345000005	822.1	30.45	-3.35	33.8	11.85	23.15
Ajuga chamaepitys	32.8056	39.965087	TURKEY	hypogeogenous rhizome	0	1	0	0	0	0	0	1	1	0	12.95	23.55	2.45	423.4	51.6	12.2	36.4	139.3	45.8	62.2	131.7	11.7	0.345000005	822.1	30.45	-3.35	33.8	11.85	23.15
Ajuga chamaepitys	38.683866	37.132789	TURKEY	hypogeogenous rhizome	0	1	0	0	0	0	0	1	1	0	17.15	29.85	5.15	545.8	91.3	0.7	75.9	262.6	6.9	8.1	262.6	11.2	0.300999999	967.9	37.25	-0.05	37.3	5.15	29.35
Ajuga chamaepitys	38.683866	37.132789	TURKEY	hypogeogenous rhizome	0	1	0	0	0	0	0	1	1	0	17.15	29.85	5.15	545.8	91.3	0.7	75.9	262.6	6.9	8.1	262.6	11.2	0.300999999	967.9	37.25	-0.05	37.3	5.15	29.35
Ajuga chamaepitys	32.783649	39.877524	TURKEY	hypogeogenous rhizome	0	1	0	0	0	0	0	1	1	0	12.35	22.95	1.85	458.1	55.5	13.6	36	149.8	49.8	69.5	140.7	11.6	0.345000005	821.1	29.85	-3.85	33.7	11.25	22.55
Ajuga chamaepitys	32.784072	39.883585	TURKEY	hypogeogenous rhizome	0	1	0	0	0	0	0	1	1	0	12.55	23.15	2.05	439.9	53.2	13.1	36	143.7	47.8	66.5	135.5	11.6	0.345000005	822.4	30.05	-3.65	33.7	11.45	22.75
Ajuga chamaepitys	32.795492	39.86575	TURKEY	hypogeogenous rhizome	0	1	0	0	0	0	0	1	1	0	11.25	21.75	0.85	506.5	61.7	15.1	35.9	166.5	55.2	77.1	154.2	11.5	0.344000006	817.8	28.65	-4.85	33.5	10.15	21.45
Ajuga chamaepitys	32.783645	39.877642	TURKEY	hypogeogenous rhizome	0	1	0	0	0	0	0	1	1	0	12.35	22.95	1.85	458.1	55.5	13.6	36	149.8	49.8	69.5	140.7	11.6	0.345000005	821.1	29.85	-3.85	33.7	11.25	22.55
Ajuga chamaepitys	32.796511	39.865472	TURKEY	hypogeogenous rhizome	0	1	0	0	0	0	0	1	1	0	11.25	21.75	0.85	506.5	61.7	15.1	35.9	166.5	55.2	77.1	154.2	11.5	0.344000006	817.8	28.65	-4.85	33.5	10.15	21.45
Ajuga chamaepitys	32.800377	39.862488	TURKEY	hypogeogenous rhizome	0	1	0	0	0	0	0	1	1	0	11.45	21.95	1.15	509.5	62.2	15.2	36	167.7	55.5	77.6	154.9	11.5	0.345000005	815.7	28.95	-4.55	33.5	10.35	21.65
Ajuga chamaepitys	32.805587	39.965067	TURKEY	hypogeogenous rhizome	0	1	0	0	0	0	0	1	1	0	12.95	23.55	2.45	423.4	51.6	12.2	36.4	139.3	45.8	62.2	131.7	11.7	0.345000005	822.1	30.45	-3.35	33.8	11.85	23.15
Ajuga chamaepitys	26.669192	41.95889	TURKEY	hypogeogenous rhizome	0	1	0	0	0	0	0	1	1	0	11.55	21.15	2.35	711.7	81.9	38	17.8	215.7	140.3	151.5	189.6	9.3	0.320000005	732.6	26.95	-2.25	29.2	7.65	20.55
Ajuga chamaepitys	32.243772	37.918962	TURKEY	hypogeogenous rhizome	0	1	0	0	0	0	0	1	1	0	10.65	20.95	0.25	474.9	59.8	10.6	39.4	159	46.9	62.8	147.1	10.6	0.323000002	808.2	27.55	-5.25	32.8	2.25	20.75
Ajuga chamaepitys	32.512757	38.022555	TURKEY	hypogeogenous rhizome	0	1	0	0	0	0	0	1	1	0	12.15	22.75	1.55	433.5	56.7	7.8	43.3	151.4	37.7	49.9	136	11.5	0.343000007	829.1	29.35	-4.15	33.5	3.25	22.35
Ajuga chamaepitys	34.12195	39.142696	TURKEY	hypogeogenous rhizome	0	1	0	0	0	0	0	1	1	0	12.45	23.15	1.65	412.1	53.1	6	46.2	143.9	29	48.9	130.7	11.6	0.341000009	838.1	29.95	-4.15	34.1	3.35	22.65
Ajuga chamaepitys	34.160252	39.148191	TURKEY	hypogeogenous rhizome	0	1	0	0	0	0	0	1	1	0	12.75	23.55	1.95	384.7	49.3	5.5	46.2	134.1	26.8	45.5	122	11.7	0.342000008	838.9	30.35	-3.75	34.1	3.65	23.05
Ajuga chamaepitys	34.121559	39.143326	TURKEY	hypogeogenous rhizome	0	1	0	0	0	0	0	1	1	0	12.45	23.15	1.65	412.1	53.1	6	46.2	143.9	29	48.9	130.7	11.6	0.341000009	838.1	29.95	-4.15	34.1	3.35	22.65
Ajuga chamaepitys	34.153712	39.166644	TURKEY	hypogeogenous rhizome	0	1	0	0	0	0	0	1	1	0	12.65	23.35	1.85	397.8	50.8	5.9	46	138.2	28.3	47.5	125.6	11.5	0.338000011	837.4	30.15	-3.95	34.1	3.55	22.85
Ajuga chamaepitys	34.154048	39.166697	TURKEY	hypogeogenous rhizome	0	1	0	0	0	0	0	1	1	0	12.65	23.35	1.85	397.8	50.8	5.9	46	138.2	28.3	47.5	125.6	11.5	0.338000011	837.4	30.15	-3.95	34.1	3.55	22.85
Ajuga chamaepitys	29.216209	40.075457	TURKEY	hypogeogenous rhizome	0	1	0	0	0	0	0	1	1	0	1.05	9.45	-7.25	1604.4	216.1	47.5	38.7	579.9	192.2	192.2	568.1	9.7	0.33900001	661.6	15.15	-13.55	28.7	-5.35	9.45
Ajuga chamaepitys	31.812913	36.60903	TURKEY	hypogeogenous rhizome	0	1	0	0	0	0	0	1	1	0	19.55	27.65	11.75	1397.8	302.2	6.4	91.1	825.2	23.9	33.7	764.7	7.5	0.300999999	634	32.45	7.45	25	13.45	27.65
Ajuga chamaepitys	32.665155	39.570346	TURKEY	hypogeogenous rhizome	0	1	0	0	0	0	0	1	1	0	11.65	22.25	1.15	463.9	58.2	14.2	36.8	156.9	50	74	133.5	11.4	0.34000001	823.5	29.05	-4.45	33.5	10.45	21.85
Ajuga chamaepitys	30.499521	39.783735	TURKEY	hypogeogenous rhizome	0	1	0	0	0	0	0	1	1	0	11.95	21.35	2.55	335.5	42.6	9	37.8	110.2	36.7	45.1	105.4	11.6	0.369000006	734.3	28.45	-3.05	31.5	4.05	20.95
Ajuga chamaepitys	32.53718	37.353563	TURKEY	hypogeogenous rhizome	0	1	0	0	0	0	0	1	1	0	12.55	23.35	1.75	371.8	62.4	4.1	58.2	164.6	19.5	27.5	154.2	12.7	0.36400001	839.6	30.45	-4.45	34.9	3.65	22.95
Ajuga chamaepitys	29.385685	40.792544	TURKEY	hypogeogenous rhizome	0	1	0	0	0	0	0	1	1	0	15.05	23.65	7.05	778.1	109.4	29.9	39.9	294.8	104.7	104.7	275.8	6.8	0.272000003	660.4	27.95	2.95	25	8.85	23.65
Ajuga chamaepitys	29.385416	40.792523	TURKEY	hypogeogenous rhizome	0	1	0	0	0	0	0	1	1	0	15.05	23.65	7.05	778.1	109.4	29.9	39.9	294.8	104.7	104.7	275.8	6.8	0.272000003	660.4	27.95	2.95	25	8.85	23.65
Ajuga chamaepitys	29.385416	40.792523	TURKEY	hypogeogenous rhizome	0	1	0	0	0	0	0	1	1	0	15.05	23.65	7.05	778.1	109.4	29.9	39.9	294.8	104.7	104.7	275.8	6.8	0.272000003	660.4	27.95	2.95	25	8.85	23.65
Ajuga chamaepitys	29.385368	40.792529	TURKEY	hypogeogenous rhizome	0	1	0	0	0	0	0	1	1	0	15.05	23.65	7.05	778.1	109.4	29.9	39.9	294.8	104.7	104.7	275.8	6.8	0.272000003	660.4	27.95	2.95	25	8.85	23.65
Ajuga chamaepitys	29.385416	40.792523	TURKEY	hypogeogenous rhizome	0	1	0	0	0	0	0	1	1	0	15.05	23.65	7.05	778.1	109.4	29.9	39.9	294.8	104.7	104.7	275.8	6.8	0.272000003	660.4	27.95	2.95	25	8.85	23.65
Ajuga chamaepitys	29.385368	40.792529	TURKEY	hypogeogenous rhizome	0	1	0	0	0	0	0	1	1	0	15.05	23.65	7.05	778.1	109.4	29.9	39.9	294.8	104.7	104.7	275.8	6.8	0.272000003	660.4	27.95	2.95	25	8.85	23.65
Ajuga chamaepitys	29.385416	40.792523	TURKEY	hypogeogenous rhizome	0	1	0	0	0	0	0	1	1	0	15.05	23.65	7.05	778.1	109.4	29.9	39.9	294.8	104.7	104.7	275.8	6.8	0.272000003	660.4	27.95	2.95	25	8.85	23.65
Ajuga chamaepitys	32.7811	39.869364	TURKEY	hypogeogenous rhizome	0	1	0	0	0	0	0	1	1	0	12.05	22.65	1.65	473.7	57.5	14.1	35.9	155.2	51.6	72.1	144.9	11.6	0.345000005	818.7	29.55	-4.05	33.6	10.95	22.25
Ajuga chamaepitys	30.422799	39.613721	TURKEY	hypogeogenous rhizome	0	1	0	0	0	0	0	1	1	0	11.45	20.75	2.15	325.7	40.5	9.7	35.2	104.6	37.9	48.1	101.5	11.5	0.36500001	730.2	27.95	-3.45	31.4	3.65	20.45
Ajuga chamaepitys	29.653478	36.459828	TURKEY	hypogeogenous rhizome	0	1	0	0	0	0	0	1	1	0	10.35	19.95	1.45	1018.1	220.4	8.4	88.5	582.9	31.6	32.1	569.7	10.5	0.343000007	728.6	26.15	-4.35	30.5	3.15	19.65
Ajuga chamaepitys	32.73876	39.903752	TURKEY	hypogeogenous rhizome	0	1	0	0	0	0	0	1	1	0	12.95	23.55	2.45	387.4	46.8	11.5	36.1	126.4	42	58.4	119.9	11.7	0.348000002	824.3	30.45	-3.25	33.7	11.85	23.15
Ajuga chamaepitys	36.593801	37.117257	TURKEY	hypogeogenous rhizome	0	1	0	0	0	0	0	1	1	0	12.45	22.15	2.65	928.3	145	7.9	66.7	419.7	38.1	39	419.7	10.5	0.328999996	765.3	29.45	-2.55	32	2.65	22.05
Ajuga chamaepitys	33.123174	40.710755	TURKEY	hypogeogenous rhizome	0	1	0	0	0	0	0	1	1	0	7.55	16.75	-2.05	688.7	90.2	33.1	27.9	242.6	120.8	164	171.9	10.4	0.326999998	742.4	23.85	-7.95	31.8	10.85	16.75
Ajuga chamaepitys	30.468056	38.061668	TURKEY	hypogeogenous rhizome	0	1	0	0	0	0	0	1	1	0	11.05	20.95	1.45	691.4	104.2	14.8	49.2	264.9	57.7	69.5	264.9	11	0.348000002	764.6	27.55	-3.95	31.5	1.45	20.65
Ajuga chamaepitys	30.468056	38.061668	TURKEY	hypogeogenous rhizome	0	1	0	0	0	0	0	1	1	0	11.05	20.95	1.45	691.4	104.2	14.8	49.2	264.9	57.7	69.5	264.9	11	0.348000002	764.6	27.55	-3.95	31.5	1.45	20.65
Ajuga chamaepitys	29.69829	36.230532	TURKEY	hypogeogenous rhizome	0	1	0	0	0	0	0	1	1	0	16.25	24.25	9.05	1080.8	264.1	4.4	101.2	682.9	17.6	19.7	652.6	5.3	0.241000009	605.2	27.85	5.65	22.2	10.75	24.05
Ajuga chamaepitys	27.141217	38.394162	TURKEY	hypogeogenous rhizome	0	1	0	0	0	0	0	1	1	0	17.65	27.45	8.85	676.7	136.4	2	81.3	363.1	14.1	14.1	345.8	10.4	0.33599999	729.8	34.45	3.45	31	10.35	27.45
Ajuga chamaepitys	27.141217	38.394162	TURKEY	hypogeogenous rhizome	0	1	0	0	0	0	0	1	1	0	17.65	27.45	8.85	676.7	136.4	2	81.3	363.1	14.1	14.1	345.8	10.4	0.33599999	729.8	34.45	3.45	31	10.35	27.45
Ajuga chamaepitys	27.141217	38.394162	TURKEY	hypogeogenous rhizome	0	1	0	0	0	0	0	1	1	0	17.65	27.45	8.85	676.7	136.4	2	81.3	363.1	14.1	14.1	345.8	10.4	0.33599999	729.8	34.45	3.45	31	10.35	27.45
Ajuga chamaepitys	32.446271	40.077986	TURKEY	hypogeogenous rhizome	0	1	0	0	0	0	0	1	1	0	10.95	21.35	0.85	563.7	76.5	16.6	40.1	196.7	56.5	77.4	194.4	12.4	0.366000009	802.7	28.95	-4.95	33.9	2.25	20.95
Ajuga chamaepitys	39.770699	40.990282	TURKEY	hypogeogenous rhizome	0	1	0	0	0	0	0	1	1	0	14.35	21.85	6.85	957.7	137.9	43.6	32.7	347.1	154.6	181.9	243.2	4.5	0.21500001	595.5	23.95	3.25	20.7	12.55	21.85
Ajuga chamaepitys	39.770699	40.990282	TURKEY	hypogeogenous rhizome	0	1	0	0	0	0	0	1	1	0	14.35	21.85	6.85	957.7	137.9	43.6	32.7	347.1	154.6	181.9	243.2	4.5	0.21500001	595.5	23.95	3.25	20.7	12.55	21.85
Ajuga chamaepitys	34.882808	38.599212	TURKEY	hypogeogenous rhizome	0	1	0	0	0	0	0	1	1	0	11.45	22.25	0.55	391	55.9	4.2	47.7	143.6	24.9	43.8	119.6	13.3	0.372000003	845.5	29.75	-5.95	35.7	10.45	21.85
Ajuga chamaepitys	28.270878	36.854936	TURKEY	hypogeogenous rhizome	0	1	0	0	0	0	0	1	1	0	19.65	27.35	12.75	1104.1	264.4	1.5	95.7	654.7	8.8	16.5	640	5.6	0.251999998	584.5	31.15	9.05	22.1	14.35	27.25
Ajuga chamaepitys	29.18438	40.115612	TURKEY	hypogeogenous rhizome	0	1	0	0	0	0	0	1	1	0	4.45	12.95	-3.95	1466.1	199.2	42.5	39.6	534.7	171.8	171.8	524.6	9.6	0.33599999	669.1	18.45	-10.15	28.6	-2.15	12.95
Ajuga chamaepitys	32.421242	37.930987	TURKEY	hypogeogenous rhizome	0	1	0	0	0	0	0	1	1	0	11.75	22.25	1.15	497.2	64.2	9.7	42	170.5	45.6	60.6	154.6	11.2	0.336999989	820.6	28.85	-4.45	33.3	2.95	21.85
Ajuga chamaepitys	30.82	37.37	TURKEY	hypogeogenous rhizome	0	1	0	0	0	0	0	1	1	0	17.45	27.95	7.55	919.5	188	8.3	76.2	475	34.4	41	464.1	11.3	0.341000009	796.7	35.25	2.25	33	9.05	27.55
Ajuga chamaepitys	42.565841	38.115556	TURKEY	hypogeogenous rhizome	0	1	0	0	0	0	0	1	1	0	10.35	22.75	-2.05	914.1	133.7	7.6	61.5	381.7	30.5	44.8	315.2	11.3	0.294000006	971.9	30.05	-8.25	38.3	2.95	22.55
Ajuga chamaepitys	41.362089	37.562009	TURKEY	hypogeogenous rhizome	0	1	0	0	0	0	0	1	1	0	14.45	26.85	2.35	697.5	109.7	2	69.8	306.8	9.9	19.2	286.6	11.3	0.296000004	957.4	34.95	-3.15	38.1	7.55	26.65
Ajuga chamaepitys	29.67795	36.24653	TURKEY	hypogeogenous rhizome	0	1	0	0	0	0	0	1	1	0	15.75	23.85	8.45	1131.9	275.2	4.7	100.5	710.8	18.7	21.1	681.4	5.7	0.249000001	615.2	27.55	4.85	22.7	10.15	23.75
Ajuga chamaepitys	36.567465	37.120451	TURKEY	hypogeogenous rhizome	0	1	0	0	0	0	0	1	1	0	13.55	23.15	3.85	864.8	133.4	8.1	65.4	386.2	38.2	38.7	386.2	10.5	0.329999995	758.9	30.35	-1.35	31.7	3.85	23.05
Ajuga chamaepitys	34.90294	38.634041	TURKEY	hypogeogenous rhizome	0	1	0	0	0	0	0	1	1	0	11.85	22.65	0.85	374.8	53.7	4	47.4	138.2	24.3	42.8	113.2	13.3	0.371000004	849.3	30.15	-5.65	35.8	10.85	22.25
Ajuga chamaepitys	41.228274	39.738541	TURKEY	hypogeogenous rhizome	0	1	0	0	0	0	0	1	1	0	2.15	13.35	-9.15	965.9	147.6	34.3	41.2	373.9	130.1	170.4	186	11.4	0.31099999	882.5	20.65	-15.95	36.6	0.65	13.25
Ajuga chamaepitys	35.081781	37.932275	TURKEY	hypogeogenous rhizome	0	1	0	0	0	0	0	1	1	0	9.05	19.65	-1.75	616.8	83.8	10.9	46.8	219.1	42.4	42.4	216.1	9.7	0.293000007	841.1	26.15	-7.05	33.2	0.35	19.65
Ajuga chamaepitys	39.75111	39.4225	TURKEY	hypogeogenous rhizome	0	1	0	0	0	0	0	1	1	0	8.05	19.65	-3.55	869.9	110.6	9.3	53.2	309.4	42.1	56.3	292.1	10.4	0.288000011	915.6	26.95	-9.15	36.1	1.25	19.65
Ajuga chamaepitys	39.73694	39.41944	TURKEY	hypogeogenous rhizome	0	1	0	0	0	0	0	1	1	0	8.65	20.25	-2.95	895.4	113.7	9.6	53.3	318.5	43.2	58	301.1	10.3	0.286999989	914.1	27.45	-8.55	36	1.85	20.25
Ajuga chamaepitys	31.533079	36.889652	TURKEY	hypogeogenous rhizome	0	1	0	0	0	0	0	1	1	0	19.45	28.55	10.85	1429.7	298.8	7.4	89.4	827.5	31.7	31.7	787.4	9.4	0.325999999	699.6	34.75	6.05	28.7	12.45	28.55
Ajuga chamaepitys	31.215527	36.912242	TURKEY	hypogeogenous rhizome	0	1	0	0	0	0	0	1	1	0	19.55	28.45	11.25	1208.4	258.9	4	92.1	715.1	20.7	20.7	676.2	8.9	0.320000005	682.6	34.55	6.75	27.8	12.85	28.45
Ajuga chamaepitys	30.855607	36.902941	TURKEY	hypogeogenous rhizome	0	1	0	0	0	0	0	1	1	0	19.45	28.55	11.15	1120.4	262.3	2.9	93.9	673.7	15.2	15.2	631.8	8.5	0.304999995	689.1	34.55	6.85	27.7	12.75	28.55
Ajuga chamaepitys	33.164415	37.439586	TURKEY	hypogeogenous rhizome	0	1	0	0	0	0	0	1	1	0	11.75	22.55	0.95	397.1	57.5	4.7	49.4	151.3	23.5	40.2	144.6	12.3	0.355999994	841	29.55	-5.05	34.6	2.75	22.05
Ajuga chamaepitys	30.545	36.582393	TURKEY	hypogeogenous rhizome	0	1	0	0	0	0	0	1	1	0	20.05	28.35	12.55	1177.1	276.6	5.7	92.6	701.3	26.9	27.3	670.4	5.1	0.223000002	631.8	31.85	9.25	22.6	14.15	28.25
Ajuga chamaepitys	34.077347	36.462578	TURKEY	hypogeogenous rhizome	0	1	0	0	0	0	0	1	1	0	17.65	25.75	9.75	701.3	154.3	5.1	86.2	395.5	21.8	21.8	388.9	6.5	0.271000004	633.2	29.75	5.95	23.8	11.55	25.45
Ajuga chamaepitys	33.902779	36.424183	TURKEY	hypogeogenous rhizome	0	1	0	0	0	0	0	1	1	0	18.85	27.45	10.35	511.4	111.1	3.3	86.1	289.3	14.8	14.8	280.7	8.2	0.31099999	674.9	32.45	5.95	26.5	12.05	27.45
Ajuga chamaepitys	26.874872	38.065441	TURKEY	hypogeogenous rhizome	0	1	0	0	0	0	0	1	1	0	17.95	25.55	11.15	777.3	172.9	1	87.8	437.1	7.3	7.3	422	4.8	0.220000005	580.3	29.15	7.45	21.7	12.65	25.55
Ajuga chamaepitys	33.93784	36.585762	TURKEY	hypogeogenous rhizome	0	1	0	0	0	0	0	1	1	0	12.65	22.15	3.35	715.5	143.4	8.8	74.6	368.9	32.6	37.4	364.6	9.4	0.318000007	743	27.85	-1.55	29.4	5.15	22.05
Ajuga chamaepitys	32.97639	38.05639	TURKEY	hypogeogenous rhizome	0	1	0	0	0	0	0	1	1	0	12.45	23.45	1.45	375.7	48.9	4.6	46	131.4	26.4	40.8	120.5	11.9	0.348000002	853.1	29.95	-4.25	34.2	3.15	22.85
Ajuga chamaepitys	27.25	37.99	TURKEY	hypogeogenous rhizome	0	1	0	0	0	0	0	1	1	0	18.05	27.35	9.75	749.6	148.5	1.3	85.6	417.1	8.5	8.5	399.3	9.5	0.322000003	693.9	33.85	4.25	29.6	11.25	27.35
Ajuga chamaepitys	27.25	37.99	TURKEY	hypogeogenous rhizome	0	1	0	0	0	0	0	1	1	0	18.05	27.35	9.75	749.6	148.5	1.3	85.6	417.1	8.5	8.5	399.3	9.5	0.322000003	693.9	33.85	4.25	29.6	11.25	27.35
Ajuga chamaepitys	31.795265	37.139808	TURKEY	hypogeogenous rhizome	0	1	0	0	0	0	0	1	1	0	11.15	21.05	1.35	1568.1	312.4	15.6	77.3	832.2	64.4	68.6	796.4	10.4	0.326999998	772.6	27.75	-4.05	31.8	3.35	20.85
Ajuga chamaepitys	34.27361	41.75028	TURKEY	hypogeogenous rhizome	0	1	0	0	0	0	0	1	1	0	6.25	14.75	-2.65	1387.1	171	82.3	21.9	464.5	285.5	294.7	368.8	8.7	0.324000001	682	19.15	-7.85	27	3.15	0.85
Ajuga chamaepitys	30.85	36.94	TURKEY	hypogeogenous rhizome	0	1	0	0	0	0	0	1	1	0	19.35	28.85	10.85	1077.6	249.7	3	92.8	641.9	16.1	16.1	603.7	9.4	0.322000003	710	35.35	6.25	29.1	12.35	28.85
Ajuga chamaepitys	30.855468	36.941844	TURKEY	hypogeogenous rhizome	0	1	0	0	0	0	0	1	1	0	19.45	28.95	10.85	1063.7	245.8	3.1	92.5	632	16.5	16.5	594.8	9.6	0.326999998	712.3	35.65	6.25	29.4	12.45	28.95
Ajuga chamaepitys	33.483191	37.400731	TURKEY	hypogeogenous rhizome	0	1	0	0	0	0	0	1	1	0	12.75	23.45	2.05	383.7	55.7	3.7	50.4	146.7	21.5	36.7	142.4	11.7	0.345000005	833.6	30.15	-3.75	33.9	3.75	22.95
Ajuga chamaepitys	40.705891	40.68259	TURKEY	hypogeogenous rhizome	0	1	0	0	0	0	0	1	1	0	4.65	13.95	-5.15	1844.7	230.2	123.8	19.3	587	392.9	417.6	429.5	8.5	0.296000004	753	18.45	-10.35	28.8	6.25	-1.05
Ajuga chamaepitys	34.105598	36.454151	TURKEY	hypogeogenous rhizome	0	1	0	0	0	0	0	1	1	0	18.65	26.45	10.95	684.8	152.5	4.7	87.7	390.4	20	20.2	384	5.8	0.257999992	611.4	30.05	7.45	22.6	12.75	26.05
Ajuga chamaepitys	33.816761	36.266571	TURKEY	hypogeogenous rhizome	0	1	0	0	0	0	0	1	1	0	19.75	27.65	12.05	640.5	149.2	1.8	97.4	394	9.8	10.6	377.2	6	0.261999989	616.7	31.45	8.65	22.8	13.75	27.35
Ajuga chamaepitys	40.705891	40.68259	TURKEY	hypogeogenous rhizome	0	1	0	0	0	0	0	1	1	0	4.65	13.95	-5.15	1844.7	230.2	123.8	19.3	587	392.9	417.6	429.5	8.5	0.296000004	753	18.45	-10.35	28.8	6.25	-1.05
Ajuga chamaepitys	37.969952	37.208798	TURKEY	hypogeogenous rhizome	0	1	0	0	0	0	0	1	1	0	16.95	29.55	4.95	583.3	95.4	0.9	74.8	279.9	7.7	10.9	279.9	12.4	0.324000001	962.7	37.55	-0.85	38.4	4.95	29.15
Ajuga chamaepitys	34.866142	38.657365	TURKEY	hypogeogenous rhizome	0	1	0	0	0	0	0	1	1	0	11.15	21.95	0.25	393.5	56	4.2	47.4	144.5	25.5	44.9	119.4	13.3	0.372000003	844.1	29.45	-6.25	35.7	10.25	21.55
Ajuga chamaepitys	40.77	40.62	TURKEY	hypogeogenous rhizome	0	1	0	0	0	0	0	1	1	0	-0.55	9.45	-10.75	1886.6	226.6	123.4	18.3	578.1	404.9	416.1	434.2	9	0.29000001	797	14.65	-16.35	31	1.05	9.35
Ajuga chamaepitys	39.766667	40.433333	TURKEY	hypogeogenous rhizome	0	1	0	0	0	0	0	1	1	0	5.75	15.85	-5.35	653.4	85.9	23.5	34.1	221.1	86.2	108.3	150.1	10.2	0.301999998	839.7	22.25	-11.55	33.8	9.55	15.85
Ajuga chamaepitys	31.283333	40.583333	TURKEY	hypogeogenous rhizome	0	1	0	0	0	0	0	1	1	0	7.25	15.95	-1.75	959.5	109.5	50.8	21.2	295.5	162.5	190	286.7	10.1	0.344000006	696.7	21.85	-7.55	29.4	-0.05	15.75
Ajuga chamaepitys	32.7167	41.4333	TURKEY	hypogeogenous rhizome	0	1	0	0	0	0	0	1	1	0	12.15	21.25	2.85	1046.1	122.1	53.3	21.8	332.3	181.9	202.1	329.1	10.4	0.342000008	722.9	27.25	-3.15	30.4	4.65	20.95
Ajuga chamaepitys	29.95	40.216667	TURKEY	hypogeogenous rhizome	0	1	0	0	0	0	0	1	1	0	13.65	22.85	4.55	456.3	59.4	11.7	34.9	153.2	54.3	64.3	151.8	10.7	0.355999994	717.4	29.15	-0.95	30.1	6.05	22.35
Ajuga chamaepitys	30.337	36.824	TURKEY	hypogeogenous rhizome	0	1	0	0	0	0	0	1	1	0	3.95	13.15	-4.75	1176.1	215.8	19.7	63.9	561.5	71.7	90.8	543.2	10.2	0.348000002	702	18.95	-10.45	29.4	-3.05	12.95
Ajuga chamaepitys	31.31	37.68	TURKEY	hypogeogenous rhizome	0	1	0	0	0	0	0	1	1	0	5.25	15.15	-4.75	1194.6	203.8	23.9	54.4	514.2	92.7	106.2	501.6	8.7	0.283999991	779	20.75	-9.75	30.5	-2.65	14.95
Ajuga chamaepitys	32.147	36.833	TURKEY	hypogeogenous rhizome	0	1	0	0	0	0	0	1	1	0	7.75	17.65	-1.95	1405.3	286.2	11.8	80.4	765.5	52.7	52.7	724.8	9.9	0.318000007	770.2	23.85	-7.25	31.1	0.15	17.65
Ajuga chamaepitys	34.558	37.404	TURKEY	hypogeogenous rhizome	0	1	0	0	0	0	0	1	1	0	2.15	13.15	-8.85	1204.6	170	33.2	41.9	436.7	113.1	152.9	431.2	8.9	0.274000001	866.5	19.05	-13.55	32.6	-6.75	13.05
Ajuga chamaepitys	34.584	37.397	TURKEY	hypogeogenous rhizome	0	1	0	0	0	0	0	1	1	0	-0.45	10.55	-11.45	1329.4	187.7	36.7	41.6	483.5	127.7	169.2	479.7	8.9	0.275	864.2	16.45	-16.05	32.5	-9.35	10.45
Ajuga chamaepitys	34.6	37.15	TURKEY	hypogeogenous rhizome	0	1	0	0	0	0	0	1	1	0	12.35	22.15	2.45	943.1	158	25.1	52	406.2	81.6	104.1	406.2	9.1	0.303999996	774.7	27.75	-2.25	30	2.45	22.05
Ajuga chamaepitys	27.333333	37.916667	TURKEY	hypogeogenous rhizome	0	1	0	0	0	0	0	1	1	0	16.75	25.95	8.45	872.8	174.6	1.7	86	486.7	9.5	9.5	466.5	10.2	0.338000011	688.4	32.75	2.75	30	10.05	25.95
Ajuga chamaepitys	38.45	37.45	TURKEY	hypogeogenous rhizome	0	1	0	0	0	0	0	1	1	0	17.65	29.75	6.05	572.9	96.7	0.4	76.9	278.5	5.6	6.9	278.5	10.8	0.294000006	926.7	37.45	0.85	36.6	6.05	29.35
Ajuga chamaepitys	30.75	38	TURKEY	hypogeogenous rhizome	0	1	0	0	0	0	0	1	1	0	10.85	20.75	1.15	900.9	145.3	16.3	54.1	369.3	65.9	78.2	369.3	9.8	0.317000008	769.6	26.75	-4.15	30.9	1.15	20.45
Ajuga chamaepitys	34.55	37.266667	TURKEY	hypogeogenous rhizome	0	1	0	0	0	0	0	1	1	0	6.85	17.45	-3.55	1359.5	198.9	41.8	41.7	510.8	139.1	182.1	510.8	8.4	0.271000004	826.5	23.05	-7.75	30.8	-3.55	17.35
Ajuga chamaepitys	32.491111	37.874722	TURKEY	hypogeogenous rhizome	0	1	0	0	0	0	0	1	1	0	12.95	23.65	2.25	389.4	52.8	6.7	44.5	139.6	32.3	44	126	11.6	0.344000006	834.1	30.35	-3.35	33.7	4.05	23.25
Ajuga chamaepitys	31.06667	36.86667	TURKEY	hypogeogenous rhizome	0	1	0	0	0	0	0	1	1	0	19.55	28.05	11.75	1124.9	256.8	2.5	96.1	688.6	13.2	13.2	642	7.6	0.296000004	650	33.25	7.65	25.6	13.35	28.05
Ajuga chamaepitys	35.95734	36.19261	TURKEY	hypogeogenous rhizome	0	1	0	0	0	0	0	1	1	0	16.35	24.45	8.05	1374.5	205.3	13.7	61.2	604.1	57.9	97.6	604.1	7.1	0.288000011	645	28.55	3.85	24.7	8.05	24.05
Ajuga chamaepitys	36.27195	36.52917	TURKEY	hypogeogenous rhizome	0	1	0	0	0	0	0	1	1	0	12.75	22.35	3.45	1126.3	153.2	13.7	54.3	446.3	66.5	85.6	446.3	8.7	0.293000007	750.4	28.35	-1.45	29.8	3.45	22.35
Ajuga chamaepitys	36.22002	36.51007	TURKEY	hypogeogenous rhizome	0	1	0	0	0	0	0	1	1	0	14.55	23.65	5.55	951.4	127.9	12.4	52.9	370.9	59.3	76.9	370.9	8.2	0.292000008	716.6	29.15	1.05	28.1	5.55	23.55
Ajuga chamaepitys	36.22002	36.51007	TURKEY	hypogeogenous rhizome	0	1	0	0	0	0	0	1	1	0	14.55	23.65	5.55	951.4	127.9	12.4	52.9	370.9	59.3	76.9	370.9	8.2	0.292000008	716.6	29.15	1.05	28.1	5.55	23.55
Ajuga chamaepitys	36.22002	36.51007	TURKEY	hypogeogenous rhizome	0	1	0	0	0	0	0	1	1	0	14.55	23.65	5.55	951.4	127.9	12.4	52.9	370.9	59.3	76.9	370.9	8.2	0.292000008	716.6	29.15	1.05	28.1	5.55	23.55
Ajuga chamaepitys	36.165	36.5817	TURKEY	hypogeogenous rhizome	0	1	0	0	0	0	0	1	1	0	19.35	26.85	11.25	1066.2	142.8	15.7	51.4	414.2	74.1	90	414.2	6.9	0.28900001	611.3	31.15	7.35	23.8	11.25	26.45
Ajuga chamaepitys	36.33333	36.75	TURKEY	hypogeogenous rhizome	0	1	0	0	0	0	0	1	1	0	11.55	20.85	2.45	1447	187.1	20.8	50.6	547	99.8	112.1	547	8.5	0.295000005	725.5	26.65	-2.25	28.9	2.45	20.75
Ajuga chamaepitys	33.964167	41.066667	TURKEY	hypogeogenous rhizome	0	1	0	0	0	0	0	1	1	0	4.85	14.25	-4.95	911.6	120.8	46.7	30	334.6	160.5	225.2	216.4	10.3	0.323000002	756.5	21.25	-10.75	32	8.25	14.15
Ajuga chamaepitys	38.466667	39.284167	TURKEY	hypogeogenous rhizome	0	1	0	0	0	0	0	1	1	0	10.95	22.95	-1.55	699	92.4	3.8	56.7	258.3	25.4	38.1	247.5	11	0.286999989	965.8	30.55	-7.65	38.2	3.85	22.95
Ajuga chamaepitys	38.510833	39.2475	TURKEY	hypogeogenous rhizome	0	1	0	0	0	0	0	1	1	0	12.65	24.75	0.15	648.8	84.5	3.2	57.9	240.7	21.8	32.7	236	10.9	0.28599999	969.3	32.25	-5.95	38.2	5.45	24.75
Ajuga chamaepitys	28.46667	37.3	TURKEY	hypogeogenous rhizome	0	1	0	0	0	0	0	1	1	0	11.15	21.15	2.15	1346.5	277.8	10	80.4	712.2	49.7	51.2	712.2	11.2	0.349000001	751.6	28.45	-3.75	32.2	2.15	20.85
Ajuga chamaepitys	29.950001	40.220001	TURKEY	hypogeogenous rhizome	0	1	0	0	0	0	0	1	1	0	13.65	22.85	4.55	456.3	59.4	11.7	34.9	153.2	54.3	64.3	151.8	10.7	0.355999994	717.4	29.15	-0.95	30.1	6.05	22.35
Ajuga chamaepitys	38.333333	38.35	TURKEY	hypogeogenous rhizome	0	1	0	0	0	0	0	1	1	0	14.05	26.25	1.75	451.6	58.2	1.6	58.3	170.1	11.9	22.1	161.8	11	0.297000003	955.9	33.45	-3.75	37.2	7.15	25.95
Ajuga chamaepitys	56.370162	38.520973	TURKMENISTAN	hypogeogenous rhizome	0	1	0	0	0	0	0	1	1	0	10.45	21.25	-0.05	466.8	67	12.3	45	184.6	57	64.1	148.8	11.3	0.338000011	828.3	28.05	-5.35	33.4	4.15	16.55
Ajuga chamaepitys	56.370162	38.520973	TURKMENISTAN	hypogeogenous rhizome	0	1	0	0	0	0	0	1	1	0	10.45	21.25	-0.05	466.8	67	12.3	45	184.6	57	64.1	148.8	11.3	0.338000011	828.3	28.05	-5.35	33.4	4.15	16.55
Ajuga chamaepitys	56.915711	38.333852	TURKMENISTAN	hypogeogenous rhizome	0	1	0	0	0	0	0	1	1	0	9.45	20.55	-1.65	474.6	69.8	14.9	47.3	188.3	54.6	54.8	149.1	10.5	0.308999991	860.8	26.85	-7.05	33.9	3.25	19.65
Ajuga chamaepitys	44.901553	40.729245	ARMENIA	hypogeogenous rhizome	0	1	0	0	0	0	0	1	1	0	4.25	13.95	-6.05	763.3	114.2	26.9	44.8	314.8	94.2	254.4	94.2	8.4	0.282999992	785.6	18.45	-11.25	29.7	7.95	-6.05
Ajuga chamaepitys	44.698598	40.524662	ARMENIA	hypogeogenous rhizome	0	1	0	0	0	0	0	1	1	0	4.35	14.55	-6.65	1037.6	141.6	50.4	33.6	392	180	296	180	8.9	0.278999996	829.8	20.05	-11.75	31.8	8.15	-6.65
Ajuga chamaepitys	45.088851	40.696964	ARMENIA	hypogeogenous rhizome	0	1	0	0	0	0	0	1	1	0	8.25	17.65	-1.75	570.6	85.3	20.6	43.6	233.9	70.8	181.3	70.8	8.1	0.275999999	767.9	21.95	-7.35	29.3	11.65	-1.75
Ajuga chamaepitys	44.568292	40.342262	ARMENIA	hypogeogenous rhizome	0	1	0	0	0	0	0	1	1	0	9.15	20.75	-3.05	619	83.5	24.5	33.1	224.7	93.3	125.2	141.7	10.3	0.28499999	924.5	27.35	-8.65	36	8.05	20.35
Ajuga chamaepitys	44.239591	40.42535	ARMENIA	hypogeogenous rhizome	0	1	0	0	0	0	0	1	1	0	1.15	12.95	-10.85	1077	148.1	46	32.2	401.5	203.5	283.4	207.7	10	0.276999998	925.6	19.65	-16.35	36	5.45	8.75
Ajuga chamaepitys	44.249363	40.404007	ARMENIA	hypogeogenous rhizome	0	1	0	0	0	0	0	1	1	0	3.65	15.45	-8.55	902.9	123.6	37.9	31.9	334.3	165.9	224.6	181.2	10.2	0.280999994	928.6	22.15	-14.05	36.2	7.95	11.15
Ajuga chamaepitys	44.505413	40.534455	ARMENIA	hypogeogenous rhizome	0	1	0	0	0	0	0	1	1	0	2.65	13.55	-8.85	934.6	127.4	44.1	31.7	349.3	177.6	241.2	179.1	9.6	0.283999991	871.9	19.35	-14.25	33.6	6.75	9.95
Ajuga chamaepitys	45.06587	39.818022	ARMENIA	hypogeogenous rhizome	0	1	0	0	0	0	0	1	1	0	7.05	19.25	-5.75	505	78.1	17.6	40.7	198.9	64.3	93.7	113	10.9	0.282999992	972.6	26.05	-12.35	38.4	5.95	18.95
Ajuga chamaepitys	44.239228	40.426433	ARMENIA	hypogeogenous rhizome	0	1	0	0	0	0	0	1	1	0	1.15	12.95	-10.85	1077	148.1	46	32.2	401.5	203.5	283.4	207.7	10	0.276999998	925.6	19.65	-16.35	36	5.45	8.75
Ajuga chamaepitys	44.246922	40.421345	ARMENIA	hypogeogenous rhizome	0	1	0	0	0	0	0	1	1	0	2.05	13.85	-10.05	1025.4	140.7	43.6	32	381.1	192.1	265.2	200.5	10	0.277999997	925.4	20.55	-15.55	36.1	6.35	9.55
Ajuga chamaepitys	44.390485	40.382672	ARMENIA	hypogeogenous rhizome	0	1	0	0	0	0	0	1	1	0	8.45	20.25	-3.75	603.4	79.4	24.6	31.7	216	96.5	129.1	135.8	10.3	0.283999991	929.1	26.95	-9.35	36.3	7.45	19.75
Ajuga chamaepitys	45.467847	40.409817	ARMENIA	hypogeogenous rhizome	0	1	0	0	0	0	0	1	1	0	5.55	15.25	-4.75	673.8	91.1	30.1	35.7	257.6	102	195.5	102	8.4	0.272000003	791.9	19.95	-11.05	31	8.95	-4.75
Ajuga chamaepitys	45.321122	39.751143	ARMENIA	hypogeogenous rhizome	0	1	0	0	0	0	0	1	1	0	11.15	22.95	-1.35	386.5	60.2	12.9	40.9	149.7	46.1	68.2	89.7	11.2	0.295000005	946.4	29.75	-8.35	38.1	10.25	22.75
Ajuga chamaepitys	45.287853	40.475002	ARMENIA	hypogeogenous rhizome	0	1	0	0	0	0	0	1	1	0	5.45	15.05	-4.55	593.7	81.9	25.7	37.5	229.9	85.3	179.7	85.3	7.8	0.26400001	772.8	19.25	-10.15	29.4	8.75	-4.55
Ajuga chamaepitys	46.39091	39.589378	ARMENIA	hypogeogenous rhizome	0	1	0	0	0	0	0	1	1	0	6.05	16.25	-5.05	836.8	134.6	31.9	43.1	345.6	111.8	214.6	111.8	11	0.325	830.3	21.75	-12.05	33.8	10.25	-5.05
Ajuga chamaepitys	44.489778	40.401203	ARMENIA	hypogeogenous rhizome	0	1	0	0	0	0	0	1	1	0	4.95	16.45	-7.05	825.6	107.5	34.1	30.7	294.5	138.9	184.9	182.1	10.2	0.28499999	915.7	23.05	-12.65	35.7	9.25	16.15
Ajuga chamaepitys	44.689481	40.127468	ARMENIA	hypogeogenous rhizome	0	1	0	0	0	0	0	1	1	0	9.35	21.25	-3.05	604	88.5	19.8	39.3	232.9	75.3	106	141.2	10.8	0.292000008	944.5	28.15	-8.95	37.1	8.35	20.85
Ajuga chamaepitys	44.449664	40.4955	ARMENIA	hypogeogenous rhizome	0	1	0	0	0	0	0	1	1	0	5.85	16.85	-5.75	763.7	102.2	34.7	30.5	279.9	142.4	189.9	153.7	9.7	0.282999992	881.4	22.95	-11.15	34.1	9.95	16.55
Ajuga chamaepitys	44.673762	40.909075	ARMENIA	hypogeogenous rhizome	0	1	0	0	0	0	0	1	1	0	8.85	18.85	-2.05	646.1	103.5	21.7	48.3	278.8	77.3	214.6	77.3	9.5	0.297000003	815.6	23.45	-8.45	31.9	12.85	-2.05
Ajuga chamaepitys	44.619725	40.265939	ARMENIA	hypogeogenous rhizome	0	1	0	0	0	0	0	1	1	0	9.55	21.45	-2.75	610.1	85.7	22.3	35.9	227.2	82.7	112.7	145.7	10.6	0.286999989	943.6	28.35	-8.55	36.9	8.55	21.15
Ajuga chamaepitys	46.210179	38.907464	ARMENIA	hypogeogenous rhizome	0	1	0	0	0	0	0	1	1	0	11.55	21.65	0.45	381.9	60.4	13.1	47.1	161.7	45.4	61	72	10.5	0.31500001	823.2	27.95	-5.25	33.2	11.05	21.25
Ajuga chamaepitys	46.209015	38.908066	ARMENIA	hypogeogenous rhizome	0	1	0	0	0	0	0	1	1	0	11.55	21.65	0.45	381.9	60.4	13.1	47.1	161.7	45.4	61	72	10.5	0.31500001	823.2	27.95	-5.25	33.2	11.05	21.25
Ajuga chamaepitys	44.97982	41.198038	ARMENIA	hypogeogenous rhizome	0	1	0	0	0	0	0	1	1	0	11.05	21.85	0.05	559.9	86.1	20.2	44.9	235.5	69.4	169.8	69.4	9.5	0.293000007	845.3	27.15	-5.45	32.6	15.15	0.05
Ajuga chamaepitys	44.288849	40.385914	ARMENIA	hypogeogenous rhizome	0	1	0	0	0	0	0	1	1	0	5.15	16.95	-6.95	819.5	110	33.7	31.3	297.7	141.7	190.2	174	10.3	0.282999992	930.3	23.75	-12.55	36.3	9.55	16.55
Ajuga chamaepitys	44.569571	40.342364	ARMENIA	hypogeogenous rhizome	0	1	0	0	0	0	0	1	1	0	9.15	20.75	-3.05	619	83.5	24.5	33.1	224.7	93.3	125.2	141.7	10.3	0.28499999	924.5	27.35	-8.65	36	8.05	20.35
Ajuga chamaepitys	45.724972	40.162152	ARMENIA	hypogeogenous rhizome	0	1	0	0	0	0	0	1	1	0	5.25	15.55	-5.95	566.3	79.8	28.5	34.5	215.3	93.8	167.8	93.8	10.7	0.305999994	844.4	21.55	-13.45	35	9.15	-5.95
Ajuga chamaepitys	44.997414	40.807798	ARMENIA	hypogeogenous rhizome	0	1	0	0	0	0	0	1	1	0	8.15	17.75	-2.15	712.4	110.6	25.8	44.8	298.7	89.4	221.3	89.4	8.3	0.281999993	778.6	22.05	-7.55	29.6	11.65	-2.15
Ajuga chamaepitys	45.008469	40.565371	ARMENIA	hypogeogenous rhizome	0	1	0	0	0	0	0	1	1	0	5.55	15.15	-4.65	642.5	92	27	39.5	255.2	92.1	198.2	92.1	7.9	0.268000007	779.4	19.75	-9.55	29.3	8.95	-4.65
Ajuga chamaepitys	44.727155	39.88298	ARMENIA	hypogeogenous rhizome	0	1	0	0	0	0	0	1	1	0	11.95	23.75	-0.65	480.2	77.9	12.8	46.2	197.9	51.4	75.3	105.9	11.1	0.293000007	945.6	30.75	-7.15	37.9	11.15	23.45
Ajuga chamaepitys	44.727155	39.88298	ARMENIA	hypogeogenous rhizome	0	1	0	0	0	0	0	1	1	0	11.95	23.75	-0.65	480.2	77.9	12.8	46.2	197.9	51.4	75.3	105.9	11.1	0.293000007	945.6	30.75	-7.15	37.9	11.15	23.45
Ajuga chamaepitys	44.656054	40.700018	ARMENIA	hypogeogenous rhizome	0	1	0	0	0	0	0	1	1	0	3.85	13.75	-7.05	939.9	137.1	38.1	41.1	378.1	131.6	306.7	131.6	9.1	0.29000001	811.8	18.85	-12.65	31.5	7.65	-7.05
Ajuga chamaepitys	46.019375	39.554913	ARMENIA	hypogeogenous rhizome	0	1	0	0	0	0	0	1	1	0	6.35	16.35	-4.75	552	79.6	28	36.4	217.9	93.6	138	93.6	10.1	0.305999994	825.6	22.05	-11.05	33.1	10.55	-4.75
Ajuga chamaepitys	44.8909	39.9514	ARMENIA	hypogeogenous rhizome	0	1	0	0	0	0	0	1	1	0	10.45	22.05	-1.95	599.7	89.3	20.3	40.3	233.7	75.4	111.4	134.3	10.3	0.281999993	935.4	28.45	-7.95	36.4	9.55	21.75
Ajuga chamaepitys	44.255403	40.390052	ARMENIA	hypogeogenous rhizome	0	1	0	0	0	0	0	1	1	0	5.05	16.85	-7.15	795	108	32.8	31.8	291.8	139.2	188.3	165.4	10.3	0.281999993	932	23.75	-12.75	36.5	9.45	16.45
Ajuga chamaepitys	46.030516	39.54957	ARMENIA	hypogeogenous rhizome	0	1	0	0	0	0	0	1	1	0	6.45	16.45	-4.65	546.8	79.2	27.5	36.7	216.3	92.1	136.3	92.1	10.1	0.305999994	826.6	22.15	-10.95	33.1	10.65	-4.65
Ajuga chamaepitys	46.535806	38.900064	ARMENIA	hypogeogenous rhizome	0	1	0	0	0	0	0	1	1	0	12.05	22.25	1.05	360.3	56.6	12.2	44.6	148.4	43.9	56.7	69.9	11	0.327999997	823.9	28.35	-5.15	33.5	11.55	21.75
Ajuga chamaepitys	46.082611	39.251894	ARMENIA	hypogeogenous rhizome	0	1	0	0	0	0	0	1	1	0	5.35	15.25	-5.55	712.5	111.9	31.9	43.6	293	108.9	148.5	119.2	9.3	0.292000008	813.5	20.95	-10.85	31.8	9.35	14.95
Ajuga chamaepitys	46.187	39.0587	ARMENIA	hypogeogenous rhizome	0	1	0	0	0	0	0	1	1	0	7.15	17.25	-3.85	582.3	89.3	22.2	44.6	241	76.2	101.1	106.7	10	0.308999991	819.5	23.15	-9.15	32.3	6.55	16.85
Ajuga chamaepitys	46.3856	39.0098	ARMENIA	hypogeogenous rhizome	0	1	0	0	0	0	0	1	1	0	4.65	14.75	-6.35	618.6	96.3	21.5	44.5	256.3	78.8	99	117.8	10.7	0.325	818.8	20.55	-12.35	32.9	4.05	14.25
Ajuga chamaepitys	46.1131	39.2349	ARMENIA	hypogeogenous rhizome	0	1	0	0	0	0	0	1	1	0	6.65	16.45	-4.15	639.9	100.1	28.2	43.2	261.2	97.6	131.1	107.5	9.4	0.297000003	804.4	22.05	-9.45	31.5	10.65	16.15
Ajuga chamaepitys	46.1123	39.2354	ARMENIA	hypogeogenous rhizome	0	1	0	0	0	0	0	1	1	0	6.65	16.45	-4.15	639.9	100.1	28.2	43.2	261.2	97.6	131.1	107.5	9.4	0.297000003	804.4	22.05	-9.45	31.5	10.65	16.15
Ajuga chamaepitys	44.672663	40.533725	ARMENIA	hypogeogenous rhizome	0	1	0	0	0	0	0	1	1	0	2.45	12.65	-8.55	1075.9	148.1	53.1	34.4	409.8	182.4	312.7	182.4	9	0.279999995	832.6	18.15	-13.85	32	6.25	-8.55
Ajuga chamaepitys	44.672664	40.533725	ARMENIA	hypogeogenous rhizome	0	1	0	0	0	0	0	1	1	0	2.45	12.65	-8.55	1075.9	148.1	53.1	34.4	409.8	182.4	312.7	182.4	9	0.279999995	832.6	18.15	-13.85	32	6.25	-8.55
Ajuga chamaepitys	46.187017	39.058722	ARMENIA	hypogeogenous rhizome	0	1	0	0	0	0	0	1	1	0	7.15	17.25	-3.85	582.3	89.3	22.2	44.6	241	76.2	101.1	106.7	10	0.308999991	819.5	23.15	-9.15	32.3	6.55	16.85
Ajuga chamaepitys	46.385717	39.009936	ARMENIA	hypogeogenous rhizome	0	1	0	0	0	0	0	1	1	0	4.65	14.75	-6.35	618.6	96.3	21.5	44.5	256.3	78.8	99	117.8	10.7	0.325	818.8	20.55	-12.35	32.9	4.05	14.25
Ajuga chamaepitys	46.113147	39.234914	ARMENIA	hypogeogenous rhizome	0	1	0	0	0	0	0	1	1	0	6.65	16.45	-4.15	639.9	100.1	28.2	43.2	261.2	97.6	131.1	107.5	9.4	0.297000003	804.4	22.05	-9.45	31.5	10.65	16.15
Ajuga chamaepitys	46.112	39.235	ARMENIA	hypogeogenous rhizome	0	1	0	0	0	0	0	1	1	0	6.65	16.45	-4.15	639.9	100.1	28.2	43.2	261.2	97.6	131.1	107.5	9.4	0.297000003	804.4	22.05	-9.45	31.5	10.65	16.15
Ajuga chamaepitys	44.227824	40.387261	ARMENIA	hypogeogenous rhizome	0	1	0	0	0	0	0	1	1	0	5.15	17.05	-7.05	785.5	107.4	32.3	32.1	290	138.7	188.6	161.5	10.4	0.283999991	933.2	23.85	-12.75	36.6	9.55	16.55
Ajuga chamaepitys	44.591188	40.625354	ARMENIA	hypogeogenous rhizome	0	1	0	0	0	0	0	1	1	0	4.25	14.45	-6.75	862	121.7	42.9	35.4	333.8	142.6	251.1	142.6	9.3	0.286999989	829.5	19.85	-12.35	32.2	8.25	-6.75
Ajuga chamaepitys	44.226086	40.389083	ARMENIA	hypogeogenous rhizome	0	1	0	0	0	0	0	1	1	0	5.15	17.05	-7.05	785.5	107.4	32.3	32.1	290	138.7	188.6	161.5	10.4	0.283999991	933.2	23.85	-12.75	36.6	9.55	16.55
Ajuga chamaepitys	44.496088	40.640205	ARMENIA	hypogeogenous rhizome	0	1	0	0	0	0	0	1	1	0	4.65	14.95	-6.55	855	118.9	43.9	34.8	329.6	143.2	252.2	143.2	9.5	0.29000001	837.4	20.45	-12.15	32.6	8.65	-6.55
Ajuga chamaepitys	44.496088	40.640205	ARMENIA	hypogeogenous rhizome	0	1	0	0	0	0	0	1	1	0	4.65	14.95	-6.55	855	118.9	43.9	34.8	329.6	143.2	252.2	143.2	9.5	0.29000001	837.4	20.45	-12.15	32.6	8.65	-6.55
Ajuga chamaepitys	44.591188	40.625354	ARMENIA	hypogeogenous rhizome	0	1	0	0	0	0	0	1	1	0	4.25	14.45	-6.75	862	121.7	42.9	35.4	333.8	142.6	251.1	142.6	9.3	0.286999989	829.5	19.85	-12.35	32.2	8.25	-6.75
Ajuga chamaepitys	44.260742	40.382511	ARMENIA	hypogeogenous rhizome	0	1	0	0	0	0	0	1	1	0	5.65	17.45	-6.55	747.7	101	30.6	31.7	272.9	128	173	158.6	10.4	0.282999992	933.2	24.35	-12.25	36.6	10.05	17.05
Ajuga chamaepitys	44.23111	40.42	ARMENIA	hypogeogenous rhizome	0	1	0	0	0	0	0	1	1	0	2.65	14.45	-9.45	998.9	137.6	42.4	32.3	372.7	187.3	259.8	194	10.1	0.279999995	925.9	21.15	-14.95	36.1	6.95	10.25
Ajuga chamaepitys	44.301635	40.393442	ARMENIA	hypogeogenous rhizome	0	1	0	0	0	0	0	1	1	0	5.85	17.55	-6.25	862.4	114.9	35.5	30.8	311.6	150.6	201.3	183.6	10.1	0.280999994	925.2	24.35	-11.75	36.1	10.15	17.15
Ajuga chamaepitys	45.32028	39.62611	ARMENIA	hypogeogenous rhizome	0	1	0	0	0	0	0	1	1	0	3.65	15.55	-8.85	646.7	108.6	17.4	46.6	264.1	64.9	99.1	153.5	11.5	0.3	950.4	22.55	-15.65	38.2	2.65	15.25
Ajuga chamaepitys	45.65556	39.75222	ARMENIA	hypogeogenous rhizome	0	1	0	0	0	0	0	1	1	0	4.85	15.55	-6.65	723.3	100.9	23.5	36.4	266.1	92.7	136.1	172	10.1	0.288000011	868.9	22.15	-13.05	35.2	8.85	15.45
Ajuga chamaepitys	45.36361	39.79972	ARMENIA	hypogeogenous rhizome	0	1	0	0	0	0	0	1	1	0	8.35	19.85	-3.95	516.6	77.9	18.2	39.5	198.3	66.3	97	113.6	10.9	0.291000009	931.2	26.55	-10.85	37.4	7.35	19.75
Ajuga chamaepitys	44.24806	40.49528	ARMENIA	hypogeogenous rhizome	0	1	0	0	0	0	0	1	1	0	0.85	12.25	-10.95	1334.3	184.3	61.1	33.1	502.7	239.3	381.4	239.3	9.5	0.273000002	901.3	18.65	-16.25	34.9	4.95	-10.95
Ajuga chamaepitys	44.27111	40.73444	ARMENIA	hypogeogenous rhizome	0	1	0	0	0	0	0	1	1	0	2.95	13.15	-8.05	1070.9	157.6	45.6	42.5	434.4	148.6	362.9	148.6	9.4	0.288000011	827.4	18.65	-13.85	32.5	6.95	-8.05
Ajuga chamaepitys	45.3075	40.73167	ARMENIA	hypogeogenous rhizome	0	1	0	0	0	0	0	1	1	0	4.65	14.25	-5.35	765.1	114.5	27	43.3	313.1	93.7	233.8	93.7	8.4	0.280999994	768.3	18.45	-11.35	29.8	8.25	-5.35
Ajuga chamaepitys	44.38444	40.65944	ARMENIA	hypogeogenous rhizome	0	1	0	0	0	0	0	1	1	0	2.65	12.95	-8.55	893.1	125.3	43.3	36.9	349.7	141.6	278.3	141.6	9.4	0.286999989	840.1	18.55	-14.15	32.7	6.65	-8.55
Ajuga chamaepitys	46.37778	39.0025	ARMENIA	hypogeogenous rhizome	0	1	0	0	0	0	0	1	1	0	6.95	17.05	-4.05	574.8	89	19.5	44.6	238.2	71.7	90.3	111.3	10.7	0.324000001	820	22.95	-9.95	32.9	6.45	16.65
Ajuga chamaepitys	45.34722	40.95361	ARMENIA	hypogeogenous rhizome	0	1	0	0	0	0	0	1	1	0	11.35	21.85	0.85	592.4	89.3	21.3	42.6	242.1	74.4	173.9	74.4	9	0.28900001	815	26.95	-4.35	31.3	15.35	0.85
Ajuga chamaepitys	45.533333	40.385833	ARMENIA	hypogeogenous rhizome	0	1	0	0	0	0	0	1	1	0	4.65	14.55	-5.85	737.4	99.4	34.8	34.7	280.9	117	206.7	117	8.7	0.276999998	803	19.25	-12.15	31.4	8.05	-5.85
Ajuga chamaepitys	46.1883	39.0606	ARMENIA	hypogeogenous rhizome	0	1	0	0	0	0	0	1	1	0	7.15	17.25	-3.85	582.3	89.3	22.2	44.6	241	76.2	101.1	106.7	10	0.308999991	819.5	23.15	-9.15	32.3	6.55	16.85
Ajuga chamaepitys	45.2353	39.9417	ARMENIA	hypogeogenous rhizome	0	1	0	0	0	0	0	1	1	0	4.15	15.55	-7.85	671.4	92.3	28.9	35.3	256.2	106.7	153.5	134.3	9.8	0.273000002	912.9	21.75	-13.95	35.7	8.25	15.35
Ajuga chamaepitys	45.23	39.94	ARMENIA	hypogeogenous rhizome	0	1	0	0	0	0	0	1	1	0	4.65	16.05	-7.35	654.6	90.4	27.6	35.2	249.1	103	148.6	132.7	9.8	0.274000001	915.6	22.25	-13.55	35.8	8.85	15.85
Ajuga chamaepitys	45.53	40.38	ARMENIA	hypogeogenous rhizome	0	1	0	0	0	0	0	1	1	0	5.45	15.25	-5.05	724.6	97.2	34.5	34.4	275	115.9	202.3	115.9	8.6	0.274000001	801.5	20.05	-11.25	31.3	8.85	-5.05
Ajuga chamaepitys	46.18	39.06	ARMENIA	hypogeogenous rhizome	0	1	0	0	0	0	0	1	1	0	6.75	16.85	-4.25	614.9	94.2	23.5	44.7	254.6	80.3	106.9	112.6	9.9	0.307999992	821.2	22.75	-9.55	32.3	6.05	16.45
Ajuga chamaepitys	45.23528	39.94167	ARMENIA	hypogeogenous rhizome	0	1	0	0	0	0	0	1	1	0	4.15	15.55	-7.85	671.4	92.3	28.9	35.3	256.2	106.7	153.5	134.3	9.8	0.273000002	912.9	21.75	-13.95	35.7	8.25	15.35
Ajuga chamaepitys	44.69456	40.12164	ARMENIA	hypogeogenous rhizome	0	1	0	0	0	0	0	1	1	0	9.85	21.75	-2.45	591.7	86.8	19.4	39.4	228.3	73.7	104	138.1	10.8	0.292000008	941	28.65	-8.35	37	8.95	21.35
Ajuga chamaepitys	44.92719	40.57672	ARMENIA	hypogeogenous rhizome	0	1	0	0	0	0	0	1	1	0	4.35	13.95	-6.05	801.9	115.5	35.9	38	316.5	122.4	235.6	122.4	8	0.272000003	786.8	18.75	-10.75	29.5	7.75	-6.05
Ajuga chamaepitys	44.69444	40.12167	ARMENIA	hypogeogenous rhizome	0	1	0	0	0	0	0	1	1	0	9.85	21.75	-2.45	591.7	86.8	19.4	39.4	228.3	73.7	104	138.1	10.8	0.292000008	941	28.65	-8.35	37	8.95	21.35
Ajuga chamaepitys	44.92722	40.57667	ARMENIA	hypogeogenous rhizome	0	1	0	0	0	0	0	1	1	0	4.35	13.95	-6.05	801.9	115.5	35.9	38	316.5	122.4	235.6	122.4	8	0.272000003	786.8	18.75	-10.75	29.5	7.75	-6.05
Ajuga chamaepitys	46.475556	39.242222	ARMENIA	hypogeogenous rhizome	0	1	0	0	0	0	0	1	1	0	10.75	20.95	-0.05	479.6	78.4	20.7	43.6	193.1	76.6	93.7	76.6	10.5	0.323000002	812.2	26.35	-6.05	32.4	14.95	-0.05
Ajuga chamaepitys	44.6667	40.4667	ARMENIA	hypogeogenous rhizome	0	1	0	0	0	0	0	1	1	0	7.05	17.45	-4.15	869.2	117.4	39.1	31.3	319.2	158.8	213.2	172.3	9.1	0.280999994	845.8	23.15	-9.35	32.5	10.95	17.25
Ajuga chamaepitys	44.96722	39.83472	ARMENIA	hypogeogenous rhizome	0	1	0	0	0	0	0	1	1	0	6.45	18.75	-6.35	579.1	90.4	19	42.2	231.1	69.9	103.9	130.2	10.8	0.280999994	972.7	25.55	-12.75	38.3	5.45	18.35
Ajuga chamaepitys	44.67694	40.47556	ARMENIA	hypogeogenous rhizome	0	1	0	0	0	0	0	1	1	0	4.25	14.65	-6.95	953.3	128.9	43.5	31.5	351.8	177.7	240.8	184.6	9.1	0.278999996	842.7	20.25	-12.15	32.4	8.05	11.45
Ajuga chamaepitys	45.55	39.7	ARMENIA	hypogeogenous rhizome	0	1	0	0	0	0	0	1	1	0	8.55	19.45	-3.25	537.1	79.4	16.8	39	202.1	64.7	96.5	128.3	10.5	0.292000008	887.5	26.15	-9.85	36	7.65	19.35
Ajuga chamaepitys	44.183333	40.416667	ARMENIA	hypogeogenous rhizome	0	1	0	0	0	0	0	1	1	0	0.45	12.35	-11.75	979.1	136.4	41	33.2	369.6	183	257.6	187.2	10.3	0.280999994	933.9	19.25	-17.35	36.6	4.85	8.05
Ajuga chamaepitys	45.3	40.5	ARMENIA	hypogeogenous rhizome	0	1	0	0	0	0	0	1	1	0	5.15	14.75	-4.85	666.9	93.4	28.3	38.1	260.3	94.8	199.5	94.8	8	0.269000006	773.6	18.95	-10.75	29.7	8.55	-4.85
Ajuga chamaepitys	45.23	40.52	ARMENIA	hypogeogenous rhizome	0	1	0	0	0	0	0	1	1	0	5.75	15.25	-4.25	574.9	81.2	24.4	38.8	225.7	80.9	174.4	80.9	7.8	0.266000009	769.1	19.45	-9.85	29.3	9.05	-4.25
Ajuga chamaepitys	45.68	39.7	ARMENIA	hypogeogenous rhizome	0	1	0	0	0	0	0	1	1	0	5.95	16.55	-5.35	669	93.2	22.4	36.4	248.7	88.1	128.7	155.9	10	0.286999989	855.3	22.95	-11.75	34.7	9.95	16.35
Ajuga chamaepitys	45.68333	39.7	ARMENIA	hypogeogenous rhizome	0	1	0	0	0	0	0	1	1	0	5.45	15.95	-5.95	684.8	94.9	23.3	36.2	255	91.4	133.4	158.6	10	0.28599999	858.3	22.45	-12.35	34.8	9.35	15.85
Ajuga chamaepitys	45.23333	40.51667	ARMENIA	hypogeogenous rhizome	0	1	0	0	0	0	0	1	1	0	5.75	15.25	-4.25	588.6	83.2	25	38.8	231.1	82.8	178.1	82.8	7.8	0.26500001	770.3	19.45	-9.95	29.4	9.05	-4.25
Ajuga chamaepitys	45.3	40.5	ARMENIA	hypogeogenous rhizome	0	1	0	0	0	0	0	1	1	0	5.15	14.75	-4.85	666.9	93.4	28.3	38.1	260.3	94.8	199.5	94.8	8	0.269000006	773.6	18.95	-10.75	29.7	8.55	-4.85
Ajuga chamaepitys	45.23333	40.51667	ARMENIA	hypogeogenous rhizome	0	1	0	0	0	0	0	1	1	0	5.75	15.25	-4.25	588.6	83.2	25	38.8	231.1	82.8	178.1	82.8	7.8	0.26500001	770.3	19.45	-9.95	29.4	9.05	-4.25
Ajuga chamaepitys	44.188042	40.512002	ARMENIA	hypogeogenous rhizome	0	1	0	0	0	0	0	1	1	0	-4.85	6.85	-16.95	1449	201.8	65.5	33.6	548.7	258.3	415.3	258.3	9.8	0.272000003	922.3	13.35	-22.45	35.8	-0.75	-16.95
Ajuga chamaepitys	44.231901	40.402386	ARMENIA	hypogeogenous rhizome	0	1	0	0	0	0	0	1	1	0	4.05	15.85	-8.15	886.6	121.9	37.1	32.2	329.6	163.2	222.3	176.6	10.2	0.280999994	929.6	22.65	-13.75	36.4	8.35	11.55
Ajuga chamaepitys	44.943372	39.773636	ARMENIA	hypogeogenous rhizome	0	1	0	0	0	0	0	1	1	0	9.85	22.15	-3.05	483.6	78	13.9	44.8	197.4	52.2	77.8	112.8	11.2	0.28900001	978.4	29.15	-9.55	38.7	8.85	21.75
Ajuga chamaepitys	44.231901	40.402386	ARMENIA	hypogeogenous rhizome	0	1	0	0	0	0	0	1	1	0	4.05	15.85	-8.15	886.6	121.9	37.1	32.2	329.6	163.2	222.3	176.6	10.2	0.280999994	929.6	22.65	-13.75	36.4	8.35	11.55
Ajuga chamaepitys	45.329589	40.462621	ARMENIA	hypogeogenous rhizome	0	1	0	0	0	0	0	1	1	0	4.75	14.35	-5.25	636.7	87.2	27.5	37.1	245.6	92.1	191.7	92.1	7.9	0.26500001	775.3	18.65	-11.15	29.8	8.05	-5.25
Ajuga chamaepitys	44.643288	40.198544	ARMENIA	hypogeogenous rhizome	0	1	0	0	0	0	0	1	1	0	8.65	20.55	-3.85	646.1	93.4	22	38.2	246	81.8	113.4	154.9	10.8	0.28900001	947.7	27.55	-9.65	37.2	7.65	20.25
Ajuga chamaepitys	44.958468	40.547412	ARMENIA	hypogeogenous rhizome	0	1	0	0	0	0	0	1	1	0	5.55	15.15	-4.75	675.8	96.1	29.9	38.1	266.1	101.9	202.8	101.9	7.9	0.270000005	785.9	19.95	-9.45	29.4	9.05	-4.75
Ajuga chamaepitys	44.958468	40.547412	ARMENIA	hypogeogenous rhizome	0	1	0	0	0	0	0	1	1	0	5.55	15.15	-4.75	675.8	96.1	29.9	38.1	266.1	101.9	202.8	101.9	7.9	0.270000005	785.9	19.95	-9.45	29.4	9.05	-4.75
Ajuga chamaepitys	45.413401	39.833577	ARMENIA	hypogeogenous rhizome	0	1	0	0	0	0	0	1	1	0	1.15	12.85	-11.05	804.3	117.2	30.6	37.4	305.6	111.3	162.6	173.3	10.5	0.280999994	935.2	19.55	-17.75	37.3	5.35	12.75
Ajuga chamaepitys	44.738147	40.127459	ARMENIA	hypogeogenous rhizome	0	1	0	0	0	0	0	1	1	0	9.35	21.05	-2.95	608.3	88	20.8	38.5	232.7	78.3	110.9	140.3	10.6	0.288000011	933.6	27.85	-8.75	36.6	8.35	20.75
Ajuga chamaepitys	45.23	39.93	ARMENIA	hypogeogenous rhizome	0	1	0	0	0	0	0	1	1	0	5.25	16.65	-6.85	626.4	87.1	26.1	35.4	238.1	97.3	140.6	128.2	9.9	0.275999999	917.3	22.85	-13.15	36	9.35	16.45
Ajuga chamaepitys	46.036917	39.4892	ARMENIA	hypogeogenous rhizome	0	1	0	0	0	0	0	1	1	0	6.95	16.95	-4.25	539	79.4	26.4	37.8	215.1	89.2	132.8	89.2	10.1	0.305999994	829.6	22.65	-10.45	33.1	11.15	-4.25
Ajuga chamaepitys	48.539365	41.838035	AZERBAIJAN	hypogeogenous rhizome	0	1	0	0	0	0	0	1	1	0	13.15	23.85	3.45	324.3	46.7	14.7	34.7	121.5	50.3	50.3	85.4	5.5	0.2	803.6	28.15	0.45	27.7	14.65	23.85
Ajuga chamaepitys	45.786594	39.527337	AZERBAIJAN	hypogeogenous rhizome	0	1	0	0	0	0	0	1	1	0	5.45	16.05	-5.95	685.1	98.4	23.4	38.6	263	91.3	130.7	149.7	9.8	0.282999992	861.4	22.65	-12.15	34.8	9.35	15.95
Ajuga chamaepitys	45.779001	39.538241	AZERBAIJAN	hypogeogenous rhizome	0	1	0	0	0	0	0	1	1	0	5.25	15.85	-6.15	700.6	100.4	24.1	38.4	268.8	93.8	134.4	153.4	9.9	0.282999992	863.5	22.45	-12.35	34.8	9.15	15.75
Ajuga chamaepitys	46.56861	39.6375	AZERBAIJAN	hypogeogenous rhizome	0	1	0	0	0	0	0	1	1	0	9.65	20.15	-1.45	604.1	104.9	22.8	47.5	260	79.8	149.4	79.8	11	0.323000002	838.4	25.65	-8.35	34	13.95	-1.45
Ajuga chamaepitys	46.623058	41.725334	AZERBAIJAN	hypogeogenous rhizome	0	1	0	0	0	0	0	1	1	0	10.35	21.15	-0.55	1345.2	179.7	44.5	39.8	502.6	152.6	436.3	152.6	8.8	0.275999999	842.6	25.85	-5.95	31.8	14.55	-0.55
Ajuga chamaepitys	46.623058	41.725334	AZERBAIJAN	hypogeogenous rhizome	0	1	0	0	0	0	0	1	1	0	10.35	21.15	-0.55	1345.2	179.7	44.5	39.8	502.6	152.6	436.3	152.6	8.8	0.275999999	842.6	25.85	-5.95	31.8	14.55	-0.55
Ajuga chamaepitys	45.769515	40.816962	AZERBAIJAN	hypogeogenous rhizome	0	1	0	0	0	0	0	1	1	0	8.65	18.95	-1.85	609.9	91	21.6	41.5	243	76.6	187.8	76.6	9.3	0.295000005	808.1	24.05	-7.55	31.6	12.65	-1.85
Ajuga chamaepitys	46.749401	39.76362	AZERBAIJAN	hypogeogenous rhizome	0	1	0	0	0	0	0	1	1	0	7.45	17.95	-3.55	800.8	134.7	27.6	45.1	334	103.5	197.1	103.5	10.3	0.30999999	832.4	23.25	-10.05	33.3	11.65	-3.55
Ajuga chamaepitys	46.589924	39.71724	AZERBAIJAN	hypogeogenous rhizome	0	1	0	0	0	0	0	1	1	0	2.85	13.05	-8.15	885.2	159.2	30.5	50.4	392.1	108.7	231.6	108.7	11	0.325999999	825.1	18.55	-15.15	33.7	7.05	-8.15
Ajuga chamaepitys	48.741016	40.429112	AZERBAIJAN	hypogeogenous rhizome	0	1	0	0	0	0	0	1	1	0	10.85	21.45	0.65	562.6	67.1	20.2	32.9	188.3	88	88	114.5	9.4	0.294000006	809.8	28.45	-3.65	32.1	9.45	21.45
Ajuga chamaepitys	46.96535	39.497569	AZERBAIJAN	hypogeogenous rhizome	0	1	0	0	0	0	0	1	1	0	9.35	19.95	-1.25	519	71.6	19.3	36.4	186.3	83.8	89.2	92.8	10.1	0.307999992	821.8	25.95	-6.85	32.8	8.35	19.35
Ajuga chamaepitys	45.941943	39.14967	AZERBAIJAN	hypogeogenous rhizome	0	1	0	0	0	0	0	1	1	0	2.55	13.25	-8.85	706.8	111.8	26.4	46.8	297.5	81.8	119.2	138.4	9.9	0.292000008	862.9	19.65	-14.05	33.7	1.75	12.85
Ajuga chamaepitys	48.292015	38.659937	AZERBAIJAN	hypogeogenous rhizome	0	1	0	0	0	0	0	1	1	0	6.45	16.25	-4.05	580.6	78	19.2	36	193.1	81	81	116.4	9.4	0.3	792.1	21.85	-9.35	31.2	8.05	16.25
Ajuga chamaepitys	48.340445	38.747523	AZERBAIJAN	hypogeogenous rhizome	0	1	0	0	0	0	0	1	1	0	6.15	15.85	-4.25	698.9	101.8	22.8	36.9	250.2	97.7	97.7	139	9	0.293000007	785.1	21.25	-9.45	30.7	7.75	15.85
Ajuga chamaepitys	48.440781	41.425224	AZERBAIJAN	hypogeogenous rhizome	0	1	0	0	0	0	0	1	1	0	9.55	20.05	-0.85	602.2	72.6	34	21.8	189.3	113.1	145.9	113.1	8.5	0.275999999	815.4	25.65	-5.25	30.9	10.55	-0.85
Ajuga chamaepitys	34.9509	32.55877	Israel	hypogeogenous rhizome	0	1	0	0	0	0	0	1	1	0	19.85	26.35	13.15	692.8	185.4	0.7	111.2	464	2.9	3.6	464	8.4	0.375	518.6	31.15	8.85	22.3	13.15	25.95
Ajuga chamaepitys	34.980613	31.716033	Israel	hypogeogenous rhizome	0	1	0	0	0	0	0	1	1	0	19.35	25.85	12.15	648.6	169.1	0.6	111.2	435.2	2.4	2.9	435.2	10	0.407999992	542.8	31.95	7.55	24.4	12.15	25.65
Ajuga chamaepitys	35.381998	32.708999	Israel	hypogeogenous rhizome	0	1	0	0	0	0	0	1	1	0	19.15	26.55	11.35	655.9	163	1.1	105.8	425	4	5.1	425	11.4	0.40999999	601.8	33.55	5.85	27.7	11.35	26.25
Ajuga chamaepitys	35.021435	32.35368	Israel	hypogeogenous rhizome	0	1	0	0	0	0	0	1	1	0	20.15	26.55	13.15	611.1	158.3	0.5	108.4	401.6	2.2	3.1	401.6	10.3	0.426000023	527.6	32.55	8.25	24.3	13.15	26.25
Ajuga chamaepitys	35.340345	32.720435	Israel	hypogeogenous rhizome	0	1	0	0	0	0	0	1	1	0	17.75	25.55	9.65	695.8	174.1	1.1	105.9	450.7	4.2	5.4	450.7	11.2	0.396000004	629.6	32.55	4.25	28.3	9.65	25.25
Ajuga chamaepitys	35.015199	32.714542	Israel	hypogeogenous rhizome	0	1	0	0	0	0	0	1	1	0	18.65	25.25	12.05	795.9	214	0.9	111.5	534.6	4	4.9	534.6	6.1	0.303999996	521	28.75	8.55	20.2	12.05	24.75
Ajuga chamaepitys	35.015199	32.714542	Israel	hypogeogenous rhizome	0	1	0	0	0	0	0	1	1	0	18.65	25.25	12.05	795.9	214	0.9	111.5	534.6	4	4.9	534.6	6.1	0.303999996	521	28.75	8.55	20.2	12.05	24.75
Ajuga chamaepitys	35.032858	32.777328	Israel	hypogeogenous rhizome	0	1	0	0	0	0	0	1	1	0	19.65	25.75	13.65	753.8	203.6	0.8	111.7	506.5	3.8	4.8	506.5	5.6	0.300999999	481	28.85	10.25	18.6	13.65	25.15
Ajuga chamaepitys	35.176169	31.779861	Israel	hypogeogenous rhizome	0	1	0	0	0	0	0	1	1	0	16.95	24.35	8.95	633.9	163.1	0.4	111.5	423	1.8	2.4	423	11.2	0.407000017	612.9	31.55	4.05	27.5	8.95	24.25
Ajuga chamaepitys	35.018128	32.760474	Israel	hypogeogenous rhizome	0	1	0	0	0	0	0	1	1	0	18.25	24.95	11.75	840.3	226.9	0.9	111.7	564.9	4.2	5.3	564.9	5.6	0.279999995	525.9	28.25	8.25	20	11.75	24.45
Ajuga chamaepitys	35.308753	32.914411	Israel	hypogeogenous rhizome	0	1	0	0	0	0	0	1	1	0	18.75	25.65	11.35	778.3	196	1.1	105	498.3	4.6	6.6	498.3	10.5	0.40999999	564.4	31.85	6.25	25.6	11.35	25.35
Ajuga chamaepitys	34.991637	32.068708	Israel	hypogeogenous rhizome	0	1	0	0	0	0	0	1	1	0	19.35	25.65	12.45	690.7	181.3	0.7	110.1	460.9	2.5	3.3	460.9	10.2	0.423000002	519.6	31.65	7.65	24	12.45	25.35
Ajuga chamaepitys	34.810343	31.872117	Israel	hypogeogenous rhizome	0	1	0	0	0	0	0	1	1	0	20.25	26.05	14.15	610.7	161.6	0.7	111.5	411.5	2.6	3.1	411.5	7.9	0.383999991	471.9	30.65	9.95	20.7	14.15	25.65
Ajuga chamaepitys	34.974217	32.568644	Israel	hypogeogenous rhizome	0	1	0	0	0	0	0	1	1	0	19.95	26.35	13.25	710.6	189.7	0.7	111	475.2	3.1	3.8	475.2	8.4	0.377999997	518.5	31.15	8.85	22.3	13.25	25.95
Ajuga chamaepitys	34.92007	32.573058	Israel	hypogeogenous rhizome	0	1	0	0	0	0	0	1	1	0	20.55	26.65	14.25	642.6	173.4	0.6	112.1	432.3	2.7	3.3	432.3	7.7	0.370000005	488.8	30.95	10.15	20.8	14.25	26.15
Ajuga chamaepitys	35.044263	32.723807	Israel	hypogeogenous rhizome	0	1	0	0	0	0	0	1	1	0	18.05	24.95	11.15	816.3	218.5	0.9	111	546.6	4.1	5.2	546.6	6.6	0.306999993	546	28.85	7.35	21.5	11.15	24.45
Ajuga chamaepitys	34.981765	31.71048	Israel	hypogeogenous rhizome	0	1	0	0	0	0	0	1	1	0	19.35	25.85	12.15	648.6	169.1	0.6	111.2	435.2	2.4	2.9	435.2	10	0.407999992	542.8	31.95	7.55	24.4	12.15	25.65
Ajuga chamaepitys	35.086789	32.683722	Israel	hypogeogenous rhizome	0	1	0	0	0	0	0	1	1	0	18.25	25.25	11.15	742.4	196.4	0.8	109.9	493.9	3.6	4.7	493.9	7.9	0.344000006	557.9	29.95	6.85	23.1	11.15	24.85
Ajuga chamaepitys	35.197948	31.770363	Israel	hypogeogenous rhizome	0	1	0	0	0	0	0	1	1	0	16.95	24.35	8.95	636.5	163.6	0.4	111.5	424.7	1.8	2.4	424.7	11.2	0.403999996	615	31.65	3.95	27.7	8.95	24.25
Ajuga chamaepitys	35.016178	32.726632	Israel	hypogeogenous rhizome	0	1	0	0	0	0	0	1	1	0	18.75	25.25	12.25	804.4	216.7	0.9	111.6	540.6	4.1	5	540.6	5.8	0.295000005	514.9	28.65	8.85	19.8	12.25	24.75
Ajuga chamaepitys	35.018787	32.727245	Israel	hypogeogenous rhizome	0	1	0	0	0	0	0	1	1	0	18.55	25.25	12.05	811.6	218.4	0.9	111.5	545.1	4.1	5.1	545.1	6	0.299000001	520.3	28.65	8.55	20.1	12.05	24.65
Ajuga chamaepitys	35.016131	32.713526	Israel	hypogeogenous rhizome	0	1	0	0	0	0	0	1	1	0	18.65	25.25	12.05	795.9	214	0.9	111.5	534.6	4	4.9	534.6	6.1	0.303999996	521	28.75	8.55	20.2	12.05	24.75
Ajuga chamaepitys	35.289505	33.040636	Israel	hypogeogenous rhizome	0	1	0	0	0	0	0	1	1	0	17.15	24.45	9.75	1126.6	287.6	1.6	105.7	724	6.3	9.7	724	9	0.367000008	580.4	29.75	5.15	24.6	9.75	24.05
Ajuga chamaepitys	35.754772	33.213354	Israel	hypogeogenous rhizome	0	1	0	0	0	0	0	1	1	0	13.95	21.85	5.55	931.3	229.1	1.2	103.7	592.6	5.4	6.3	592.6	11.9	0.407999992	643.6	29.35	0.15	29.2	5.55	21.65
Ajuga chamaepitys	35.028264	32.749158	Israel	hypogeogenous rhizome	0	1	0	0	0	0	0	1	1	0	18.05	24.95	11.35	840.3	226.2	0.9	111.5	564.2	4.2	5.3	564.2	5.9	0.28900001	535.6	28.35	7.85	20.5	11.35	24.35
Ajuga chamaepitys	35.169873	31.745357	Israel	hypogeogenous rhizome	0	1	0	0	0	0	0	1	1	0	17.35	24.65	9.35	631	162.7	0.4	111.7	421.8	1.7	2.4	421.8	11.1	0.405000019	609.1	31.85	4.45	27.4	9.35	24.55
Ajuga chamaepitys	34.844366	31.699835	Israel	hypogeogenous rhizome	0	1	0	0	0	0	0	1	1	0	20.05	26.05	13.35	517.8	135.9	0.6	110.9	348.1	2.3	2.8	348.1	9	0.398000002	502.7	31.55	8.95	22.6	13.35	25.85
Ajuga chamaepitys	34.942105	32.037194	Israel	hypogeogenous rhizome	0	1	0	0	0	0	0	1	1	0	19.95	25.85	13.35	620.9	164.8	0.7	110.9	417.1	2.4	3	417.1	9.5	0.421000004	493.3	31.45	8.85	22.6	13.35	25.55
Ajuga chamaepitys	34.970107	32.802801	Israel	hypogeogenous rhizome	0	1	0	0	0	0	0	1	1	0	19.45	25.55	13.55	744.4	203.6	0.8	112.9	503.4	3.7	4.6	402.7	4.4	0.255999994	472.5	27.95	10.75	17.2	13.65	24.85
Ajuga chamaepitys	35.035758	32.776046	Israel	hypogeogenous rhizome	0	1	0	0	0	0	0	1	1	0	20.05	25.95	14.15	715	192.8	0.8	111.5	479.9	3.7	4.7	479.9	5.8	0.31400001	466.8	29.15	10.75	18.4	14.15	25.35
Ajuga chamaepitys	35.246955	33.042922	Israel	hypogeogenous rhizome	0	1	0	0	0	0	0	1	1	0	18.25	25.05	11.35	1142.3	295.6	1.5	106.5	737.2	6.3	9.7	737.2	8.2	0.363000011	539.9	29.75	7.05	22.7	11.35	24.55
Ajuga chamaepitys	35.090128	31.774157	Israel	hypogeogenous rhizome	0	1	0	0	0	0	0	1	1	0	17.25	24.35	9.45	740.5	192	0.6	111.6	495.5	2.4	3	495.5	10.7	0.403999996	592.7	31.05	4.65	26.4	9.45	24.25
Ajuga chamaepitys	35.114129	31.74228	Israel	hypogeogenous rhizome	0	1	0	0	0	0	0	1	1	0	17.75	24.85	9.95	693.9	179.7	0.5	111.7	464.4	2.1	2.7	464.4	10.8	0.405000019	592.7	31.75	5.05	26.7	9.95	24.75
Ajuga chamaepitys	34.943138	31.82403	Israel	hypogeogenous rhizome	0	1	0	0	0	0	0	1	1	0	19.95	26.15	13.15	659	172.3	0.7	110.9	442.2	2.7	3.1	442.2	9.6	0.413000011	511.3	31.85	8.65	23.2	13.15	25.85
Ajuga chamaepitys	34.931345	31.480742	Israel	hypogeogenous rhizome	0	1	0	0	0	0	0	1	1	0	18.85	25.45	11.55	512.7	130.4	0.6	109.5	340.7	2.1	2.7	340.7	10.4	0.40999999	554.4	32.25	6.85	25.4	11.55	25.35
Ajuga chamaepitys	35.305752	32.928936	Israel	hypogeogenous rhizome	0	1	0	0	0	0	0	1	1	0	18.45	25.45	10.95	854.1	215.4	1.2	105	546.5	5	7.3	546.5	10.3	0.405999994	570.5	31.45	5.95	25.5	10.95	25.05
Ajuga chamaepitys	35.775923	33.134634	Israel	hypogeogenous rhizome	0	1	0	0	0	0	0	1	1	0	14.45	22.15	6.15	875	214.5	1.2	104.2	559.7	5.3	5.8	559.7	12	0.411000013	635.7	29.95	0.85	29.1	6.15	22.05
Ajuga chamaepitys	35.246385	32.928674	Israel	hypogeogenous rhizome	0	1	0	0	0	0	0	1	1	0	17.45	24.75	9.85	983.4	251.8	1.2	106	633.5	5.5	8.1	633.5	9.6	0.378999996	587.7	30.35	5.05	25.3	9.85	24.45
Ajuga chamaepitys	35.749195	32.915122	Israel	hypogeogenous rhizome	0	1	0	0	0	0	0	1	1	0	17.95	24.95	10.15	779.7	190.5	1.3	105.8	506.4	5.5	5.5	506.4	11.8	0.428999996	584.1	32.45	4.95	27.5	10.15	24.75
Ajuga chamaepitys	35.076131	32.73904	Israel	hypogeogenous rhizome	0	1	0	0	0	0	0	1	1	0	19.85	26.05	13.55	674.3	179.7	0.7	110.5	450.3	3.4	4.3	450.3	7.1	0.345000005	495.6	30.05	9.55	20.5	13.55	25.45
Ajuga chamaepitys	35.168133	31.768314	Israel	hypogeogenous rhizome	0	1	0	0	0	0	0	1	1	0	17.05	24.35	9.05	634.4	163.4	0.4	111.6	423.6	1.8	2.4	423.6	11.1	0.405999994	610.2	31.55	4.15	27.4	9.05	24.25
Ajuga chamaepitys	35.752555	33.275414	Israel	hypogeogenous rhizome	0	1	0	0	0	0	0	1	1	0	12.25	20.35	3.75	983.3	240.3	1.2	102.8	620.3	5.5	6.7	620.3	11.9	0.403000021	655.6	27.85	-1.65	29.5	3.75	20.15
Ajuga chamaepitys	35.729743	33.258407	Israel	hypogeogenous rhizome	0	1	0	0	0	0	0	1	1	0	14.75	22.45	6.45	984.6	242	1.2	103.3	624	5.6	6.9	624	11.8	0.407999992	636	29.85	1.05	28.8	6.45	22.25
Ajuga chamaepitys	35.168003	31.768236	Israel	hypogeogenous rhizome	0	1	0	0	0	0	0	1	1	0	17.05	24.35	9.05	634.4	163.4	0.4	111.6	423.6	1.8	2.4	423.6	11.1	0.405999994	610.2	31.55	4.15	27.4	9.05	24.25
Ajuga chamaepitys	35.16685	31.769119	Israel	hypogeogenous rhizome	0	1	0	0	0	0	0	1	1	0	17.05	24.35	9.05	634.4	163.4	0.4	111.6	423.6	1.8	2.4	423.6	11.1	0.405999994	610.2	31.55	4.15	27.4	9.05	24.25
Ajuga chamaepitys	35.175147	31.7836	Israel	hypogeogenous rhizome	0	1	0	0	0	0	0	1	1	0	16.75	24.15	8.75	635.1	163.4	0.4	111.5	423.7	1.8	2.4	423.7	11.2	0.405000019	614	31.45	3.85	27.6	8.75	24.05
Ajuga chamaepitys	35.091186	31.773191	Israel	hypogeogenous rhizome	0	1	0	0	0	0	0	1	1	0	17.25	24.35	9.45	740.5	192	0.6	111.6	495.5	2.4	3	495.5	10.7	0.403999996	592.7	31.05	4.65	26.4	9.45	24.25
Ajuga chamaepitys	35.554156	33.227272	Israel	hypogeogenous rhizome	0	1	0	0	0	0	0	1	1	0	15.95	23.05	8.45	825	209	1.1	105.8	532.4	4.3	6.2	532.4	10.6	0.411000013	577.4	29.15	3.25	25.9	8.45	22.75
Ajuga chamaepitys	35.760536	33.297297	Israel	hypogeogenous rhizome	0	1	0	0	0	0	0	1	1	0	11.05	19.25	2.55	981.2	238.6	1.2	102.4	616.9	5.5	6.6	616.9	11.9	0.398000002	662.8	26.85	-3.05	29.9	2.55	19.05
Ajuga chamaepitys	35.776195	33.31784	Israel	hypogeogenous rhizome	0	1	0	0	0	0	0	1	1	0	9.15	17.55	0.55	957.2	231.1	1.2	101.9	598.4	5.3	6.3	598.4	11.9	0.395000005	674	25.15	-5.05	30.2	0.55	17.35
Ajuga chamaepitys	35.790535	33.304409	Israel	hypogeogenous rhizome	0	1	0	0	0	0	0	1	1	0	8.05	16.55	-0.65	935	226	1.1	102	585.2	5.2	6.1	585.2	12	0.393000007	681.7	24.25	-6.35	30.6	-0.65	16.35
Ajuga chamaepitys	35.790245	33.303688	Israel	hypogeogenous rhizome	0	1	0	0	0	0	0	1	1	0	8.05	16.55	-0.65	935	226	1.1	102	585.2	5.2	6.1	585.2	12	0.393000007	681.7	24.25	-6.35	30.6	-0.65	16.35
Ajuga chamaepitys	35.800427	33.3106	Israel	hypogeogenous rhizome	0	1	0	0	0	0	0	1	1	0	8.05	16.55	-0.65	929.7	224	1.1	101.6	579.7	5.1	6	579.7	12.1	0.394000006	682.4	24.25	-6.35	30.6	-0.65	16.35
Ajuga chamaepitys	34.984538	31.716033	Israel	hypogeogenous rhizome	0	1	0	0	0	0	0	1	1	0	19.25	25.75	12.05	651.9	169.9	0.6	111.3	437.4	2.4	2.9	437.4	10	0.405999994	544	32.05	7.45	24.6	12.05	25.65
Ajuga chamaepitys	35.059861	32.733862	Israel	hypogeogenous rhizome	0	1	0	0	0	0	0	1	1	0	18.55	25.25	11.95	764	204.3	0.8	110.8	511.1	3.8	4.9	511.1	6.7	0.319000006	529	29.15	8.05	21.1	11.95	24.75
Ajuga chamaepitys	34.963993	32.104627	Israel	hypogeogenous rhizome	0	1	0	0	0	0	0	1	1	0	20.05	26.05	13.45	599.2	158.6	0.6	110.4	401.1	2.3	2.9	401.1	9.7	0.423999977	497	31.65	8.85	22.8	13.45	25.65
Ajuga chamaepitys	34.975825	32.101154	Israel	hypogeogenous rhizome	0	1	0	0	0	0	0	1	1	0	19.85	25.95	13.15	630.3	166.2	0.6	110.2	421.1	2.3	3	421.1	9.9	0.425	504.5	31.75	8.45	23.3	13.15	25.55
Ajuga chamaepitys	35.044278	31.772428	Israel	hypogeogenous rhizome	0	1	0	0	0	0	0	1	1	0	17.95	24.85	10.45	733.7	190.7	0.6	111.4	491.4	2.5	3.1	491.4	10.3	0.403999996	573.1	31.25	5.65	25.6	10.45	24.75
Ajuga chamaepitys	34.990722	31.908081	Israel	hypogeogenous rhizome	0	1	0	0	0	0	0	1	1	0	19.45	25.75	12.55	704	184.3	0.7	110.8	471.2	2.7	3.2	471.2	10	0.421999979	518.6	31.75	7.95	23.8	12.55	25.45
Ajuga chamaepitys	34.881195	31.604091	Israel	hypogeogenous rhizome	0	1	0	0	0	0	0	1	1	0	19.55	25.75	12.55	542.8	141	0.7	110.4	363.4	2.4	3	363.4	9.5	0.401999998	523.3	31.75	8.15	23.6	12.55	25.55
Ajuga chamaepitys	34.897808	31.818705	Israel	hypogeogenous rhizome	0	1	0	0	0	0	0	1	1	0	20.05	26.05	13.45	600.5	157.6	0.7	110.9	403.7	2.6	3	403.7	9.1	0.407000017	498.9	31.45	9.05	22.4	13.45	25.75
Ajuga chamaepitys	35.203275	31.756494	Israel	hypogeogenous rhizome	0	1	0	0	0	0	0	1	1	0	17.15	24.55	9.15	632.7	162.6	0.4	111.5	422.3	1.7	2.5	422.3	11.2	0.405000019	615.3	31.95	4.25	27.7	9.15	24.45
Ajuga chamaepitys	34.963132	31.77278	Israel	hypogeogenous rhizome	0	1	0	0	0	0	0	1	1	0	19.45	25.85	12.35	657	171.6	0.7	111.1	441	2.6	3.1	441	9.7	0.407000017	531.8	31.75	7.85	23.9	12.35	25.65
Ajuga chamaepitys	35.171325	31.781519	Israel	hypogeogenous rhizome	0	1	0	0	0	0	0	1	1	0	17.35	24.65	9.45	637.3	164.1	0.4	111.5	425.4	1.8	2.4	425.4	11.2	0.407999992	606	31.85	4.55	27.3	9.45	24.55
Ajuga chamaepitys	35.066621	32.587736	Israel	hypogeogenous rhizome	0	1	0	0	0	0	0	1	1	0	19.55	26.25	12.45	679.7	177.8	0.7	109.1	449.6	3	4	449.6	9.4	0.39000001	545.6	31.75	7.65	24.1	12.45	25.85
Ajuga chamaepitys	35.072706	31.812078	Israel	hypogeogenous rhizome	0	1	0	0	0	0	0	1	1	0	17.85	24.75	10.25	756	196.2	0.6	111.3	505.3	2.5	3.1	505.3	10.6	0.409000015	574.8	31.35	5.45	25.9	10.25	24.65
Ajuga chamaepitys	35.160282	32.736595	Israel	hypogeogenous rhizome	0	1	0	0	0	0	0	1	1	0	19.25	25.95	12.15	595.7	155.1	0.7	108.4	392.5	3.2	4.2	392.5	8.9	0.378999996	544.6	31.15	7.55	23.6	12.15	25.55
Ajuga chamaepitys	35.840901	33.098753	Israel	hypogeogenous rhizome	0	1	0	0	0	0	0	1	1	0	14.55	22.25	6.15	786.9	190.6	1.1	103.6	501.6	5	5	501.6	12.1	0.411999989	638.2	30.15	0.85	29.3	6.15	22.15
Ajuga chamaepitys	35.220384	32.917513	Israel	hypogeogenous rhizome	0	1	0	0	0	0	0	1	1	0	18.65	25.45	11.65	919.1	237.1	1.1	106.7	595.3	5.1	7.5	595.3	9.2	0.388000011	544.2	30.75	6.95	23.8	11.65	25.05
Ajuga chamaepitys	35.032298	32.616712	Israel	hypogeogenous rhizome	0	1	0	0	0	0	0	1	1	0	19.55	26.05	12.75	721	191.3	0.7	110.3	480.6	3.3	4.2	480.6	8.2	0.366000009	524	30.85	8.45	22.4	12.75	25.65
Ajuga chamaepitys	35.747966	33.248906	Israel	hypogeogenous rhizome	0	1	0	0	0	0	0	1	1	0	14.25	22.15	5.85	947.9	233	1.2	103.4	601.2	5.4	6.5	601.2	11.9	0.407999992	641.8	29.55	0.45	29.1	5.85	21.85
Ajuga chamaepitys	35.24749	32.72452	Israel	hypogeogenous rhizome	0	1	0	0	0	0	0	1	1	0	18.95	26.05	11.35	668	169.7	0.9	106.6	434.7	3.7	4.9	434.7	10.5	0.401000023	579	32.25	6.15	26.1	11.35	25.65
Ajuga chamaepitys	35.750662	33.288606	Israel	hypogeogenous rhizome	0	1	0	0	0	0	0	1	1	0	11.45	19.55	2.95	995.5	242.9	1.2	102.7	627.4	5.5	6.7	627.4	11.9	0.4	659.4	27.15	-2.55	29.7	2.95	19.45
Ajuga chamaepitys	35.754199	33.219245	Israel	hypogeogenous rhizome	0	1	0	0	0	0	0	1	1	0	14.15	22.05	5.75	930.7	228.9	1.2	103.6	591.6	5.4	6.4	591.6	11.9	0.409000015	643.9	29.65	0.45	29.2	5.75	21.85
Ajuga chamaepitys	35.413104	32.998087	Israel	hypogeogenous rhizome	0	1	0	0	0	0	0	1	1	0	14.05	22.75	5.45	878	220.7	1.3	106	568.8	4.7	6.9	568.8	10.9	0.373000002	687.4	29.45	0.15	29.3	5.45	22.55
Ajuga chamaepitys	35.550319	33.171806	Israel	hypogeogenous rhizome	0	1	0	0	0	0	0	1	1	0	16.65	23.65	9.05	684.3	175.1	0.9	106.9	445.8	3.6	4.9	445.8	10.9	0.415999985	577.8	30.05	3.85	26.2	9.05	23.45
Ajuga chamaepitys	35.409061	32.957197	Israel	hypogeogenous rhizome	0	1	0	0	0	0	0	1	1	0	15.25	23.55	6.75	808.9	199	1.3	104.9	519.8	4.8	6.7	519.8	11.2	0.383999991	668	30.45	1.45	29	6.75	23.35
Ajuga chamaepitys	35.768877	33.299413	Israel	hypogeogenous rhizome	0	1	0	0	0	0	0	1	1	0	10.55	18.85	2.05	959.4	232.9	1.2	102.3	602.5	5.4	6.5	602.5	12	0.399000001	666.1	26.45	-3.55	30	2.05	18.65
Ajuga chamaepitys	34.998517	31.909043	Israel	hypogeogenous rhizome	0	1	0	0	0	0	0	1	1	0	19.45	25.75	12.45	718.1	187.9	0.7	110.7	480.4	2.7	3.3	480.4	10.1	0.421999979	523.2	31.75	7.75	24	12.45	25.45
Ajuga chamaepitys	35.077325	31.801943	Israel	hypogeogenous rhizome	0	1	0	0	0	0	0	1	1	0	17.65	24.65	9.95	758.5	196.7	0.6	111.4	507	2.5	3.1	507	10.6	0.405999994	582.2	31.25	5.15	26.1	9.95	24.45
Ajuga chamaepitys	35.733887	32.954426	Israel	hypogeogenous rhizome	0	1	0	0	0	0	0	1	1	0	17.85	24.85	10.15	814.3	199.8	1.3	105.9	528.8	5.4	5.5	528.8	11.8	0.428999996	583.8	32.35	4.95	27.4	10.15	24.65
Ajuga chamaepitys	35.149606	32.787536	Israel	hypogeogenous rhizome	0	1	0	0	0	0	0	1	1	0	19.55	26.05	12.95	605.4	159	0.7	108.9	400	3.3	4.3	400	8.2	0.370000005	516.6	30.75	8.55	22.2	12.95	25.55
Ajuga chamaepitys	35.026792	31.886714	Israel	hypogeogenous rhizome	0	1	0	0	0	0	0	1	1	0	19.25	25.65	12.15	727.6	189.6	0.7	110.8	485.8	2.7	3.3	485.8	10.4	0.421000004	536.5	31.95	7.35	24.6	12.15	25.45
Ajuga chamaepitys	35.145107	32.797799	Israel	hypogeogenous rhizome	0	1	0	0	0	0	0	1	1	0	19.55	25.95	12.95	616.5	162	0.7	108.9	407.2	3.3	4.4	407.2	8.2	0.369000006	516.3	30.65	8.55	22.1	12.95	25.45
Ajuga chamaepitys	35.150472	32.794904	Israel	hypogeogenous rhizome	0	1	0	0	0	0	0	1	1	0	19.55	26.05	12.95	629	164.9	0.7	108.8	415	3.3	4.5	415	8.3	0.372000003	518.2	30.85	8.45	22.4	12.95	25.55
Ajuga chamaepitys	35.017754	31.878949	Israel	hypogeogenous rhizome	0	1	0	0	0	0	0	1	1	0	19.25	25.65	12.15	718.3	187.2	0.7	110.8	479.9	2.7	3.2	479.9	10.3	0.419999981	535	31.95	7.35	24.6	12.15	25.45
Ajuga chamaepitys	35.149834	31.787929	Israel	hypogeogenous rhizome	0	1	0	0	0	0	0	1	1	0	17.15	24.45	9.25	670.5	173	0.5	111.5	447.6	2	2.7	447.6	11	0.405999994	602.4	31.55	4.35	27.2	9.25	24.35
Ajuga chamaepitys	35.75874	33.222462	Israel	hypogeogenous rhizome	0	1	0	0	0	0	0	1	1	0	14.05	21.95	5.65	921	226.3	1.2	103.5	584.9	5.4	6.3	584.9	12	0.409000015	645	29.65	0.35	29.3	5.65	21.75
Ajuga chamaepitys	35.208179	31.773992	Israel	hypogeogenous rhizome	0	1	0	0	0	0	0	1	1	0	16.95	24.35	8.85	640.7	164.5	0.4	111.4	427.3	1.8	2.5	427.3	11.2	0.403999996	616.9	31.75	3.95	27.8	8.85	24.25
Ajuga chamaepitys	35.111946	31.769282	Israel	hypogeogenous rhizome	0	1	0	0	0	0	0	1	1	0	17.15	24.25	9.25	707.8	183.2	0.5	111.6	473.4	2.2	2.8	473.4	10.8	0.405000019	599.3	31.15	4.45	26.7	9.25	24.25
Ajuga chamaepitys	34.963606	31.978547	Israel	hypogeogenous rhizome	0	1	0	0	0	0	0	1	1	0	19.85	25.85	13.25	660.5	174.2	0.7	110.7	442.8	2.6	3.2	442.8	9.8	0.426000023	497.7	31.65	8.65	23	13.25	25.55
Ajuga chamaepitys	34.945278	32.025	Israel	hypogeogenous rhizome	0	1	0	0	0	0	0	1	1	0	19.95	25.85	13.35	621.7	164.9	0.7	110.9	417.6	2.4	3	417.6	9.5	0.421999979	493	31.45	8.85	22.6	13.35	25.55
Ajuga chamaepitys	35.075376	31.740376	Israel	hypogeogenous rhizome	0	1	0	0	0	0	0	1	1	0	17.75	24.75	10.05	734.3	190.5	0.5	111.6	491.8	2.3	2.9	491.8	10.6	0.403999996	586.3	31.45	5.25	26.2	10.05	24.65
Ajuga chamaepitys	35.100959	31.729263	Israel	hypogeogenous rhizome	0	1	0	0	0	0	0	1	1	0	17.25	24.45	9.45	703.9	182.4	0.5	111.8	471.3	2.2	2.8	471.3	10.8	0.403000021	597.1	31.35	4.65	26.7	9.45	24.35
Ajuga chamaepitys	35.775194	33.133991	Israel	hypogeogenous rhizome	0	1	0	0	0	0	0	1	1	0	14.45	22.15	6.15	875	214.5	1.2	104.2	559.7	5.3	5.8	559.7	12	0.411000013	635.7	29.95	0.85	29.1	6.15	22.05
Ajuga chamaepitys	35.677593	32.887593	Israel	hypogeogenous rhizome	0	1	0	0	0	0	0	1	1	0	19.75	26.35	12.25	611.5	152	1	106.5	399.1	3.9	4.3	399.1	11.8	0.440999985	557.1	33.75	6.95	26.8	12.25	26.05
Ajuga chamaepitys	35.178903	31.772089	Israel	hypogeogenous rhizome	0	1	0	0	0	0	0	1	1	0	16.65	24.05	8.65	631.9	162.6	0.4	111.5	421.8	1.8	2.4	421.8	11.2	0.403999996	615.1	31.35	3.65	27.7	8.65	23.95
Ajuga chamaepitys	35.098312	31.778408	Israel	hypogeogenous rhizome	0	1	0	0	0	0	0	1	1	0	17.15	24.35	9.45	737.5	191	0.6	111.5	493.1	2.4	3	493.1	10.7	0.403999996	592.5	31.15	4.55	26.6	9.45	24.25
Ajuga chamaepitys	35.396037	33.014403	Israel	hypogeogenous rhizome	0	1	0	0	0	0	0	1	1	0	15.35	23.45	7.15	853.5	214.5	1.2	105.8	551.6	4.6	6.8	551.6	10.7	0.381999993	647.8	29.95	2.05	27.9	7.15	23.25
Ajuga chamaepitys	35.104075	31.793015	Israel	hypogeogenous rhizome	0	1	0	0	0	0	0	1	1	0	17.55	24.65	9.85	739.1	191.3	0.6	111.4	493.8	2.4	3	493.8	10.8	0.407000017	588.3	31.45	4.95	26.5	9.85	24.55
Ajuga chamaepitys	35.757035	33.227461	Israel	hypogeogenous rhizome	0	1	0	0	0	0	0	1	1	0	14.35	22.15	5.95	930.5	228.8	1.2	103.5	590.9	5.4	6.4	590.9	12	0.409000015	642.1	29.75	0.55	29.2	5.95	21.95
Ajuga chamaepitys	35.036229	32.742649	Israel	hypogeogenous rhizome	0	1	0	0	0	0	0	1	1	0	17.95	24.85	11.15	835.5	224.6	0.9	111.3	560.6	4.2	5.3	560.6	6.1	0.291000009	542.1	28.45	7.55	20.9	11.15	24.35
Ajuga chamaepitys	35.017754	31.878949	Israel	hypogeogenous rhizome	0	1	0	0	0	0	0	1	1	0	19.25	25.65	12.15	718.3	187.2	0.7	110.8	479.9	2.7	3.2	479.9	10.3	0.419999981	535	31.95	7.35	24.6	12.15	25.45
Ajuga chamaepitys	35.661621	33.188134	Israel	hypogeogenous rhizome	0	1	0	0	0	0	0	1	1	0	18.55	25.45	10.85	653.4	164	0.8	105.5	421.4	3.6	4.5	421.4	11.5	0.426000023	579.6	32.45	5.45	27	10.85	25.25
Ajuga chamaepitys	35.76474	33.299679	Israel	hypogeogenous rhizome	0	1	0	0	0	0	0	1	1	0	11.05	19.25	2.55	981.2	238.6	1.2	102.4	616.9	5.5	6.6	616.9	11.9	0.398000002	662.8	26.85	-3.05	29.9	2.55	19.05
Ajuga chamaepitys	35.734645	32.954621	Israel	hypogeogenous rhizome	0	1	0	0	0	0	0	1	1	0	17.85	24.85	10.15	814.3	199.8	1.3	105.9	528.8	5.4	5.5	528.8	11.8	0.428999996	583.8	32.35	4.95	27.4	10.15	24.65
Ajuga chamaepitys	34.92227	32.627261	Israel	hypogeogenous rhizome	0	1	0	0	0	0	0	1	1	0	20.45	26.35	14.45	668.8	181.7	0.7	112.7	451.9	3	3.6	451.9	6.4	0.33599999	470.6	29.95	10.85	19.1	14.45	25.75
Ajuga chamaepitys	34.922062	32.607422	Israel	hypogeogenous rhizome	0	1	0	0	0	0	0	1	1	0	20.55	26.45	14.35	654.7	177.4	0.6	112.5	441.8	2.8	3.4	441.8	7	0.351999998	478.8	30.35	10.55	19.8	14.35	25.95
Ajuga chamaepitys	34.922062	32.607422	Israel	hypogeogenous rhizome	0	1	0	0	0	0	0	1	1	0	20.55	26.45	14.35	654.7	177.4	0.6	112.5	441.8	2.8	3.4	441.8	7	0.351999998	478.8	30.35	10.55	19.8	14.35	25.95
Ajuga chamaepitys	34.923306	32.626511	Israel	hypogeogenous rhizome	0	1	0	0	0	0	0	1	1	0	20.45	26.35	14.45	668.8	181.7	0.7	112.7	451.9	3	3.6	451.9	6.4	0.33599999	470.6	29.95	10.85	19.1	14.45	25.75
Ajuga chamaepitys	34.847773	31.297009	Israel	hypogeogenous rhizome	0	1	0	0	0	0	0	1	1	0	19.15	25.65	11.85	340.7	85.7	0.6	107.5	223.4	2	2.3	223.4	11	0.428000021	546.4	32.75	6.95	25.8	11.85	25.55
Ajuga chamaepitys	35.028213	32.743995	Israel	hypogeogenous rhizome	0	1	0	0	0	0	0	1	1	0	18.05	24.95	11.35	840.3	226.2	0.9	111.5	564.2	4.2	5.3	564.2	5.9	0.28900001	535.6	28.35	7.85	20.5	11.35	24.35
Ajuga chamaepitys	35.771195	33.180396	Israel	hypogeogenous rhizome	0	1	0	0	0	0	0	1	1	0	13.95	21.85	5.55	899.5	220.9	1.2	103.9	573.5	5.3	6	573.5	12	0.40999999	644.7	29.45	0.25	29.2	5.55	21.65
Ajuga chamaepitys	35.138485	31.80142	Israel	hypogeogenous rhizome	0	1	0	0	0	0	0	1	1	0	17.25	24.45	9.45	698.2	180.2	0.5	111.5	465.9	2.1	2.7	465.9	11	0.407999992	598.8	31.55	4.55	27	9.45	24.35
Ajuga chamaepitys	35.792548	33.233881	Israel	hypogeogenous rhizome	0	1	0	0	0	0	0	1	1	0	13.45	21.45	4.95	873.5	213.5	1.1	102.8	551.4	5	5.7	551.4	12.1	0.407000017	655.3	29.25	-0.55	29.8	4.95	21.25
Ajuga chamaepitys	35.017754	31.878949	Israel	hypogeogenous rhizome	0	1	0	0	0	0	0	1	1	0	19.25	25.65	12.15	718.3	187.2	0.7	110.8	479.9	2.7	3.2	479.9	10.3	0.419999981	535	31.95	7.35	24.6	12.15	25.45
Ajuga chamaepitys	35.017754	31.878949	Israel	hypogeogenous rhizome	0	1	0	0	0	0	0	1	1	0	19.25	25.65	12.15	718.3	187.2	0.7	110.8	479.9	2.7	3.2	479.9	10.3	0.419999981	535	31.95	7.35	24.6	12.15	25.45
Ajuga chamaepitys	35.7514	33.222641	Israel	hypogeogenous rhizome	0	1	0	0	0	0	0	1	1	0	14.15	22.05	5.75	930.7	228.9	1.2	103.6	591.6	5.4	6.4	591.6	11.9	0.409000015	643.9	29.65	0.45	29.2	5.75	21.85
Ajuga chamaepitys	35.017754	31.878949	Israel	hypogeogenous rhizome	0	1	0	0	0	0	0	1	1	0	19.25	25.65	12.15	718.3	187.2	0.7	110.8	479.9	2.7	3.2	479.9	10.3	0.419999981	535	31.95	7.35	24.6	12.15	25.45
Ajuga chamaepitys	35.024994	31.894183	Israel	hypogeogenous rhizome	0	1	0	0	0	0	0	1	1	0	19.25	25.65	12.15	733.6	191.2	0.7	110.8	489.7	2.7	3.3	489.7	10.4	0.421999979	536.5	31.95	7.35	24.6	12.15	25.45
Ajuga chamaepitys	35.498611	32.824167	Israel	hypogeogenous rhizome	0	1	0	0	0	0	0	1	1	0	19.75	26.75	12.15	502.3	128.4	0.9	107.7	331.3	3	3.7	331.3	11.6	0.423999977	580	34.15	6.85	27.3	12.15	26.55
Ajuga chamaepitys	35.772227	33.264403	Israel	hypogeogenous rhizome	0	1	0	0	0	0	0	1	1	0	13.75	21.75	5.25	922.3	225.8	1.2	102.8	582.2	5.3	6.2	582.2	12	0.407000017	651.2	29.35	-0.15	29.5	5.25	21.55
Ajuga chamaepitys	35.277888	32.832744	Israel	hypogeogenous rhizome	0	1	0	0	0	0	0	1	1	0	18.35	25.55	10.75	774.9	196.5	1.1	105.9	500.3	4.6	6.3	500.3	10.4	0.398000002	585.7	31.75	5.55	26.2	10.75	25.25
Ajuga chamaepitys	35.026792	31.886714	Israel	hypogeogenous rhizome	0	1	0	0	0	0	0	1	1	0	19.25	25.65	12.15	727.6	189.6	0.7	110.8	485.8	2.7	3.3	485.8	10.4	0.421000004	536.5	31.95	7.35	24.6	12.15	25.45
Ajuga chamaepitys	35.785994	33.312927	Israel	hypogeogenous rhizome	0	1	0	0	0	0	0	1	1	0	8.15	16.65	-0.55	938.5	226.5	1.1	101.8	586.7	5.2	6.1	586.7	12	0.394000006	680.5	24.35	-6.15	30.5	-0.55	16.45
Ajuga chamaepitys	35.746944	33.22025	Israel	hypogeogenous rhizome	0	1	0	0	0	0	0	1	1	0	14.25	22.05	5.85	937	230.7	1.2	103.7	596.2	5.4	6.4	596.2	11.9	0.409000015	639.9	29.55	0.55	29	5.85	21.85
Ajuga chamaepitys	35.026792	31.886714	Israel	hypogeogenous rhizome	0	1	0	0	0	0	0	1	1	0	19.25	25.65	12.15	727.6	189.6	0.7	110.8	485.8	2.7	3.3	485.8	10.4	0.421000004	536.5	31.95	7.35	24.6	12.15	25.45
Ajuga chamaepitys	35.206085	31.77193	Israel	hypogeogenous rhizome	0	1	0	0	0	0	0	1	1	0	16.95	24.35	8.85	640.7	164.5	0.4	111.4	427.3	1.8	2.5	427.3	11.2	0.403999996	616.9	31.75	3.95	27.8	8.85	24.25
Ajuga chamaepitys	35.017754	31.878949	Israel	hypogeogenous rhizome	0	1	0	0	0	0	0	1	1	0	19.25	25.65	12.15	718.3	187.2	0.7	110.8	479.9	2.7	3.2	479.9	10.3	0.419999981	535	31.95	7.35	24.6	12.15	25.45
Ajuga chamaepitys	35.749768	32.954537	Israel	hypogeogenous rhizome	0	1	0	0	0	0	0	1	1	0	17.65	24.65	9.85	817.3	200.2	1.3	105.8	530.6	5.4	5.5	530.6	11.8	0.426999998	587.6	32.15	4.65	27.5	9.85	24.45
Ajuga chamaepitys	35.203029	31.771078	Israel	hypogeogenous rhizome	0	1	0	0	0	0	0	1	1	0	16.95	24.35	8.85	640.7	164.5	0.4	111.4	427.3	1.8	2.5	427.3	11.2	0.403999996	616.9	31.75	3.95	27.8	8.85	24.25
Ajuga chamaepitys	35.140525	31.802392	Israel	hypogeogenous rhizome	0	1	0	0	0	0	0	1	1	0	17.25	24.45	9.45	698.2	180.2	0.5	111.5	465.9	2.1	2.7	465.9	11	0.407999992	598.8	31.55	4.55	27	9.45	24.35
Ajuga chamaepitys	35.777977	33.144346	Israel	hypogeogenous rhizome	0	1	0	0	0	0	0	1	1	0	14.45	22.25	6.15	874.3	214.4	1.1	104.1	558.9	5.2	5.7	558.9	12	0.411000013	635.7	29.95	0.85	29.1	6.15	22.05
Ajuga chamaepitys	34.922265	32.627482	Israel	hypogeogenous rhizome	0	1	0	0	0	0	0	1	1	0	20.45	26.35	14.45	668.8	181.7	0.7	112.7	451.9	3	3.6	451.9	6.4	0.33599999	470.6	29.95	10.85	19.1	14.45	25.75
Ajuga chamaepitys	35.689407	32.769028	Israel	hypogeogenous rhizome	0	1	0	0	0	0	0	1	1	0	18.85	25.85	11.15	655.1	158.5	1.3	105.8	424.8	5	5	424.8	11.9	0.430999994	585.6	33.45	5.75	27.7	11.15	25.65
Ajuga chamaepitys	35.008812	32.775784	Israel	hypogeogenous rhizome	0	1	0	0	0	0	0	1	1	0	19.05	25.35	12.85	806.9	218.5	0.9	112	543	4.1	5.1	439	5.3	0.279999995	495.4	28.35	9.55	18.8	12.85	24.75
Ajuga chamaepitys	35.036067	31.747774	Israel	hypogeogenous rhizome	0	1	0	0	0	0	0	1	1	0	17.95	24.75	10.35	711.1	184.9	0.6	111.4	476.5	2.5	3	476.5	10.3	0.401000023	574.6	31.25	5.65	25.6	10.35	24.65
Ajuga chamaepitys	35.078048	31.820942	Israel	hypogeogenous rhizome	0	1	0	0	0	0	0	1	1	0	17.75	24.75	10.15	753.3	195.4	0.6	111.3	503.2	2.5	3.1	503.2	10.7	0.40999999	579	31.35	5.35	26	10.15	24.55
Ajuga chamaepitys	35.023582	32.757092	Israel	hypogeogenous rhizome	0	1	0	0	0	0	0	1	1	0	18.45	25.05	11.95	832.4	224.6	0.9	111.7	559.5	4.2	5.3	559.5	5.7	0.28499999	520.1	28.35	8.45	19.9	11.95	24.55
Ajuga chamaepitys	35.06134	31.715057	Israel	hypogeogenous rhizome	0	1	0	0	0	0	0	1	1	0	17.85	24.85	10.25	720.7	187	0.6	111.6	482.8	2.4	3	482.8	10.5	0.403999996	581	31.45	5.45	26	10.25	24.75
Ajuga chamaepitys	35.757221	33.228611	Israel	hypogeogenous rhizome	0	1	0	0	0	0	0	1	1	0	14.35	22.15	5.95	930.5	228.8	1.2	103.5	590.9	5.4	6.4	590.9	12	0.409000015	642.1	29.75	0.55	29.2	5.95	21.95
Ajuga chamaepitys	35.747598	32.854224	Israel	hypogeogenous rhizome	0	1	0	0	0	0	0	1	1	0	17.95	24.95	10.15	746.8	181.3	1.4	105.8	484.8	5.5	5.5	484.8	11.9	0.430000019	587.9	32.55	4.85	27.7	10.15	24.95
Ajuga chamaepitys	35.832243	33.084978	Israel	hypogeogenous rhizome	0	1	0	0	0	0	0	1	1	0	14.45	22.25	6.15	801.4	194.4	1.1	103.9	511.9	5	5	511.9	12	0.411999989	638.6	30.05	0.85	29.2	6.15	22.25
Ajuga chamaepitys	35.082203	32.643815	Israel	hypogeogenous rhizome	0	1	0	0	0	0	0	1	1	0	19.45	26.05	12.65	689.9	181.7	0.7	109.6	458	3.2	4.2	458	8.5	0.372000003	530.8	31.05	8.15	22.9	12.65	25.65
Ajuga chamaepitys	35.747528	33.288727	Israel	hypogeogenous rhizome	0	1	0	0	0	0	0	1	1	0	11.35	19.55	2.85	1018.2	248.7	1.3	102.8	642	5.8	7.1	642	11.8	0.398000002	659.1	27.05	-2.65	29.7	2.85	19.35
Ajuga chamaepitys	35.742168	32.868424	Israel	hypogeogenous rhizome	0	1	0	0	0	0	0	1	1	0	17.95	25.05	10.25	756.8	184.1	1.4	105.8	491.4	5.6	5.6	491.4	11.9	0.428999996	585.9	32.55	4.85	27.7	10.25	25.05
Ajuga chamaepitys	35.754322	33.262346	Israel	hypogeogenous rhizome	0	1	0	0	0	0	0	1	1	0	13.55	21.45	5.15	957.8	234.9	1.2	103.1	605.8	5.4	6.5	605.8	11.9	0.405999994	647.9	29.05	-0.35	29.4	5.15	21.25
Ajuga chamaepitys	35.655959	32.79785	Israel	hypogeogenous rhizome	0	1	0	0	0	0	0	1	1	0	20.35	26.95	12.95	531.1	130.9	1	106.5	346.5	3.7	3.9	346.5	11.8	0.442000008	554.8	34.35	7.55	26.8	12.95	26.65
Ajuga chamaepitys	35.64637	32.777618	Israel	hypogeogenous rhizome	0	1	0	0	0	0	0	1	1	0	21.15	27.55	13.85	492.3	121	0.9	106.5	321.1	3.3	3.6	321.1	11.8	0.448999977	541.5	34.85	8.45	26.4	13.85	27.25
Ajuga chamaepitys	35.688918	32.769046	Israel	hypogeogenous rhizome	0	1	0	0	0	0	0	1	1	0	18.85	25.85	11.15	655.1	158.5	1.3	105.8	424.8	5	5	424.8	11.9	0.430999994	585.6	33.45	5.75	27.7	11.15	25.65
Ajuga chamaepitys	35.729256	33.140556	Israel	hypogeogenous rhizome	0	1	0	0	0	0	0	1	1	0	15.35	22.85	7.15	900.9	222	1.2	104.8	578.8	5.4	6.1	578.8	11.8	0.411999989	622	30.35	1.85	28.5	7.15	22.65
Ajuga chamaepitys	35.735691	33.192623	Israel	hypogeogenous rhizome	0	1	0	0	0	0	0	1	1	0	14.35	22.15	6.05	928.6	229	1.2	104.1	593	5.4	6.4	593	11.8	0.409000015	636.2	29.65	0.75	28.9	6.05	21.95
Ajuga chamaepitys	35.753077	33.199476	Israel	hypogeogenous rhizome	0	1	0	0	0	0	0	1	1	0	13.55	21.45	5.15	928.9	228.7	1.2	103.9	592.3	5.4	6.3	592.3	11.9	0.407000017	644.9	29.05	-0.25	29.3	5.15	21.25
Ajuga chamaepitys	35.770458	33.196998	Israel	hypogeogenous rhizome	0	1	0	0	0	0	0	1	1	0	13.65	21.55	5.25	908.7	223.1	1.2	103.7	578.2	5.3	6.1	578.2	12	0.407999992	645.9	29.25	-0.15	29.4	5.25	21.35
Ajuga chamaepitys	35.778182	33.133484	Israel	hypogeogenous rhizome	0	1	0	0	0	0	0	1	1	0	14.45	22.15	6.15	875	214.5	1.2	104.2	559.7	5.3	5.8	559.7	12	0.411000013	635.7	29.95	0.85	29.1	6.15	22.05
Ajuga chamaepitys	35.789249	33.303292	Israel	hypogeogenous rhizome	0	1	0	0	0	0	0	1	1	0	8.05	16.55	-0.65	935	226	1.1	102	585.2	5.2	6.1	585.2	12	0.393000007	681.7	24.25	-6.35	30.6	-0.65	16.35
Ajuga chamaepitys	35.790482	33.302299	Israel	hypogeogenous rhizome	0	1	0	0	0	0	0	1	1	0	8.05	16.55	-0.65	935	226	1.1	102	585.2	5.2	6.1	585.2	12	0.393000007	681.7	24.25	-6.35	30.6	-0.65	16.35
Ajuga chamaepitys	35.508249	32.781284	Israel	hypogeogenous rhizome	0	1	0	0	0	0	0	1	1	0	19.35	26.65	11.55	511.6	130.6	0.9	108	338.2	3	3.7	338.2	11.6	0.415999985	598.8	34.05	6.25	27.8	11.55	26.35
Ajuga chamaepitys	35.763252	33.133257	Israel	hypogeogenous rhizome	0	1	0	0	0	0	0	1	1	0	14.55	22.35	6.35	891.8	219.2	1.2	104.4	571.5	5.3	5.9	571.5	11.9	0.411999989	633.4	29.95	1.05	28.9	6.35	22.15
Ajuga chamaepitys	35.756508	33.253737	Israel	hypogeogenous rhizome	0	1	0	0	0	0	0	1	1	0	14.25	22.15	5.85	945.7	232.2	1.2	103.2	598.8	5.4	6.5	598.8	11.9	0.407999992	644.1	29.65	0.45	29.2	5.85	21.95
Ajuga chamaepitys	35.163443	30.950142	Israel	hypogeogenous rhizome	0	1	0	0	0	0	0	1	1	0	20.35	27.75	11.85	193.6	46.8	0.1	108.5	125.6	0.4	0.4	123.1	12.4	0.428000021	631.9	35.25	6.25	29	12.75	27.75
Ajuga chamaepitys	35.569444	33.256944	Israel	hypogeogenous rhizome	0	1	0	0	0	0	0	1	1	0	17.55	24.25	10.15	818.3	207	1.1	105.5	526.5	4.3	6.2	526.5	10.7	0.421999979	555.2	30.35	4.95	25.4	10.15	23.95
Ajuga chamaepitys	35.831991	33.086345	Israel	hypogeogenous rhizome	0	1	0	0	0	0	0	1	1	0	14.45	22.25	6.15	801.4	194.4	1.1	103.9	511.9	5	5	511.9	12	0.411999989	638.6	30.05	0.85	29.2	6.15	22.25
Ajuga chamaepitys	35.040657	31.726105	Israel	hypogeogenous rhizome	0	1	0	0	0	0	0	1	1	0	18.15	25.05	10.65	705.9	183.5	0.6	111.4	473.1	2.5	3	473.1	10.3	0.403999996	572.8	31.45	5.95	25.5	10.65	24.85
Ajuga chamaepitys	35.296109	31.834399	Israel	hypogeogenous rhizome	0	1	0	0	0	0	0	1	1	0	18.55	25.85	10.55	544.5	138.8	0.4	110.7	362.3	1.6	2.3	362.3	11.3	0.407999992	606.8	33.25	5.65	27.6	10.55	25.75
Ajuga chamaepitys	35.360781	31.972315	Israel	hypogeogenous rhizome	0	1	0	0	0	0	0	1	1	0	18.75	26.15	10.75	556.5	139.8	0.4	110	369.3	1.7	2.3	369.3	11.8	0.417000008	611.5	33.75	5.35	28.4	10.75	26.05
Ajuga chamaepitys	35.376394	31.834316	Israel	hypogeogenous rhizome	0	1	0	0	0	0	0	1	1	0	21.05	28.05	13.45	456.9	116.5	0.4	110.9	305.6	1.5	2.1	305.6	10.6	0.401000023	581.8	35.05	8.65	26.4	13.45	27.95
Ajuga chamaepitys	35.697786	33.244672	Israel	hypogeogenous rhizome	0	1	0	0	0	0	0	1	1	0	17.75	25.05	9.75	852	210.6	1.1	104	542.7	4.8	6.1	542.7	11.6	0.419000006	602.9	32.05	4.35	27.7	9.75	24.75
Ajuga chamaepitys	35.691368	33.248304	Israel	hypogeogenous rhizome	0	1	0	0	0	0	0	1	1	0	17.95	25.15	10.05	816.9	202.4	1	104.2	521	4.4	5.7	521	11.6	0.419999981	596.7	32.15	4.65	27.5	10.05	24.85
Ajuga chamaepitys	35.582015	33.271225	Israel	hypogeogenous rhizome	0	1	0	0	0	0	0	1	1	0	17.15	24.05	9.75	806.6	203.4	1.1	105.1	517.3	4.2	6.1	517.3	10.8	0.419999981	563.4	30.15	4.55	25.6	9.75	23.75
Ajuga chamaepitys	35.654866	33.244835	Israel	hypogeogenous rhizome	0	1	0	0	0	0	0	1	1	0	18.75	25.65	11.05	690.5	172.7	0.9	104.7	442	3.8	5	442	11.3	0.425	577.4	32.35	5.65	26.7	11.05	25.35
Ajuga chamaepitys	35.514137	32.27233	Israel	hypogeogenous rhizome	0	1	0	0	0	0	0	1	1	0	19.75	27.15	11.55	465.2	114.8	0.5	108.2	306	1.9	2.2	306	12.4	0.421000004	621.2	35.05	5.55	29.5	11.55	27.05
Ajuga chamaepitys	35.519531	32.297567	Israel	hypogeogenous rhizome	0	1	0	0	0	0	0	1	1	0	20.45	27.65	12.45	451.5	111.6	0.5	108.2	296.9	1.9	2.1	296.9	12.4	0.426999998	605.9	35.45	6.45	29	12.45	27.55
Ajuga chamaepitys	35.549054	32.243383	Israel	hypogeogenous rhizome	0	1	0	0	0	0	0	1	1	0	21.65	28.55	13.75	462.7	114	0.5	108.5	304.6	1.9	2.1	304.6	12.4	0.436000013	585.5	36.25	7.75	28.5	13.75	28.45
Ajuga chamaepitys	35.348935	31.838859	Israel	hypogeogenous rhizome	0	1	0	0	0	0	0	1	1	0	20.25	27.35	12.55	476.6	121.5	0.4	110.8	318.1	1.5	2.2	318.1	10.9	0.405000019	591.4	34.55	7.65	26.9	12.55	27.25
Ajuga chamaepitys	35.519528	32.296665	Israel	hypogeogenous rhizome	0	1	0	0	0	0	0	1	1	0	20.45	27.65	12.45	451.5	111.6	0.5	108.2	296.9	1.9	2.1	296.9	12.4	0.426999998	605.9	35.45	6.45	29	12.45	27.55
Ajuga chamaepitys	35.697786	33.244672	Israel	hypogeogenous rhizome	0	1	0	0	0	0	0	1	1	0	17.75	25.05	9.75	852	210.6	1.1	104	542.7	4.8	6.1	542.7	11.6	0.419000006	602.9	32.05	4.35	27.7	9.75	24.75
Ajuga chamaepitys	35.691368	33.248304	Israel	hypogeogenous rhizome	0	1	0	0	0	0	0	1	1	0	17.95	25.15	10.05	816.9	202.4	1	104.2	521	4.4	5.7	521	11.6	0.419999981	596.7	32.15	4.65	27.5	10.05	24.85
Ajuga chamaepitys	35.249531	31.633311	Israel	hypogeogenous rhizome	0	1	0	0	0	0	0	1	1	0	18.95	26.35	10.85	507	130.3	0.3	111.6	338.6	1.3	1.9	338.6	10.8	0.396000004	617.8	33.45	6.15	27.3	10.85	26.25
Ajuga chamaepitys	35.697786	33.244672	Israel	hypogeogenous rhizome	0	1	0	0	0	0	0	1	1	0	17.75	25.05	9.75	852	210.6	1.1	104	542.7	4.8	6.1	542.7	11.6	0.419000006	602.9	32.05	4.35	27.7	9.75	24.75
Ajuga chamaepitys	35.703551	32.936287	Israel	hypogeogenous rhizome	0	1	0	0	0	0	0	1	1	0	19.25	25.85	11.65	740	182.7	1.2	106.1	481.3	4.8	5.1	481.3	11.8	0.436999989	563.7	33.25	6.35	26.9	11.65	25.65
Ajuga chamaepitys	35.582015	33.271225	Israel	hypogeogenous rhizome	0	1	0	0	0	0	0	1	1	0	17.15	24.05	9.75	806.6	203.4	1.1	105.1	517.3	4.2	6.1	517.3	10.8	0.419999981	563.4	30.15	4.55	25.6	9.75	23.75
Ajuga chamaepitys	35.697786	33.244672	Israel	hypogeogenous rhizome	0	1	0	0	0	0	0	1	1	0	17.75	25.05	9.75	852	210.6	1.1	104	542.7	4.8	6.1	542.7	11.6	0.419000006	602.9	32.05	4.35	27.7	9.75	24.75
Ajuga chamaepitys	35.691368	33.248304	Israel	hypogeogenous rhizome	0	1	0	0	0	0	0	1	1	0	17.95	25.15	10.05	816.9	202.4	1	104.2	521	4.4	5.7	521	11.6	0.419999981	596.7	32.15	4.65	27.5	10.05	24.85
Ajuga chamaepitys	35.742927	32.905467	Israel	hypogeogenous rhizome	0	1	0	0	0	0	0	1	1	0	18.35	25.25	10.65	768	187.6	1.3	105.9	498.9	5.4	5.4	498.9	11.8	0.430999994	578.1	32.75	5.35	27.4	10.65	25.25
Ajuga chamaepitys	35.305615	31.832588	Israel	hypogeogenous rhizome	0	1	0	0	0	0	0	1	1	0	18.95	26.25	10.95	523.5	133.6	0.4	110.7	348.7	1.6	2.3	348.7	11.2	0.405999994	605.9	33.55	6.05	27.5	10.95	26.15
Ajuga chamaepitys	35.306671	31.832587	Israel	hypogeogenous rhizome	0	1	0	0	0	0	0	1	1	0	18.95	26.25	10.95	523.5	133.6	0.4	110.7	348.7	1.6	2.3	348.7	11.2	0.405999994	605.9	33.55	6.05	27.5	10.95	26.15
Ajuga chamaepitys	35.306671	31.832587	Israel	hypogeogenous rhizome	0	1	0	0	0	0	0	1	1	0	18.95	26.25	10.95	523.5	133.6	0.4	110.7	348.7	1.6	2.3	348.7	11.2	0.405999994	605.9	33.55	6.05	27.5	10.95	26.15
Ajuga chamaepitys	35.582015	33.271225	Israel	hypogeogenous rhizome	0	1	0	0	0	0	0	1	1	0	17.15	24.05	9.75	806.6	203.4	1.1	105.1	517.3	4.2	6.1	517.3	10.8	0.419999981	563.4	30.15	4.55	25.6	9.75	23.75
Ajuga chamaepitys	35.579872	33.272133	Israel	hypogeogenous rhizome	0	1	0	0	0	0	0	1	1	0	17.15	24.05	9.75	806.6	203.4	1.1	105.1	517.3	4.2	6.1	517.3	10.8	0.419999981	563.4	30.15	4.55	25.6	9.75	23.75
Ajuga chamaepitys	35.697786	33.244672	Israel	hypogeogenous rhizome	0	1	0	0	0	0	0	1	1	0	17.75	25.05	9.75	852	210.6	1.1	104	542.7	4.8	6.1	542.7	11.6	0.419000006	602.9	32.05	4.35	27.7	9.75	24.75
Ajuga chamaepitys	35.691368	33.248304	Israel	hypogeogenous rhizome	0	1	0	0	0	0	0	1	1	0	17.95	25.15	10.05	816.9	202.4	1	104.2	521	4.4	5.7	521	11.6	0.419999981	596.7	32.15	4.65	27.5	10.05	24.85
Ajuga chamaepitys	35.435315	31.739529	Israel	hypogeogenous rhizome	0	1	0	0	0	0	0	1	1	0	22.05	28.85	14.55	430.3	110.2	0.5	110.8	287.9	1.7	2.4	287.9	9	0.36500001	567.5	35.05	10.55	24.5	14.55	28.75
Ajuga chamaepitys	35.439534	31.73862	Israel	hypogeogenous rhizome	0	1	0	0	0	0	0	1	1	0	22.05	28.85	14.55	430.3	110.2	0.5	110.8	287.9	1.7	2.4	287.9	9	0.36500001	567.5	35.05	10.55	24.5	14.55	28.75
Ajuga chamaepitys	35.691368	33.248304	Israel	hypogeogenous rhizome	0	1	0	0	0	0	0	1	1	0	17.95	25.15	10.05	816.9	202.4	1	104.2	521	4.4	5.7	521	11.6	0.419999981	596.7	32.15	4.65	27.5	10.05	24.85
Ajuga chamaepitys	35.697786	33.244672	Israel	hypogeogenous rhizome	0	1	0	0	0	0	0	1	1	0	17.75	25.05	9.75	852	210.6	1.1	104	542.7	4.8	6.1	542.7	11.6	0.419000006	602.9	32.05	4.35	27.7	9.75	24.75
Ajuga chamaepitys	35.691368	33.248304	Israel	hypogeogenous rhizome	0	1	0	0	0	0	0	1	1	0	17.95	25.15	10.05	816.9	202.4	1	104.2	521	4.4	5.7	521	11.6	0.419999981	596.7	32.15	4.65	27.5	10.05	24.85
Ajuga chamaepitys	35.579872	33.272133	Israel	hypogeogenous rhizome	0	1	0	0	0	0	0	1	1	0	17.15	24.05	9.75	806.6	203.4	1.1	105.1	517.3	4.2	6.1	517.3	10.8	0.419999981	563.4	30.15	4.55	25.6	9.75	23.75
Ajuga chamaepitys	35.697786	33.244672	Israel	hypogeogenous rhizome	0	1	0	0	0	0	0	1	1	0	17.75	25.05	9.75	852	210.6	1.1	104	542.7	4.8	6.1	542.7	11.6	0.419000006	602.9	32.05	4.35	27.7	9.75	24.75
Ajuga chamaepitys	35.13252	31.641415	Israel	hypogeogenous rhizome	0	1	0	0	0	0	0	1	1	0	16.65	23.95	8.55	618.2	159.2	0.4	111.7	413.2	1.7	2.3	413.2	10.9	0.399000001	613.3	31.05	3.75	27.3	8.55	23.85
Ajuga chamaepitys	35.703551	32.936287	Israel	hypogeogenous rhizome	0	1	0	0	0	0	0	1	1	0	19.25	25.85	11.65	740	182.7	1.2	106.1	481.3	4.8	5.1	481.3	11.8	0.436999989	563.7	33.25	6.35	26.9	11.65	25.65
Ajuga chamaepitys	35.465145	32.213826	Israel	hypogeogenous rhizome	0	1	0	0	0	0	0	1	1	0	20.75	27.85	12.75	428.9	105	0.4	108.2	281.7	1.5	2	281.7	12.4	0.430999994	599	35.65	6.85	28.8	12.75	27.85
Ajuga chamaepitys	35.697786	33.244672	Israel	hypogeogenous rhizome	0	1	0	0	0	0	0	1	1	0	17.75	25.05	9.75	852	210.6	1.1	104	542.7	4.8	6.1	542.7	11.6	0.419000006	602.9	32.05	4.35	27.7	9.75	24.75
Ajuga chamaepitys	35.373229	31.837025	Israel	hypogeogenous rhizome	0	1	0	0	0	0	0	1	1	0	20.85	27.85	13.15	460.5	117.4	0.4	110.8	307.8	1.5	2.1	307.8	10.7	0.401000023	586.2	34.95	8.35	26.6	13.15	27.75
Ajuga chamaepitys	35.347881	31.840664	Israel	hypogeogenous rhizome	0	1	0	0	0	0	0	1	1	0	20.25	27.35	12.55	476.6	121.5	0.4	110.8	318.1	1.5	2.2	318.1	10.9	0.405000019	591.4	34.55	7.65	26.9	12.55	27.25
Ajuga chamaepitys	35.744007	32.907266	Israel	hypogeogenous rhizome	0	1	0	0	0	0	0	1	1	0	18.35	25.25	10.65	768	187.6	1.3	105.9	498.9	5.4	5.4	498.9	11.8	0.430999994	578.1	32.75	5.35	27.4	10.65	25.25
Ajuga chamaepitys	35.697786	33.244672	Israel	hypogeogenous rhizome	0	1	0	0	0	0	0	1	1	0	17.75	25.05	9.75	852	210.6	1.1	104	542.7	4.8	6.1	542.7	11.6	0.419000006	602.9	32.05	4.35	27.7	9.75	24.75
Ajuga chamaepitys	35.078062	32.150906	Israel	hypogeogenous rhizome	0	1	0	0	0	0	0	1	1	0	19.15	25.65	11.95	808.6	207.1	0.6	108.5	532	2.6	3.7	532	10.9	0.430000019	540.4	32.25	6.95	25.3	11.95	25.45
Ajuga chamaepitys	35.697786	33.244672	Israel	hypogeogenous rhizome	0	1	0	0	0	0	0	1	1	0	17.75	25.05	9.75	852	210.6	1.1	104	542.7	4.8	6.1	542.7	11.6	0.419000006	602.9	32.05	4.35	27.7	9.75	24.75
Ajuga chamaepitys	35.691368	33.248304	Israel	hypogeogenous rhizome	0	1	0	0	0	0	0	1	1	0	17.95	25.15	10.05	816.9	202.4	1	104.2	521	4.4	5.7	521	11.6	0.419999981	596.7	32.15	4.65	27.5	10.05	24.85
Ajuga chamaepitys	35.582015	33.271225	Israel	hypogeogenous rhizome	0	1	0	0	0	0	0	1	1	0	17.15	24.05	9.75	806.6	203.4	1.1	105.1	517.3	4.2	6.1	517.3	10.8	0.419999981	563.4	30.15	4.55	25.6	9.75	23.75
Ajuga chamaepitys	35.579872	33.272133	Israel	hypogeogenous rhizome	0	1	0	0	0	0	0	1	1	0	17.15	24.05	9.75	806.6	203.4	1.1	105.1	517.3	4.2	6.1	517.3	10.8	0.419999981	563.4	30.15	4.55	25.6	9.75	23.75
Ajuga chamaepitys	34.930067	31.658276	Israel	hypogeogenous rhizome	0	1	0	0	0	0	0	1	1	0	19.45	25.75	12.35	596.5	155.4	0.7	110.9	400.1	2.5	3	400.1	9.8	0.407000017	533.7	31.85	7.85	24	12.35	25.55
Ajuga chamaepitys	34.927	31.625802	Israel	hypogeogenous rhizome	0	1	0	0	0	0	0	1	1	0	19.15	25.65	12.05	597.8	155.3	0.7	110.8	400.5	2.5	3	400.5	9.9	0.403999996	538.3	31.85	7.45	24.4	12.05	25.45
Ajuga chamaepitys	34.925933	31.630309	Israel	hypogeogenous rhizome	0	1	0	0	0	0	0	1	1	0	19.15	25.65	12.05	597.8	155.3	0.7	110.8	400.5	2.5	3	400.5	9.9	0.403999996	538.3	31.85	7.45	24.4	12.05	25.45
Ajuga chamaepitys	35.501248	32.872912	Israel	hypogeogenous rhizome	0	1	0	0	0	0	0	1	1	0	20.65	27.25	13.25	468	117	0.8	106.5	305.1	2.7	3.5	305.1	11.6	0.436999989	554.4	34.45	7.85	26.6	13.25	26.95
Ajuga chamaepitys	35.29406	32.976023	Israel	hypogeogenous rhizome	0	1	0	0	0	0	0	1	1	0	16.95	24.45	9.25	1033.7	261.6	1.4	105.2	662	5.8	8.8	662	9.9	0.381999993	600.5	30.25	4.35	25.9	9.25	24.15
Ajuga chamaepitys	35.341095	32.953439	Israel	hypogeogenous rhizome	0	1	0	0	0	0	0	1	1	0	15.85	23.85	7.65	904.3	224.7	1.3	104.5	577.3	5.3	7.7	577.3	10.5	0.379999995	643.6	30.25	2.55	27.7	7.65	23.65
Ajuga chamaepitys	35.022667	31.753136	Israel	hypogeogenous rhizome	0	1	0	0	0	0	0	1	1	0	19.05	25.65	11.75	683.8	178	0.6	111.3	458.3	2.5	3	458.3	10.1	0.409000015	552.4	31.95	7.15	24.8	11.75	25.55
Ajuga chamaepitys	35.703551	32.936287	Israel	hypogeogenous rhizome	0	1	0	0	0	0	0	1	1	0	19.25	25.85	11.65	740	182.7	1.2	106.1	481.3	4.8	5.1	481.3	11.8	0.436999989	563.7	33.25	6.35	26.9	11.65	25.65
Ajuga chamaepitys	35.697786	33.244672	Israel	hypogeogenous rhizome	0	1	0	0	0	0	0	1	1	0	17.75	25.05	9.75	852	210.6	1.1	104	542.7	4.8	6.1	542.7	11.6	0.419000006	602.9	32.05	4.35	27.7	9.75	24.75
Ajuga chamaepitys	35.582015	33.271225	Israel	hypogeogenous rhizome	0	1	0	0	0	0	0	1	1	0	17.15	24.05	9.75	806.6	203.4	1.1	105.1	517.3	4.2	6.1	517.3	10.8	0.419999981	563.4	30.15	4.55	25.6	9.75	23.75
Ajuga chamaepitys	35.01733	31.782889	Israel	hypogeogenous rhizome	0	1	0	0	0	0	0	1	1	0	19.25	25.75	11.95	707.9	184.3	0.6	111.2	474.4	2.5	3	474.4	10.1	0.411000013	547	32.05	7.35	24.7	11.95	25.65
Ajuga chamaepitys	35.23267	31.645942	Israel	hypogeogenous rhizome	0	1	0	0	0	0	0	1	1	0	17.85	25.25	9.65	528.8	136	0.3	111.6	353.2	1.3	2	353.2	10.9	0.396000004	622.9	32.45	4.95	27.5	9.65	25.25
Ajuga chamaepitys	35.041286	31.365355	Israel	hypogeogenous rhizome	0	1	0	0	0	0	0	1	1	0	18.15	25.15	10.15	420.6	103.5	0.3	108.8	276.6	1.3	1.6	276.6	11.2	0.413999987	595.8	32.45	5.35	27.1	10.15	25.15
Ajuga chamaepitys	35.346825	31.840665	Israel	hypogeogenous rhizome	0	1	0	0	0	0	0	1	1	0	20.25	27.35	12.55	476.6	121.5	0.4	110.8	318.1	1.5	2.2	318.1	10.9	0.405000019	591.4	34.55	7.65	26.9	12.55	27.25
Ajuga chamaepitys	35.302446	31.833492	Israel	hypogeogenous rhizome	0	1	0	0	0	0	0	1	1	0	18.75	26.05	10.85	528	134.6	0.4	110.7	351.5	1.6	2.3	351.5	11.2	0.405999994	604.7	33.45	5.85	27.6	10.85	25.95
Ajuga chamaepitys	35.302446	31.833492	Israel	hypogeogenous rhizome	0	1	0	0	0	0	0	1	1	0	18.75	26.05	10.85	528	134.6	0.4	110.7	351.5	1.6	2.3	351.5	11.2	0.405999994	604.7	33.45	5.85	27.6	10.85	25.95
Ajuga chamaepitys	34.886201	31.53552	Israel	hypogeogenous rhizome	0	1	0	0	0	0	0	1	1	0	19.15	25.55	12.05	536.2	138	0.6	109.9	357.7	2.3	2.9	357.7	9.8	0.4	535.9	31.85	7.45	24.4	12.05	25.35
Ajuga chamaepitys	34.933235	31.656479	Israel	hypogeogenous rhizome	0	1	0	0	0	0	0	1	1	0	19.25	25.75	12.15	606.7	157.9	0.7	110.9	406.8	2.5	3	406.8	9.8	0.405999994	537.1	31.85	7.65	24.2	12.15	25.55
Ajuga chamaepitys	35.517454	32.618592	Israel	hypogeogenous rhizome	0	1	0	0	0	0	0	1	1	0	21.05	27.95	13.35	473	114.1	0.9	105.9	307	3	3.4	307	11.7	0.428000021	576.8	35.25	7.85	27.4	13.35	27.65
Ajuga chamaepitys	35.402293	32.089492	Israel	hypogeogenous rhizome	0	1	0	0	0	0	0	1	1	0	19.75	27.05	11.85	486.5	120.8	0.4	109.4	322.2	1.5	2.1	322.2	12.3	0.428999996	605.1	34.85	6.05	28.8	11.85	26.95
Ajuga chamaepitys	35.697786	33.244672	Israel	hypogeogenous rhizome	0	1	0	0	0	0	0	1	1	0	17.75	25.05	9.75	852	210.6	1.1	104	542.7	4.8	6.1	542.7	11.6	0.419000006	602.9	32.05	4.35	27.7	9.75	24.75
Ajuga chamaepitys	35.691368	33.248304	Israel	hypogeogenous rhizome	0	1	0	0	0	0	0	1	1	0	17.95	25.15	10.05	816.9	202.4	1	104.2	521	4.4	5.7	521	11.6	0.419999981	596.7	32.15	4.65	27.5	10.05	24.85
Ajuga chamaepitys	35.579872	33.272133	Israel	hypogeogenous rhizome	0	1	0	0	0	0	0	1	1	0	17.15	24.05	9.75	806.6	203.4	1.1	105.1	517.3	4.2	6.1	517.3	10.8	0.419999981	563.4	30.15	4.55	25.6	9.75	23.75
Ajuga chamaepitys	35.579872	33.272133	Israel	hypogeogenous rhizome	0	1	0	0	0	0	0	1	1	0	17.15	24.05	9.75	806.6	203.4	1.1	105.1	517.3	4.2	6.1	517.3	10.8	0.419999981	563.4	30.15	4.55	25.6	9.75	23.75
Ajuga chamaepitys	35.004628	32.285177	Israel	hypogeogenous rhizome	0	1	0	0	0	0	0	1	1	0	20.15	26.45	13.35	601.8	156.7	0.5	108.8	396.9	2.1	3	396.9	10	0.423000002	515	32.25	8.65	23.6	13.35	26.05
Ajuga chamaepitys	35.004628	32.285177	Israel	hypogeogenous rhizome	0	1	0	0	0	0	0	1	1	0	20.15	26.45	13.35	601.8	156.7	0.5	108.8	396.9	2.1	3	396.9	10	0.423000002	515	32.25	8.65	23.6	13.35	26.05
Ajuga chamaepitys	35.036124	32.474592	Israel	hypogeogenous rhizome	0	1	0	0	0	0	0	1	1	0	20.15	26.75	13.05	649.4	168.7	0.5	108.6	427.4	2.5	3.4	427.4	10.5	0.419999981	537.9	32.85	7.95	24.9	13.05	26.35
Ajuga chamaepitys	35.022667	31.753136	Israel	hypogeogenous rhizome	0	1	0	0	0	0	0	1	1	0	19.05	25.65	11.75	683.8	178	0.6	111.3	458.3	2.5	3	458.3	10.1	0.409000015	552.4	31.95	7.15	24.8	11.75	25.55
Ajuga chamaepitys	35.022662	31.755842	Israel	hypogeogenous rhizome	0	1	0	0	0	0	0	1	1	0	19.05	25.65	11.75	683.8	178	0.6	111.3	458.3	2.5	3	458.3	10.1	0.409000015	552.4	31.95	7.15	24.8	11.75	25.55
Ajuga chamaepitys	35.703551	32.936287	Israel	hypogeogenous rhizome	0	1	0	0	0	0	0	1	1	0	19.25	25.85	11.65	740	182.7	1.2	106.1	481.3	4.8	5.1	481.3	11.8	0.436999989	563.7	33.25	6.35	26.9	11.65	25.65
Ajuga chamaepitys	35.697786	33.244672	Israel	hypogeogenous rhizome	0	1	0	0	0	0	0	1	1	0	17.75	25.05	9.75	852	210.6	1.1	104	542.7	4.8	6.1	542.7	11.6	0.419000006	602.9	32.05	4.35	27.7	9.75	24.75
Ajuga chamaepitys	35.047989	31.758581	Israel	hypogeogenous rhizome	0	1	0	0	0	0	0	1	1	0	19.05	25.65	11.65	722.5	187.8	0.6	111.4	484	2.5	3.1	484	10.4	0.411000013	557.1	32.15	6.95	25.2	11.65	25.55
Ajuga chamaepitys	35.12927	31.750538	Israel	hypogeogenous rhizome	0	1	0	0	0	0	0	1	1	0	17.55	24.65	9.65	671.3	173.5	0.5	111.7	448.9	2	2.7	448.9	10.9	0.405999994	597.5	31.65	4.75	26.9	9.65	24.55
Ajuga chamaepitys	34.970726	32.670163	Israel	hypogeogenous rhizome	0	1	0	0	0	0	0	1	1	0	19.95	26.05	13.75	729.1	197	0.8	112	491.1	3.5	4.2	491.1	6.3	0.323000002	484.2	29.55	10.15	19.4	13.75	25.45
Ajuga chamaepitys	34.887257	31.534621	Israel	hypogeogenous rhizome	0	1	0	0	0	0	0	1	1	0	19.15	25.55	12.05	536.2	138	0.6	109.9	357.7	2.3	2.9	357.7	9.8	0.4	535.9	31.85	7.45	24.4	12.05	25.35
Ajuga chamaepitys	35.540758	32.295708	Israel	hypogeogenous rhizome	0	1	0	0	0	0	0	1	1	0	21.15	28.25	13.25	447	109.9	0.5	108	293.4	1.9	2.1	293.4	12.4	0.430999994	592.7	35.95	7.25	28.7	13.25	28.15
Ajuga chamaepitys	35.461216	32.325653	Israel	hypogeogenous rhizome	0	1	0	0	0	0	0	1	1	0	20.05	27.35	12.05	504.8	124.2	0.6	107.5	330.6	2.1	2.6	330.6	12.3	0.423999977	607.3	35.15	6.15	29	12.05	27.25
Ajuga chamaepitys	35.461285	32.350001	Israel	hypogeogenous rhizome	0	1	0	0	0	0	0	1	1	0	19.85	27.25	11.75	501.7	123.5	0.6	107.4	328.5	2.2	2.6	328.5	12.3	0.421000004	613.5	34.95	5.85	29.1	11.75	27.15
Ajuga chamaepitys	35.46441	32.328352	Israel	hypogeogenous rhizome	0	1	0	0	0	0	0	1	1	0	20.05	27.35	12.05	504.8	124.2	0.6	107.5	330.6	2.1	2.6	330.6	12.3	0.423999977	607.3	35.15	6.15	29	12.05	27.25
Ajuga chamaepitys	35.46441	32.328352	Israel	hypogeogenous rhizome	0	1	0	0	0	0	0	1	1	0	20.05	27.35	12.05	504.8	124.2	0.6	107.5	330.6	2.1	2.6	330.6	12.3	0.423999977	607.3	35.15	6.15	29	12.05	27.25
Ajuga chamaepitys	35.744007	32.907266	Israel	hypogeogenous rhizome	0	1	0	0	0	0	0	1	1	0	18.35	25.25	10.65	768	187.6	1.3	105.9	498.9	5.4	5.4	498.9	11.8	0.430999994	578.1	32.75	5.35	27.4	10.65	25.25
Ajuga chamaepitys	35.503434	32.887334	Israel	hypogeogenous rhizome	0	1	0	0	0	0	0	1	1	0	20.05	26.85	12.55	503	124.2	0.9	105.9	326.2	3	3.9	326.2	11.6	0.434000015	565.6	33.95	7.15	26.8	12.55	26.55
Ajuga chamaepitys	35.654866	33.244835	Israel	hypogeogenous rhizome	0	1	0	0	0	0	0	1	1	0	18.75	25.65	11.05	690.5	172.7	0.9	104.7	442	3.8	5	442	11.3	0.425	577.4	32.35	5.65	26.7	11.05	25.35
Ajuga chamaepitys	35.654866	33.244835	Israel	hypogeogenous rhizome	0	1	0	0	0	0	0	1	1	0	18.75	25.65	11.05	690.5	172.7	0.9	104.7	442	3.8	5	442	11.3	0.425	577.4	32.35	5.65	26.7	11.05	25.35
Ajuga chamaepitys	34.932721	32.54655	Israel	hypogeogenous rhizome	0	1	0	0	0	0	0	1	1	0	20.55	26.75	14.15	642.3	172.5	0.6	111.6	430.8	2.6	3.3	430.8	8.3	0.38499999	495.7	31.35	9.85	21.5	14.15	26.25
Ajuga chamaepitys	34.96646	32.671056	Israel	hypogeogenous rhizome	0	1	0	0	0	0	0	1	1	0	20.25	26.15	14.25	714.6	193.4	0.8	112.3	481.9	3.4	4.1	481.9	6.1	0.325	472.8	29.55	10.65	18.9	14.25	25.55
Ajuga chamaepitys	35.140697	32.014781	Israel	hypogeogenous rhizome	0	1	0	0	0	0	0	1	1	0	17.45	24.45	9.85	821.9	210.1	0.6	109.4	541.9	2.6	3.5	541.9	11.3	0.419999981	579	31.55	4.65	26.9	9.85	24.25
Ajuga chamaepitys	35.140697	32.014781	Israel	hypogeogenous rhizome	0	1	0	0	0	0	0	1	1	0	17.45	24.45	9.85	821.9	210.1	0.6	109.4	541.9	2.6	3.5	541.9	11.3	0.419999981	579	31.55	4.65	26.9	9.85	24.25
Ajuga chamaepitys	35.490398	32.821541	Israel	hypogeogenous rhizome	0	1	0	0	0	0	0	1	1	0	20.35	27.15	12.85	502.4	128.3	0.9	107.6	331.1	3	3.7	331.1	11.5	0.428000021	567.3	34.35	7.45	26.9	12.85	26.85
Ajuga chamaepitys	35.703551	32.936287	Israel	hypogeogenous rhizome	0	1	0	0	0	0	0	1	1	0	19.25	25.85	11.65	740	182.7	1.2	106.1	481.3	4.8	5.1	481.3	11.8	0.436999989	563.7	33.25	6.35	26.9	11.65	25.65
Ajuga chamaepitys	35.582015	33.271225	Israel	hypogeogenous rhizome	0	1	0	0	0	0	0	1	1	0	17.15	24.05	9.75	806.6	203.4	1.1	105.1	517.3	4.2	6.1	517.3	10.8	0.419999981	563.4	30.15	4.55	25.6	9.75	23.75
Ajuga chamaepitys	35.579872	33.272133	Israel	hypogeogenous rhizome	0	1	0	0	0	0	0	1	1	0	17.15	24.05	9.75	806.6	203.4	1.1	105.1	517.3	4.2	6.1	517.3	10.8	0.419999981	563.4	30.15	4.55	25.6	9.75	23.75
Ajuga chamaepitys	35.223243	31.949865	Israel	hypogeogenous rhizome	0	1	0	0	0	0	0	1	1	0	16.15	23.55	8.15	696.9	176.2	0.5	109.7	459.3	2.1	2.9	459.3	11.6	0.413000011	614.1	31.05	2.95	28.1	8.15	23.45
Ajuga chamaepitys	35.75366	32.912633	Israel	hypogeogenous rhizome	0	1	0	0	0	0	0	1	1	0	17.65	24.75	9.85	782.2	190.8	1.3	105.8	507.9	5.5	5.5	507.9	11.8	0.426999998	589.7	32.25	4.55	27.7	9.85	24.55
Ajuga chamaepitys	34.968594	32.670159	Israel	hypogeogenous rhizome	0	1	0	0	0	0	0	1	1	0	19.95	26.05	13.75	729.1	197	0.8	112	491.1	3.5	4.2	491.1	6.3	0.323000002	484.2	29.55	10.15	19.4	13.75	25.45
Ajuga chamaepitys	35.39789	32.511527	Israel	hypogeogenous rhizome	0	1	0	0	0	0	0	1	1	0	18.65	26.35	10.45	572.3	139.9	0.8	106	370.9	2.8	3.5	370.9	11.9	0.407999992	632.6	33.85	4.65	29.2	10.45	26.25
Ajuga chamaepitys	35.654866	33.244835	Israel	hypogeogenous rhizome	0	1	0	0	0	0	0	1	1	0	18.75	25.65	11.05	690.5	172.7	0.9	104.7	442	3.8	5	442	11.3	0.425	577.4	32.35	5.65	26.7	11.05	25.35
Ajuga chamaepitys	35.691368	33.248304	Israel	hypogeogenous rhizome	0	1	0	0	0	0	0	1	1	0	17.95	25.15	10.05	816.9	202.4	1	104.2	521	4.4	5.7	521	11.6	0.419999981	596.7	32.15	4.65	27.5	10.05	24.85
Ajuga chamaepitys	35.089136	31.773054	Israel	hypogeogenous rhizome	0	1	0	0	0	0	0	1	1	0	17.25	24.35	9.45	740.5	192	0.6	111.6	495.5	2.4	3	495.5	10.7	0.403999996	592.7	31.05	4.65	26.4	9.45	24.25
Ajuga chamaepitys	35.042651	31.792844	Israel	hypogeogenous rhizome	0	1	0	0	0	0	0	1	1	0	17.85	24.75	10.35	749.6	194.9	0.6	111.3	501.8	2.5	3.1	501.8	10.4	0.405000019	573.5	31.25	5.65	25.6	10.35	24.65
Ajuga chamaepitys	35.756856	32.910816	Israel	hypogeogenous rhizome	0	1	0	0	0	0	0	1	1	0	17.65	24.75	9.85	782.2	190.8	1.3	105.8	507.9	5.5	5.5	507.9	11.8	0.426999998	589.7	32.25	4.55	27.7	9.85	24.55
Ajuga chamaepitys	35.744007	32.907266	Israel	hypogeogenous rhizome	0	1	0	0	0	0	0	1	1	0	18.35	25.25	10.65	768	187.6	1.3	105.9	498.9	5.4	5.4	498.9	11.8	0.430999994	578.1	32.75	5.35	27.4	10.65	25.25
Ajuga chamaepitys	35.703551	32.936287	Israel	hypogeogenous rhizome	0	1	0	0	0	0	0	1	1	0	19.25	25.85	11.65	740	182.7	1.2	106.1	481.3	4.8	5.1	481.3	11.8	0.436999989	563.7	33.25	6.35	26.9	11.65	25.65
Ajuga chamaepitys	35.054322	31.758588	Israel	hypogeogenous rhizome	0	1	0	0	0	0	0	1	1	0	18.65	25.35	11.15	732.7	190.3	0.6	111.4	490.7	2.5	3.1	490.7	10.4	0.407999992	564.9	31.85	6.45	25.4	11.15	25.25
Ajuga chamaepitys	35.054322	31.758588	Israel	hypogeogenous rhizome	0	1	0	0	0	0	0	1	1	0	18.65	25.35	11.15	732.7	190.3	0.6	111.4	490.7	2.5	3.1	490.7	10.4	0.407999992	564.9	31.85	6.45	25.4	11.15	25.25
Ajuga chamaepitys	35.064749	31.843373	Israel	hypogeogenous rhizome	0	1	0	0	0	0	0	1	1	0	18.45	25.15	11.05	726.4	188.7	0.6	111.1	485	2.5	3.1	485	10.6	0.41500001	560.9	31.75	6.25	25.5	11.05	25.05
Ajuga chamaepitys	34.964342	32.665642	Israel	hypogeogenous rhizome	0	1	0	0	0	0	0	1	1	0	20.25	26.15	14.15	713.9	193.1	0.7	112.2	481.3	3.2	3.9	481.3	6.3	0.329999995	475.2	29.65	10.55	19.1	14.15	25.55
Ajuga chamaepitys	34.872535	31.529172	Israel	hypogeogenous rhizome	0	1	0	0	0	0	0	1	1	0	19.25	25.65	12.25	514.6	132.5	0.6	109.8	343.2	2.2	2.9	343.2	9.6	0.4	528.4	31.85	7.85	24	12.25	25.45
Ajuga chamaepitys	35.426352	32.400565	Israel	hypogeogenous rhizome	0	1	0	0	0	0	0	1	1	0	19.95	27.35	11.95	517.6	126.7	0.6	106.7	337.4	2.2	2.8	337.4	12.1	0.423000002	606.9	34.85	6.15	28.7	11.95	27.15
Ajuga chamaepitys	35.697786	33.244672	Israel	hypogeogenous rhizome	0	1	0	0	0	0	0	1	1	0	17.75	25.05	9.75	852	210.6	1.1	104	542.7	4.8	6.1	542.7	11.6	0.419000006	602.9	32.05	4.35	27.7	9.75	24.75
Ajuga chamaepitys	35.579872	33.272133	Israel	hypogeogenous rhizome	0	1	0	0	0	0	0	1	1	0	17.15	24.05	9.75	806.6	203.4	1.1	105.1	517.3	4.2	6.1	517.3	10.8	0.419999981	563.4	30.15	4.55	25.6	9.75	23.75
Ajuga chamaepitys	35.579872	33.272133	Israel	hypogeogenous rhizome	0	1	0	0	0	0	0	1	1	0	17.15	24.05	9.75	806.6	203.4	1.1	105.1	517.3	4.2	6.1	517.3	10.8	0.419999981	563.4	30.15	4.55	25.6	9.75	23.75
Ajuga chamaepitys	35.582015	33.271225	Israel	hypogeogenous rhizome	0	1	0	0	0	0	0	1	1	0	17.15	24.05	9.75	806.6	203.4	1.1	105.1	517.3	4.2	6.1	517.3	10.8	0.419999981	563.4	30.15	4.55	25.6	9.75	23.75
Ajuga chamaepitys	35.697786	33.244672	Israel	hypogeogenous rhizome	0	1	0	0	0	0	0	1	1	0	17.75	25.05	9.75	852	210.6	1.1	104	542.7	4.8	6.1	542.7	11.6	0.419000006	602.9	32.05	4.35	27.7	9.75	24.75
Ajuga chamaepitys	34.965391	32.671956	Israel	hypogeogenous rhizome	0	1	0	0	0	0	0	1	1	0	20.25	26.15	14.25	714.6	193.4	0.8	112.3	481.9	3.4	4.1	481.9	6.1	0.325	472.8	29.55	10.65	18.9	14.25	25.55
Ajuga chamaepitys	34.830838	31.687785	Israel	hypogeogenous rhizome	0	1	0	0	0	0	0	1	1	0	19.85	25.95	13.25	509.9	133.9	0.6	110.9	342.9	2.3	2.8	342.9	8.9	0.394000006	501.8	31.35	8.85	22.5	13.25	25.65
Ajuga chamaepitys	34.989244	32.056097	Israel	hypogeogenous rhizome	0	1	0	0	0	0	0	1	1	0	19.55	25.75	12.85	678.8	178.6	0.7	110.3	453.7	2.5	3.2	453.7	10.1	0.426999998	510.4	31.65	8.05	23.6	12.85	25.45
Ajuga chamaepitys	34.990303	32.056099	Israel	hypogeogenous rhizome	0	1	0	0	0	0	0	1	1	0	19.55	25.75	12.85	678.8	178.6	0.7	110.3	453.7	2.5	3.2	453.7	10.1	0.426999998	510.4	31.65	8.05	23.6	12.85	25.45
Ajuga chamaepitys	34.981786	32.075022	Israel	hypogeogenous rhizome	0	1	0	0	0	0	0	1	1	0	19.65	25.75	12.95	645.9	170.3	0.6	110.3	431.8	2.4	3.1	431.8	9.9	0.425	507.6	31.65	8.25	23.4	12.95	25.45
Ajuga chamaepitys	35.697786	33.244672	Israel	hypogeogenous rhizome	0	1	0	0	0	0	0	1	1	0	17.75	25.05	9.75	852	210.6	1.1	104	542.7	4.8	6.1	542.7	11.6	0.419000006	602.9	32.05	4.35	27.7	9.75	24.75
Ajuga chamaepitys	34.989244	32.056097	Israel	hypogeogenous rhizome	0	1	0	0	0	0	0	1	1	0	19.55	25.75	12.85	678.8	178.6	0.7	110.3	453.7	2.5	3.2	453.7	10.1	0.426999998	510.4	31.65	8.05	23.6	12.85	25.45
Ajuga chamaepitys	34.990303	32.056099	Israel	hypogeogenous rhizome	0	1	0	0	0	0	0	1	1	0	19.55	25.75	12.85	678.8	178.6	0.7	110.3	453.7	2.5	3.2	453.7	10.1	0.426999998	510.4	31.65	8.05	23.6	12.85	25.45
Ajuga chamaepitys	34.981786	32.075022	Israel	hypogeogenous rhizome	0	1	0	0	0	0	0	1	1	0	19.65	25.75	12.95	645.9	170.3	0.6	110.3	431.8	2.4	3.1	431.8	9.9	0.425	507.6	31.65	8.25	23.4	12.95	25.45
Ajuga chamaepitys	35.248037	32.928259	Israel	hypogeogenous rhizome	0	1	0	0	0	0	0	1	1	0	17.45	24.75	9.85	983.4	251.8	1.2	106	633.5	5.5	8.1	633.5	9.6	0.378999996	587.7	30.35	5.05	25.3	9.85	24.45
Ajuga chamaepitys	35.290711	32.831756	Israel	hypogeogenous rhizome	0	1	0	0	0	0	0	1	1	0	18.35	25.65	10.85	761.8	192.8	1.1	105.7	491.4	4.6	6.3	491.4	10.5	0.4	584.1	31.85	5.65	26.2	10.85	25.25
Ajuga chamaepitys	35.274693	32.834471	Israel	hypogeogenous rhizome	0	1	0	0	0	0	0	1	1	0	17.95	25.35	10.25	804.4	204.5	1.1	106	519.7	4.7	6.5	519.7	10.3	0.392000008	593.6	31.45	5.15	26.3	10.25	24.95
Ajuga chamaepitys	35.697786	33.244672	Israel	hypogeogenous rhizome	0	1	0	0	0	0	0	1	1	0	17.75	25.05	9.75	852	210.6	1.1	104	542.7	4.8	6.1	542.7	11.6	0.419000006	602.9	32.05	4.35	27.7	9.75	24.75
Ajuga chamaepitys	35.139312	32.472884	Israel	hypogeogenous rhizome	0	1	0	0	0	0	0	1	1	0	18.65	25.95	10.85	706.2	179.5	0.6	107.1	460.1	2.7	3.8	460.1	11.3	0.411999989	594.2	32.65	5.35	27.3	10.85	25.65
Ajuga chamaepitys	35.135056	32.474685	Israel	hypogeogenous rhizome	0	1	0	0	0	0	0	1	1	0	18.65	25.95	10.85	706.2	179.5	0.6	107.1	460.1	2.7	3.8	460.1	11.3	0.411999989	594.2	32.65	5.35	27.3	10.85	25.65
Ajuga chamaepitys	35.542825	32.280373	Israel	hypogeogenous rhizome	0	1	0	0	0	0	0	1	1	0	21.65	28.55	13.75	452.6	111.1	0.5	108.1	297.1	1.9	2.1	297.1	12.4	0.43499999	586.8	36.25	7.75	28.5	13.75	28.45
Ajuga chamaepitys	35.54943	33.173041	Israel	hypogeogenous rhizome	0	1	0	0	0	0	0	1	1	0	15.85	23.05	8.15	703.9	180.1	1	106.9	458.4	3.7	5.1	458.4	10.8	0.411000013	590	29.45	3.05	26.4	8.15	22.85
Ajuga chamaepitys	35.138247	32.474687	Israel	hypogeogenous rhizome	0	1	0	0	0	0	0	1	1	0	18.65	25.95	10.85	706.2	179.5	0.6	107.1	460.1	2.7	3.8	460.1	11.3	0.411999989	594.2	32.65	5.35	27.3	10.85	25.65
Ajuga chamaepitys	35.088161	31.70812	Israel	hypogeogenous rhizome	0	1	0	0	0	0	0	1	1	0	17.55	24.65	9.75	705.8	182.9	0.5	111.7	472.7	2.2	2.8	472.7	10.7	0.403000021	590.6	31.45	4.95	26.5	9.75	24.55
Ajuga chamaepitys	34.97969	32.066	Israel	hypogeogenous rhizome	0	1	0	0	0	0	0	1	1	0	19.65	25.75	12.95	656.3	173	0.7	110.3	438.9	2.5	3.2	438.9	10	0.426000023	506.1	31.65	8.25	23.4	12.95	25.45
Ajuga chamaepitys	34.979645	32.084036	Israel	hypogeogenous rhizome	0	1	0	0	0	0	0	1	1	0	19.75	25.85	13.05	639.4	168.6	0.6	110.3	427.5	2.3	3	427.5	9.9	0.426000023	506.5	31.65	8.35	23.3	13.05	25.55
Ajuga chamaepitys	35.582015	33.271225	Israel	hypogeogenous rhizome	0	1	0	0	0	0	0	1	1	0	17.15	24.05	9.75	806.6	203.4	1.1	105.1	517.3	4.2	6.1	517.3	10.8	0.419999981	563.4	30.15	4.55	25.6	9.75	23.75
Ajuga chamaepitys	35.579872	33.272133	Israel	hypogeogenous rhizome	0	1	0	0	0	0	0	1	1	0	17.15	24.05	9.75	806.6	203.4	1.1	105.1	517.3	4.2	6.1	517.3	10.8	0.419999981	563.4	30.15	4.55	25.6	9.75	23.75
Ajuga chamaepitys	35.309896	31.882185	Israel	hypogeogenous rhizome	0	1	0	0	0	0	0	1	1	0	17.65	25.15	9.65	570	144.6	0.4	110.4	378.7	1.7	2.4	378.7	11.4	0.405999994	616.6	32.65	4.55	28.1	9.65	25.05
Ajuga chamaepitys	35.243763	32.93367	Israel	hypogeogenous rhizome	0	1	0	0	0	0	0	1	1	0	17.65	24.95	10.25	999.2	256	1.3	106	643.5	5.7	8.4	643.5	9.5	0.380999994	578.3	30.45	5.45	25	10.25	24.55
Ajuga chamaepitys	35.296161	32.938151	Israel	hypogeogenous rhizome	0	1	0	0	0	0	0	1	1	0	18.05	25.25	10.65	907.6	229.4	1.3	105	580.8	5.3	7.8	580.8	10.2	0.398000002	576.3	31.15	5.55	25.6	10.65	24.85
Ajuga chamaepitys	35.367645	32.851517	Israel	hypogeogenous rhizome	0	1	0	0	0	0	0	1	1	0	18.15	25.65	10.35	644.1	160.6	1	105.2	414.4	3.9	5.3	414.4	11.1	0.405000019	604.4	32.45	5.05	27.4	10.35	25.35
Ajuga chamaepitys	35.367645	32.851517	Israel	hypogeogenous rhizome	0	1	0	0	0	0	0	1	1	0	18.15	25.65	10.35	644.1	160.6	1	105.2	414.4	3.9	5.3	414.4	11.1	0.405000019	604.4	32.45	5.05	27.4	10.35	25.35
Ajuga chamaepitys	35.367645	32.851517	Israel	hypogeogenous rhizome	0	1	0	0	0	0	0	1	1	0	18.15	25.65	10.35	644.1	160.6	1	105.2	414.4	3.9	5.3	414.4	11.1	0.405000019	604.4	32.45	5.05	27.4	10.35	25.35
Ajuga chamaepitys	35.367645	32.851517	Israel	hypogeogenous rhizome	0	1	0	0	0	0	0	1	1	0	18.15	25.65	10.35	644.1	160.6	1	105.2	414.4	3.9	5.3	414.4	11.1	0.405000019	604.4	32.45	5.05	27.4	10.35	25.35
Ajuga chamaepitys	35.367943	31.834327	Israel	hypogeogenous rhizome	0	1	0	0	0	0	0	1	1	0	20.85	27.85	13.15	460.5	117.4	0.4	110.8	307.8	1.5	2.1	307.8	10.7	0.401000023	586.2	34.95	8.35	26.6	13.15	27.75
Ajuga chamaepitys	35.309896	31.882185	Israel	hypogeogenous rhizome	0	1	0	0	0	0	0	1	1	0	17.65	25.15	9.65	570	144.6	0.4	110.4	378.7	1.7	2.4	378.7	11.4	0.405999994	616.6	32.65	4.55	28.1	9.65	25.05
Ajuga chamaepitys	35.319558	32.839848	Israel	hypogeogenous rhizome	0	1	0	0	0	0	0	1	1	0	18.25	25.65	10.55	707.9	178.2	1.1	105.4	455.5	4.3	5.9	455.5	10.8	0.401999998	593.9	32.15	5.35	26.8	10.55	25.25
Ajuga chamaepitys	35.319556	32.838045	Israel	hypogeogenous rhizome	0	1	0	0	0	0	0	1	1	0	18.25	25.65	10.55	707.9	178.2	1.1	105.4	455.5	4.3	5.9	455.5	10.8	0.401999998	593.9	32.15	5.35	26.8	10.55	25.25
Ajuga chamaepitys	35.315287	32.840754	Israel	hypogeogenous rhizome	0	1	0	0	0	0	0	1	1	0	18.25	25.65	10.55	726.2	183.1	1.1	105.5	467.5	4.4	6	467.5	10.7	0.401999998	594.7	32.05	5.35	26.7	10.55	25.25
Ajuga chamaepitys	35.314217	32.839853	Israel	hypogeogenous rhizome	0	1	0	0	0	0	0	1	1	0	18.25	25.65	10.55	726.2	183.1	1.1	105.5	467.5	4.4	6	467.5	10.7	0.401999998	594.7	32.05	5.35	26.7	10.55	25.25
Ajuga chamaepitys	35.275844	32.938165	Israel	hypogeogenous rhizome	0	1	0	0	0	0	0	1	1	0	17.85	25.05	10.35	948.2	240.9	1.3	105.3	607.8	5.5	8	607.8	10	0.393000007	579.9	30.85	5.45	25.4	10.35	24.75
Ajuga chamaepitys	34.934329	31.642953	Israel	hypogeogenous rhizome	0	1	0	0	0	0	0	1	1	0	19.15	25.65	12.05	607.9	158.1	0.7	110.9	407.5	2.5	3	407.5	9.9	0.403999996	539.5	31.85	7.45	24.4	12.05	25.45
Ajuga chamaepitys	34.897802	31.530137	Israel	hypogeogenous rhizome	0	1	0	0	0	0	0	1	1	0	19.05	25.55	11.95	539	138.5	0.6	109.9	359.4	2.2	2.9	359.4	9.9	0.403000021	539.1	31.95	7.45	24.5	11.95	25.35
Ajuga chamaepitys	35.697786	33.244672	Israel	hypogeogenous rhizome	0	1	0	0	0	0	0	1	1	0	17.75	25.05	9.75	852	210.6	1.1	104	542.7	4.8	6.1	542.7	11.6	0.419000006	602.9	32.05	4.35	27.7	9.75	24.75
Ajuga chamaepitys	35.691368	33.248304	Israel	hypogeogenous rhizome	0	1	0	0	0	0	0	1	1	0	17.95	25.15	10.05	816.9	202.4	1	104.2	521	4.4	5.7	521	11.6	0.419999981	596.7	32.15	4.65	27.5	10.05	24.85
Ajuga chamaepitys	35.691368	33.248304	Israel	hypogeogenous rhizome	0	1	0	0	0	0	0	1	1	0	17.95	25.15	10.05	816.9	202.4	1	104.2	521	4.4	5.7	521	11.6	0.419999981	596.7	32.15	4.65	27.5	10.05	24.85
Ajuga chamaepitys	35.744007	32.907266	Israel	hypogeogenous rhizome	0	1	0	0	0	0	0	1	1	0	18.35	25.25	10.65	768	187.6	1.3	105.9	498.9	5.4	5.4	498.9	11.8	0.430999994	578.1	32.75	5.35	27.4	10.65	25.25
Ajuga chamaepitys	35.326235	32.249205	Israel	hypogeogenous rhizome	0	1	0	0	0	0	0	1	1	0	17.15	24.85	8.95	595.2	145.4	0.5	106.9	386.2	1.9	2.9	386.2	12.1	0.413999987	628.5	32.55	3.25	29.3	8.95	24.65
Ajuga chamaepitys	35.342013	32.156305	Israel	hypogeogenous rhizome	0	1	0	0	0	0	0	1	1	0	16.55	24.35	8.25	669.4	163.2	0.6	107.8	436.6	2.2	3.2	436.6	12.2	0.411999989	640.1	32.15	2.55	29.6	8.25	24.25
Ajuga chamaepitys	35.363068	32.071512	Israel	hypogeogenous rhizome	0	1	0	0	0	0	0	1	1	0	17.55	25.15	9.35	616.1	152.1	0.5	108.9	405.5	1.9	2.8	405.5	12.2	0.417000008	629.8	32.95	3.75	29.2	9.35	25.05
Ajuga chamaepitys	35.306989	32.119365	Israel	hypogeogenous rhizome	0	1	0	0	0	0	0	1	1	0	16.85	24.45	8.75	667.1	164.1	0.5	108	435.6	1.9	3	435.6	12.1	0.417000008	621.8	32.15	3.25	28.9	8.75	24.25
Ajuga chamaepitys	35.304923	32.168063	Israel	hypogeogenous rhizome	0	1	0	0	0	0	0	1	1	0	17.15	24.65	9.05	667.6	163.7	0.5	107.5	434.5	2	3.1	434.5	12.1	0.417000008	618.9	32.35	3.45	28.9	9.05	24.45
Ajuga chamaepitys	35.320926	32.246505	Israel	hypogeogenous rhizome	0	1	0	0	0	0	0	1	1	0	17.25	24.85	9.05	615.2	150.4	0.5	106.8	399	2	2.9	399	12.1	0.41500001	625	32.55	3.35	29.2	9.05	24.65
Ajuga chamaepitys	35.316351	32.838048	Israel	hypogeogenous rhizome	0	1	0	0	0	0	0	1	1	0	18.25	25.65	10.55	726.2	183.1	1.1	105.5	467.5	4.4	6	467.5	10.7	0.401999998	594.7	32.05	5.35	26.7	10.55	25.25
Ajuga chamaepitys	35.319558	32.839848	Israel	hypogeogenous rhizome	0	1	0	0	0	0	0	1	1	0	18.25	25.65	10.55	707.9	178.2	1.1	105.4	455.5	4.3	5.9	455.5	10.8	0.401999998	593.9	32.15	5.35	26.8	10.55	25.25
Ajuga chamaepitys	35.314219	32.840755	Israel	hypogeogenous rhizome	0	1	0	0	0	0	0	1	1	0	18.25	25.65	10.55	726.2	183.1	1.1	105.5	467.5	4.4	6	467.5	10.7	0.401999998	594.7	32.05	5.35	26.7	10.55	25.25
Ajuga chamaepitys	34.902019	31.528344	Israel	hypogeogenous rhizome	0	1	0	0	0	0	0	1	1	0	19.15	25.55	12.05	543.6	139.6	0.6	109.9	362.5	2.2	2.9	362.5	10	0.405000019	537.7	32.05	7.45	24.6	12.05	25.45
Ajuga chamaepitys	35.089135	31.773956	Israel	hypogeogenous rhizome	0	1	0	0	0	0	0	1	1	0	17.25	24.35	9.45	740.5	192	0.6	111.6	495.5	2.4	3	495.5	10.7	0.403999996	592.7	31.05	4.65	26.4	9.45	24.25
Ajuga chamaepitys	35.697786	33.244672	Israel	hypogeogenous rhizome	0	1	0	0	0	0	0	1	1	0	17.75	25.05	9.75	852	210.6	1.1	104	542.7	4.8	6.1	542.7	11.6	0.419000006	602.9	32.05	4.35	27.7	9.75	24.75
Ajuga chamaepitys	35.406896	32.730632	Israel	hypogeogenous rhizome	0	1	0	0	0	0	0	1	1	0	19.55	26.75	11.75	617.1	153.3	1.1	106	400.8	3.9	4.8	400.8	11.4	0.413999987	592.9	33.85	6.35	27.5	11.75	26.45
Ajuga chamaepitys	35.582015	33.271225	Israel	hypogeogenous rhizome	0	1	0	0	0	0	0	1	1	0	17.15	24.05	9.75	806.6	203.4	1.1	105.1	517.3	4.2	6.1	517.3	10.8	0.419999981	563.4	30.15	4.55	25.6	9.75	23.75
Ajuga chamaepitys	35.23583	31.64053	Israel	hypogeogenous rhizome	0	1	0	0	0	0	0	1	1	0	18.45	25.85	10.25	517.5	133	0.3	111.6	345.5	1.3	2	345.5	10.9	0.396000004	620.1	32.95	5.55	27.4	10.25	25.75
Ajuga chamaepitys	34.978194	32.668373	Israel	hypogeogenous rhizome	0	1	0	0	0	0	0	1	1	0	19.85	25.95	13.65	735.4	198.3	0.8	111.9	494.9	3.5	4.3	494.9	6.4	0.325999999	488.3	29.55	9.95	19.6	13.65	25.45
Ajuga chamaepitys	35.579872	33.272133	Israel	hypogeogenous rhizome	0	1	0	0	0	0	0	1	1	0	17.15	24.05	9.75	806.6	203.4	1.1	105.1	517.3	4.2	6.1	517.3	10.8	0.419999981	563.4	30.15	4.55	25.6	9.75	23.75
Ajuga chamaepitys	35.744007	32.907266	Israel	hypogeogenous rhizome	0	1	0	0	0	0	0	1	1	0	18.35	25.25	10.65	768	187.6	1.3	105.9	498.9	5.4	5.4	498.9	11.8	0.430999994	578.1	32.75	5.35	27.4	10.65	25.25
Ajuga chamaepitys	35.23583	31.64053	Israel	hypogeogenous rhizome	0	1	0	0	0	0	0	1	1	0	18.45	25.85	10.25	517.5	133	0.3	111.6	345.5	1.3	2	345.5	10.9	0.396000004	620.1	32.95	5.55	27.4	10.25	25.75
Ajuga chamaepitys	34.978194	32.668373	Israel	hypogeogenous rhizome	0	1	0	0	0	0	0	1	1	0	19.85	25.95	13.65	735.4	198.3	0.8	111.9	494.9	3.5	4.3	494.9	6.4	0.325999999	488.3	29.55	9.95	19.6	13.65	25.45
Ajuga chamaepitys	35.579872	33.272133	Israel	hypogeogenous rhizome	0	1	0	0	0	0	0	1	1	0	17.15	24.05	9.75	806.6	203.4	1.1	105.1	517.3	4.2	6.1	517.3	10.8	0.419999981	563.4	30.15	4.55	25.6	9.75	23.75
Ajuga chamaepitys	35.166859	32.740708	Israel	hypogeogenous rhizome	0	1	0	0	0	0	0	1	1	0	19.25	25.95	12.25	608.3	158	0.7	108.2	400.2	3.2	4.3	400.2	9.1	0.380999994	541.5	31.35	7.45	23.9	12.25	25.55
Ajuga chamaepitys	35.697786	33.244672	Israel	hypogeogenous rhizome	0	1	0	0	0	0	0	1	1	0	17.75	25.05	9.75	852	210.6	1.1	104	542.7	4.8	6.1	542.7	11.6	0.419000006	602.9	32.05	4.35	27.7	9.75	24.75
Ajuga chamaepitys	35.582015	33.271225	Israel	hypogeogenous rhizome	0	1	0	0	0	0	0	1	1	0	17.15	24.05	9.75	806.6	203.4	1.1	105.1	517.3	4.2	6.1	517.3	10.8	0.419999981	563.4	30.15	4.55	25.6	9.75	23.75
Ajuga chamaepitys	35.579857	33.268526	Israel	hypogeogenous rhizome	0	1	0	0	0	0	0	1	1	0	17.15	24.05	9.75	806.6	203.4	1.1	105.1	517.3	4.2	6.1	517.3	10.8	0.419999981	563.4	30.15	4.55	25.6	9.75	23.75
Ajuga chamaepitys	35.653812	33.248445	Israel	hypogeogenous rhizome	0	1	0	0	0	0	0	1	1	0	18.75	25.65	11.05	690.5	172.7	0.9	104.7	442	3.8	5	442	11.3	0.425	577.4	32.35	5.65	26.7	11.05	25.35
Ajuga chamaepitys	35.584166	33.27212	Israel	hypogeogenous rhizome	0	1	0	0	0	0	0	1	1	0	17.05	23.95	9.55	781.9	197.1	1	105.1	501.4	4.1	5.8	501.4	10.8	0.419999981	568.1	30.15	4.35	25.8	9.55	23.75
Ajuga chamaepitys	35.582015	33.271225	Israel	hypogeogenous rhizome	0	1	0	0	0	0	0	1	1	0	17.15	24.05	9.75	806.6	203.4	1.1	105.1	517.3	4.2	6.1	517.3	10.8	0.419999981	563.4	30.15	4.55	25.6	9.75	23.75
Ajuga chamaepitys	35.697786	33.244672	Israel	hypogeogenous rhizome	0	1	0	0	0	0	0	1	1	0	17.75	25.05	9.75	852	210.6	1.1	104	542.7	4.8	6.1	542.7	11.6	0.419000006	602.9	32.05	4.35	27.7	9.75	24.75
Ajuga chamaepitys	35.694567	33.244685	Israel	hypogeogenous rhizome	0	1	0	0	0	0	0	1	1	0	17.75	25.05	9.75	852	210.6	1.1	104	542.7	4.8	6.1	542.7	11.6	0.419000006	602.9	32.05	4.35	27.7	9.75	24.75
Ajuga chamaepitys	35.703551	32.936287	Israel	hypogeogenous rhizome	0	1	0	0	0	0	0	1	1	0	19.25	25.85	11.65	740	182.7	1.2	106.1	481.3	4.8	5.1	481.3	11.8	0.436999989	563.7	33.25	6.35	26.9	11.65	25.65
Ajuga chamaepitys	35.398264	32.68556	Israel	hypogeogenous rhizome	0	1	0	0	0	0	0	1	1	0	18.45	26.15	10.35	632.1	156	1.1	105.7	409	3.9	4.9	409	11.5	0.403000021	628.5	33.35	4.85	28.5	10.35	25.95
Ajuga chamaepitys	35.166859	32.740708	Israel	hypogeogenous rhizome	0	1	0	0	0	0	0	1	1	0	19.25	25.95	12.25	608.3	158	0.7	108.2	400.2	3.2	4.3	400.2	9.1	0.380999994	541.5	31.35	7.45	23.9	12.25	25.55
Ajuga chamaepitys	35.697786	33.244672	Israel	hypogeogenous rhizome	0	1	0	0	0	0	0	1	1	0	17.75	25.05	9.75	852	210.6	1.1	104	542.7	4.8	6.1	542.7	11.6	0.419000006	602.9	32.05	4.35	27.7	9.75	24.75
Ajuga chamaepitys	35.582015	33.271225	Israel	hypogeogenous rhizome	0	1	0	0	0	0	0	1	1	0	17.15	24.05	9.75	806.6	203.4	1.1	105.1	517.3	4.2	6.1	517.3	10.8	0.419999981	563.4	30.15	4.55	25.6	9.75	23.75
Ajuga chamaepitys	35.579857	33.268526	Israel	hypogeogenous rhizome	0	1	0	0	0	0	0	1	1	0	17.15	24.05	9.75	806.6	203.4	1.1	105.1	517.3	4.2	6.1	517.3	10.8	0.419999981	563.4	30.15	4.55	25.6	9.75	23.75
Ajuga chamaepitys	35.653812	33.248445	Israel	hypogeogenous rhizome	0	1	0	0	0	0	0	1	1	0	18.75	25.65	11.05	690.5	172.7	0.9	104.7	442	3.8	5	442	11.3	0.425	577.4	32.35	5.65	26.7	11.05	25.35
Ajuga chamaepitys	35.584166	33.27212	Israel	hypogeogenous rhizome	0	1	0	0	0	0	0	1	1	0	17.05	23.95	9.55	781.9	197.1	1	105.1	501.4	4.1	5.8	501.4	10.8	0.419999981	568.1	30.15	4.35	25.8	9.55	23.75
Ajuga chamaepitys	35.582015	33.271225	Israel	hypogeogenous rhizome	0	1	0	0	0	0	0	1	1	0	17.15	24.05	9.75	806.6	203.4	1.1	105.1	517.3	4.2	6.1	517.3	10.8	0.419999981	563.4	30.15	4.55	25.6	9.75	23.75
Ajuga chamaepitys	35.697786	33.244672	Israel	hypogeogenous rhizome	0	1	0	0	0	0	0	1	1	0	17.75	25.05	9.75	852	210.6	1.1	104	542.7	4.8	6.1	542.7	11.6	0.419000006	602.9	32.05	4.35	27.7	9.75	24.75
Ajuga chamaepitys	35.694567	33.244685	Israel	hypogeogenous rhizome	0	1	0	0	0	0	0	1	1	0	17.75	25.05	9.75	852	210.6	1.1	104	542.7	4.8	6.1	542.7	11.6	0.419000006	602.9	32.05	4.35	27.7	9.75	24.75
Ajuga chamaepitys	35.703551	32.936287	Israel	hypogeogenous rhizome	0	1	0	0	0	0	0	1	1	0	19.25	25.85	11.65	740	182.7	1.2	106.1	481.3	4.8	5.1	481.3	11.8	0.436999989	563.7	33.25	6.35	26.9	11.65	25.65
Ajuga chamaepitys	35.398264	32.68556	Israel	hypogeogenous rhizome	0	1	0	0	0	0	0	1	1	0	18.45	26.15	10.35	632.1	156	1.1	105.7	409	3.9	4.9	409	11.5	0.403000021	628.5	33.35	4.85	28.5	10.35	25.95
Ajuga chamaepitys	34.983568	32.650348	Israel	hypogeogenous rhizome	0	1	0	0	0	0	0	1	1	0	19.75	26.05	13.45	736.7	197.9	0.8	111.5	494.6	3.5	4.3	494.6	6.9	0.338000011	496.2	29.95	9.65	20.3	13.45	25.45
Ajuga chamaepitys	35.453819	32.339195	Israel	hypogeogenous rhizome	0	1	0	0	0	0	0	1	1	0	19.35	26.85	11.15	526.3	129.1	0.6	107.3	344	2.2	2.7	344	12.3	0.419999981	623	34.55	5.25	29.3	11.15	26.75
Ajuga chamaepitys	34.974993	32.669269	Israel	hypogeogenous rhizome	0	1	0	0	0	0	0	1	1	0	19.85	25.95	13.65	735.4	198.3	0.8	111.9	494.9	3.5	4.3	494.9	6.4	0.325999999	488.3	29.55	9.95	19.6	13.65	25.45
Ajuga chamaepitys	34.993246	32.614296	Israel	hypogeogenous rhizome	0	1	0	0	0	0	0	1	1	0	19.75	26.15	13.15	733.7	195.9	0.7	110.9	490.8	3.3	4.1	490.8	7.9	0.36400001	512.2	30.65	8.95	21.7	13.15	25.75
Ajuga chamaepitys	34.978673	32.048864	Israel	hypogeogenous rhizome	0	1	0	0	0	0	0	1	1	0	19.45	25.65	12.75	667.6	176	0.7	110.4	446.7	2.5	3.2	446.7	10	0.423999977	510.3	31.55	8.05	23.5	12.75	25.35
Ajuga chamaepitys	34.978664	32.052472	Israel	hypogeogenous rhizome	0	1	0	0	0	0	0	1	1	0	19.65	25.75	12.95	661.6	174.4	0.7	110.4	442.6	2.5	3.2	442.6	10	0.426000023	506	31.65	8.25	23.4	12.95	25.45
Ajuga chamaepitys	35.044386	32.614371	Israel	hypogeogenous rhizome	0	1	0	0	0	0	0	1	1	0	19.65	26.25	12.85	700.4	184.9	0.7	109.8	465.6	3.2	4.1	465.6	8.6	0.375999999	526.5	31.25	8.35	22.9	12.85	25.75
Ajuga chamaepitys	35.527234	32.671769	Israel	hypogeogenous rhizome	0	1	0	0	0	0	0	1	1	0	19.65	26.95	11.75	529.4	128.7	1	106.1	344.5	3.4	3.9	344.5	11.7	0.415999985	604.5	34.45	6.35	28.1	11.75	26.75
Ajuga chamaepitys	35.294989	32.838065	Israel	hypogeogenous rhizome	0	1	0	0	0	0	0	1	1	0	17.75	25.25	9.95	770.8	194.9	1.1	105.6	496.8	4.6	6.3	496.8	10.6	0.395000005	605.1	31.55	4.75	26.8	9.95	24.95
Ajuga chamaepitys	35.353658	32.792022	Israel	hypogeogenous rhizome	0	1	0	0	0	0	0	1	1	0	18.55	25.95	10.75	638.2	159.7	1	105.5	411.6	3.9	5.2	411.6	11	0.403000021	603	32.75	5.35	27.4	10.75	25.65
Ajuga chamaepitys	35.330233	32.83533	Israel	hypogeogenous rhizome	0	1	0	0	0	0	0	1	1	0	17.95	25.45	10.15	697	175.2	1.1	105.3	448.4	4.3	5.8	448.4	10.9	0.399000001	606.9	32.05	4.85	27.2	10.15	25.15
Ajuga chamaepitys	35.579872	33.272133	Israel	hypogeogenous rhizome	0	1	0	0	0	0	0	1	1	0	17.15	24.05	9.75	806.6	203.4	1.1	105.1	517.3	4.2	6.1	517.3	10.8	0.419999981	563.4	30.15	4.55	25.6	9.75	23.75
Ajuga chamaepitys	35.691368	33.248304	Israel	hypogeogenous rhizome	0	1	0	0	0	0	0	1	1	0	17.95	25.15	10.05	816.9	202.4	1	104.2	521	4.4	5.7	521	11.6	0.419999981	596.7	32.15	4.65	27.5	10.05	24.85
Ajuga chamaepitys	35.697786	33.244672	Israel	hypogeogenous rhizome	0	1	0	0	0	0	0	1	1	0	17.75	25.05	9.75	852	210.6	1.1	104	542.7	4.8	6.1	542.7	11.6	0.419000006	602.9	32.05	4.35	27.7	9.75	24.75
Ajuga chamaepitys	34.983568	32.650348	Israel	hypogeogenous rhizome	0	1	0	0	0	0	0	1	1	0	19.75	26.05	13.45	736.7	197.9	0.8	111.5	494.6	3.5	4.3	494.6	6.9	0.338000011	496.2	29.95	9.65	20.3	13.45	25.45
Ajuga chamaepitys	35.453819	32.339195	Israel	hypogeogenous rhizome	0	1	0	0	0	0	0	1	1	0	19.35	26.85	11.15	526.3	129.1	0.6	107.3	344	2.2	2.7	344	12.3	0.419999981	623	34.55	5.25	29.3	11.15	26.75
Ajuga chamaepitys	34.974993	32.669269	Israel	hypogeogenous rhizome	0	1	0	0	0	0	0	1	1	0	19.85	25.95	13.65	735.4	198.3	0.8	111.9	494.9	3.5	4.3	494.9	6.4	0.325999999	488.3	29.55	9.95	19.6	13.65	25.45
Ajuga chamaepitys	34.993246	32.614296	Israel	hypogeogenous rhizome	0	1	0	0	0	0	0	1	1	0	19.75	26.15	13.15	733.7	195.9	0.7	110.9	490.8	3.3	4.1	490.8	7.9	0.36400001	512.2	30.65	8.95	21.7	13.15	25.75
Ajuga chamaepitys	34.978673	32.048864	Israel	hypogeogenous rhizome	0	1	0	0	0	0	0	1	1	0	19.45	25.65	12.75	667.6	176	0.7	110.4	446.7	2.5	3.2	446.7	10	0.423999977	510.3	31.55	8.05	23.5	12.75	25.35
Ajuga chamaepitys	34.978664	32.052472	Israel	hypogeogenous rhizome	0	1	0	0	0	0	0	1	1	0	19.65	25.75	12.95	661.6	174.4	0.7	110.4	442.6	2.5	3.2	442.6	10	0.426000023	506	31.65	8.25	23.4	12.95	25.45
Ajuga chamaepitys	35.044386	32.614371	Israel	hypogeogenous rhizome	0	1	0	0	0	0	0	1	1	0	19.65	26.25	12.85	700.4	184.9	0.7	109.8	465.6	3.2	4.1	465.6	8.6	0.375999999	526.5	31.25	8.35	22.9	12.85	25.75
Ajuga chamaepitys	35.527234	32.671769	Israel	hypogeogenous rhizome	0	1	0	0	0	0	0	1	1	0	19.65	26.95	11.75	529.4	128.7	1	106.1	344.5	3.4	3.9	344.5	11.7	0.415999985	604.5	34.45	6.35	28.1	11.75	26.75
Ajuga chamaepitys	35.294989	32.838065	Israel	hypogeogenous rhizome	0	1	0	0	0	0	0	1	1	0	17.75	25.25	9.95	770.8	194.9	1.1	105.6	496.8	4.6	6.3	496.8	10.6	0.395000005	605.1	31.55	4.75	26.8	9.95	24.95
Ajuga chamaepitys	35.353658	32.792022	Israel	hypogeogenous rhizome	0	1	0	0	0	0	0	1	1	0	18.55	25.95	10.75	638.2	159.7	1	105.5	411.6	3.9	5.2	411.6	11	0.403000021	603	32.75	5.35	27.4	10.75	25.65
Ajuga chamaepitys	35.330233	32.83533	Israel	hypogeogenous rhizome	0	1	0	0	0	0	0	1	1	0	17.95	25.45	10.15	697	175.2	1.1	105.3	448.4	4.3	5.8	448.4	10.9	0.399000001	606.9	32.05	4.85	27.2	10.15	25.15
Ajuga chamaepitys	35.579872	33.272133	Israel	hypogeogenous rhizome	0	1	0	0	0	0	0	1	1	0	17.15	24.05	9.75	806.6	203.4	1.1	105.1	517.3	4.2	6.1	517.3	10.8	0.419999981	563.4	30.15	4.55	25.6	9.75	23.75
Ajuga chamaepitys	35.691368	33.248304	Israel	hypogeogenous rhizome	0	1	0	0	0	0	0	1	1	0	17.95	25.15	10.05	816.9	202.4	1	104.2	521	4.4	5.7	521	11.6	0.419999981	596.7	32.15	4.65	27.5	10.05	24.85
Ajuga chamaepitys	35.697786	33.244672	Israel	hypogeogenous rhizome	0	1	0	0	0	0	0	1	1	0	17.75	25.05	9.75	852	210.6	1.1	104	542.7	4.8	6.1	542.7	11.6	0.419000006	602.9	32.05	4.35	27.7	9.75	24.75
Ajuga chamaepitys	35.232668	31.640531	Israel	hypogeogenous rhizome	0	1	0	0	0	0	0	1	1	0	17.85	25.35	9.65	528.6	135.8	0.3	111.6	353	1.3	2	353	10.9	0.394000006	624.3	32.55	4.95	27.6	9.65	25.25
Ajuga chamaepitys	35.024828	31.726985	Israel	hypogeogenous rhizome	0	1	0	0	0	0	0	1	1	0	18.75	25.45	11.45	678.6	176.6	0.6	111.4	454.9	2.4	3	454.9	10.2	0.405000019	558.6	31.85	6.75	25.1	11.45	25.35
Ajuga chamaepitys	35.454849	32.32747	Israel	hypogeogenous rhizome	0	1	0	0	0	0	0	1	1	0	19.85	27.25	11.75	522.7	128.2	0.6	107.3	341.7	2.2	2.7	341.7	12.3	0.421999979	613.5	34.95	5.85	29.1	11.75	27.15
Ajuga chamaepitys	35.050689	32.039052	Israel	hypogeogenous rhizome	0	1	0	0	0	0	0	1	1	0	18.75	25.35	11.65	799.4	207.2	0.7	109.7	530.2	2.8	3.7	530.2	10.8	0.426999998	539.5	31.85	6.65	25.2	11.65	25.05
Ajuga chamaepitys	34.995595	32.05701	Israel	hypogeogenous rhizome	0	1	0	0	0	0	0	1	1	0	19.55	25.75	12.75	697.3	183.1	0.7	110.2	465.5	2.7	3.4	465.5	10.2	0.426999998	513.3	31.75	7.95	23.8	12.75	25.45
Ajuga chamaepitys	35.038529	31.736023	Israel	hypogeogenous rhizome	0	1	0	0	0	0	0	1	1	0	18.15	24.95	10.65	708	184.1	0.6	111.4	474.5	2.5	3	474.5	10.3	0.403999996	571.2	31.45	5.95	25.5	10.65	24.85
Ajuga chamaepitys	34.977127	32.668371	Israel	hypogeogenous rhizome	0	1	0	0	0	0	0	1	1	0	19.85	25.95	13.65	735.4	198.3	0.8	111.9	494.9	3.5	4.3	494.9	6.4	0.325999999	488.3	29.55	9.95	19.6	13.65	25.45
Ajuga chamaepitys	35.691368	33.248304	Israel	hypogeogenous rhizome	0	1	0	0	0	0	0	1	1	0	17.95	25.15	10.05	816.9	202.4	1	104.2	521	4.4	5.7	521	11.6	0.419999981	596.7	32.15	4.65	27.5	10.05	24.85
Ajuga chamaepitys	35.582015	33.271225	Israel	hypogeogenous rhizome	0	1	0	0	0	0	0	1	1	0	17.15	24.05	9.75	806.6	203.4	1.1	105.1	517.3	4.2	6.1	517.3	10.8	0.419999981	563.4	30.15	4.55	25.6	9.75	23.75
Ajuga chamaepitys	35.579872	33.272133	Israel	hypogeogenous rhizome	0	1	0	0	0	0	0	1	1	0	17.15	24.05	9.75	806.6	203.4	1.1	105.1	517.3	4.2	6.1	517.3	10.8	0.419999981	563.4	30.15	4.55	25.6	9.75	23.75
Ajuga chamaepitys	35.697786	33.244672	Israel	hypogeogenous rhizome	0	1	0	0	0	0	0	1	1	0	17.75	25.05	9.75	852	210.6	1.1	104	542.7	4.8	6.1	542.7	11.6	0.419000006	602.9	32.05	4.35	27.7	9.75	24.75
Ajuga chamaepitys	35.431212	33.063311	Israel	hypogeogenous rhizome	0	1	0	0	0	0	0	1	1	0	15.85	23.55	7.85	810.2	204.5	1.2	106.2	525.1	4.4	6.4	525.1	10.5	0.38900001	621.4	29.85	2.85	27	7.85	23.35
Ajuga chamaepitys	35.475054	33.043387	Israel	hypogeogenous rhizome	0	1	0	0	0	0	0	1	1	0	16.05	23.75	8.05	760	194.4	1.1	107.2	496.7	3.9	5.5	496.7	11.1	0.401999998	621.4	30.55	2.85	27.7	8.05	23.55
Ajuga chamaepitys	35.454849	32.32747	Israel	hypogeogenous rhizome	0	1	0	0	0	0	0	1	1	0	19.85	27.25	11.75	522.7	128.2	0.6	107.3	341.7	2.2	2.7	341.7	12.3	0.421999979	613.5	34.95	5.85	29.1	11.75	27.15
Ajuga chamaepitys	35.050689	32.039052	Israel	hypogeogenous rhizome	0	1	0	0	0	0	0	1	1	0	18.75	25.35	11.65	799.4	207.2	0.7	109.7	530.2	2.8	3.7	530.2	10.8	0.426999998	539.5	31.85	6.65	25.2	11.65	25.05
Ajuga chamaepitys	34.995595	32.05701	Israel	hypogeogenous rhizome	0	1	0	0	0	0	0	1	1	0	19.55	25.75	12.75	697.3	183.1	0.7	110.2	465.5	2.7	3.4	465.5	10.2	0.426999998	513.3	31.75	7.95	23.8	12.75	25.45
Ajuga chamaepitys	35.038529	31.736023	Israel	hypogeogenous rhizome	0	1	0	0	0	0	0	1	1	0	18.15	24.95	10.65	708	184.1	0.6	111.4	474.5	2.5	3	474.5	10.3	0.403999996	571.2	31.45	5.95	25.5	10.65	24.85
Ajuga chamaepitys	34.977127	32.668371	Israel	hypogeogenous rhizome	0	1	0	0	0	0	0	1	1	0	19.85	25.95	13.65	735.4	198.3	0.8	111.9	494.9	3.5	4.3	494.9	6.4	0.325999999	488.3	29.55	9.95	19.6	13.65	25.45
Ajuga chamaepitys	35.691368	33.248304	Israel	hypogeogenous rhizome	0	1	0	0	0	0	0	1	1	0	17.95	25.15	10.05	816.9	202.4	1	104.2	521	4.4	5.7	521	11.6	0.419999981	596.7	32.15	4.65	27.5	10.05	24.85
Ajuga chamaepitys	35.582015	33.271225	Israel	hypogeogenous rhizome	0	1	0	0	0	0	0	1	1	0	17.15	24.05	9.75	806.6	203.4	1.1	105.1	517.3	4.2	6.1	517.3	10.8	0.419999981	563.4	30.15	4.55	25.6	9.75	23.75
Ajuga chamaepitys	35.579872	33.272133	Israel	hypogeogenous rhizome	0	1	0	0	0	0	0	1	1	0	17.15	24.05	9.75	806.6	203.4	1.1	105.1	517.3	4.2	6.1	517.3	10.8	0.419999981	563.4	30.15	4.55	25.6	9.75	23.75
Ajuga chamaepitys	35.697786	33.244672	Israel	hypogeogenous rhizome	0	1	0	0	0	0	0	1	1	0	17.75	25.05	9.75	852	210.6	1.1	104	542.7	4.8	6.1	542.7	11.6	0.419000006	602.9	32.05	4.35	27.7	9.75	24.75
Ajuga chamaepitys	35.431212	33.063311	Israel	hypogeogenous rhizome	0	1	0	0	0	0	0	1	1	0	15.85	23.55	7.85	810.2	204.5	1.2	106.2	525.1	4.4	6.4	525.1	10.5	0.38900001	621.4	29.85	2.85	27	7.85	23.35
Ajuga chamaepitys	35.475054	33.043387	Israel	hypogeogenous rhizome	0	1	0	0	0	0	0	1	1	0	16.05	23.75	8.05	760	194.4	1.1	107.2	496.7	3.9	5.5	496.7	11.1	0.401999998	621.4	30.55	2.85	27.7	8.05	23.55
Ajuga chamaepitys	34.906104	31.568036	Israel	hypogeogenous rhizome	0	1	0	0	0	0	0	1	1	0	19.15	25.55	12.05	558.6	144.3	0.6	110.3	373.4	2.3	2.9	373.4	9.8	0.403999996	536.2	31.85	7.55	24.3	12.05	25.35
Ajuga chamaepitys	35.379079	32.689195	Israel	hypogeogenous rhizome	0	1	0	0	0	0	0	1	1	0	19.05	26.45	11.05	633.1	156.5	1.1	105.6	409.1	3.9	4.9	409.1	11.4	0.407999992	609	33.55	5.55	28	11.05	26.15
Ajuga chamaepitys	35.579872	33.272133	Israel	hypogeogenous rhizome	0	1	0	0	0	0	0	1	1	0	17.15	24.05	9.75	806.6	203.4	1.1	105.1	517.3	4.2	6.1	517.3	10.8	0.419999981	563.4	30.15	4.55	25.6	9.75	23.75
Ajuga chamaepitys	35.379079	32.689195	Israel	hypogeogenous rhizome	0	1	0	0	0	0	0	1	1	0	19.05	26.45	11.05	633.1	156.5	1.1	105.6	409.1	3.9	4.9	409.1	11.4	0.407999992	609	33.55	5.55	28	11.05	26.15
Ajuga chamaepitys	34.906104	31.568036	Israel	hypogeogenous rhizome	0	1	0	0	0	0	0	1	1	0	19.15	25.55	12.05	558.6	144.3	0.6	110.3	373.4	2.3	2.9	373.4	9.8	0.403999996	536.2	31.85	7.55	24.3	12.05	25.35
Ajuga chamaepitys	35.379079	32.689195	Israel	hypogeogenous rhizome	0	1	0	0	0	0	0	1	1	0	19.05	26.45	11.05	633.1	156.5	1.1	105.6	409.1	3.9	4.9	409.1	11.4	0.407999992	609	33.55	5.55	28	11.05	26.15
Ajuga chamaepitys	35.579872	33.272133	Israel	hypogeogenous rhizome	0	1	0	0	0	0	0	1	1	0	17.15	24.05	9.75	806.6	203.4	1.1	105.1	517.3	4.2	6.1	517.3	10.8	0.419999981	563.4	30.15	4.55	25.6	9.75	23.75
Ajuga chamaepitys	35.379079	32.689195	Israel	hypogeogenous rhizome	0	1	0	0	0	0	0	1	1	0	19.05	26.45	11.05	633.1	156.5	1.1	105.6	409.1	3.9	4.9	409.1	11.4	0.407999992	609	33.55	5.55	28	11.05	26.15
Ajuga chamaepitys	35.380145	32.689193	Israel	hypogeogenous rhizome	0	1	0	0	0	0	0	1	1	0	19.05	26.45	11.05	633.1	156.5	1.1	105.6	409.1	3.9	4.9	409.1	11.4	0.407999992	609	33.55	5.55	28	11.05	26.15
Ajuga chamaepitys	34.976308	32.148058	Israel	hypogeogenous rhizome	0	1	0	0	0	0	0	1	1	0	19.95	26.05	13.25	622.9	163.9	0.6	109.9	415.1	2.3	3.1	415.1	9.8	0.423999977	505.5	31.75	8.55	23.2	13.25	25.75
Ajuga chamaepitys	35.092892	32.159036	Israel	hypogeogenous rhizome	0	1	0	0	0	0	0	1	1	0	18.85	25.45	11.55	827.4	211	0.6	108.3	543.1	2.6	3.8	543.1	11	0.426999998	549.6	32.15	6.45	25.7	11.55	25.25
Ajuga chamaepitys	35.092892	32.159036	Israel	hypogeogenous rhizome	0	1	0	0	0	0	0	1	1	0	18.85	25.45	11.55	827.4	211	0.6	108.3	543.1	2.6	3.8	543.1	11	0.426999998	549.6	32.15	6.45	25.7	11.55	25.25
Ajuga chamaepitys	34.88302	31.541825	Israel	hypogeogenous rhizome	0	1	0	0	0	0	0	1	1	0	19.45	25.75	12.45	528.9	136.4	0.6	110	353.1	2.3	2.9	353.1	9.7	0.401999998	526.9	31.95	7.95	24	12.45	25.55
Ajuga chamaepitys	35.697786	33.244672	Israel	hypogeogenous rhizome	0	1	0	0	0	0	0	1	1	0	17.75	25.05	9.75	852	210.6	1.1	104	542.7	4.8	6.1	542.7	11.6	0.419000006	602.9	32.05	4.35	27.7	9.75	24.75
Ajuga chamaepitys	35.416761	32.841525	Israel	hypogeogenous rhizome	0	1	0	0	0	0	0	1	1	0	19.35	26.45	11.65	576.5	144.4	1	106	374.3	3.5	4.6	374.3	11.3	0.417000008	583.7	33.45	6.35	27.1	11.65	26.15
Ajuga chamaepitys	35.416761	32.841525	Israel	hypogeogenous rhizome	0	1	0	0	0	0	0	1	1	0	19.35	26.45	11.65	576.5	144.4	1	106	374.3	3.5	4.6	374.3	11.3	0.417000008	583.7	33.45	6.35	27.1	11.65	26.15
Ajuga chamaepitys	35.582015	33.271225	Israel	hypogeogenous rhizome	0	1	0	0	0	0	0	1	1	0	17.15	24.05	9.75	806.6	203.4	1.1	105.1	517.3	4.2	6.1	517.3	10.8	0.419999981	563.4	30.15	4.55	25.6	9.75	23.75
Ajuga chamaepitys	35.697786	33.244672	Israel	hypogeogenous rhizome	0	1	0	0	0	0	0	1	1	0	17.75	25.05	9.75	852	210.6	1.1	104	542.7	4.8	6.1	542.7	11.6	0.419000006	602.9	32.05	4.35	27.7	9.75	24.75
Ajuga chamaepitys	35.266141	32.824557	Israel	hypogeogenous rhizome	0	1	0	0	0	0	0	1	1	0	18.05	25.45	10.45	770.9	196.1	1	106.1	498.8	4.5	6.2	498.8	10.3	0.393000007	589.7	31.45	5.35	26.1	10.45	25.05
Ajuga chamaepitys	35.582015	33.271225	Israel	hypogeogenous rhizome	0	1	0	0	0	0	0	1	1	0	17.15	24.05	9.75	806.6	203.4	1.1	105.1	517.3	4.2	6.1	517.3	10.8	0.419999981	563.4	30.15	4.55	25.6	9.75	23.75
Ajuga chamaepitys	35.697786	33.244672	Israel	hypogeogenous rhizome	0	1	0	0	0	0	0	1	1	0	17.75	25.05	9.75	852	210.6	1.1	104	542.7	4.8	6.1	542.7	11.6	0.419000006	602.9	32.05	4.35	27.7	9.75	24.75
Ajuga chamaepitys	34.817131	31.686842	Israel	hypogeogenous rhizome	0	1	0	0	0	0	0	1	1	0	20.05	26.05	13.45	502.8	132.1	0.6	110.9	338.1	2.3	2.8	338.1	8.8	0.394000006	497.5	31.35	9.05	22.3	13.45	25.75
Ajuga chamaepitys	34.875097	31.698729	Israel	hypogeogenous rhizome	0	1	0	0	0	0	0	1	1	0	19.95	26.05	13.25	538.4	141	0.6	110.9	361.8	2.3	2.8	361.8	9.3	0.403999996	508.6	31.75	8.75	23	13.25	25.85
Ajuga chamaepitys	34.91	32.54	Israel	hypogeogenous rhizome	0	1	0	0	0	0	0	1	1	0	20.55	26.75	14.15	624.9	168.2	0.6	111.8	419.5	2.6	3.2	419.5	8.2	0.378999996	495.5	31.35	9.85	21.5	14.15	26.25
Ajuga chamaepitys	34.91	32.54	Israel	hypogeogenous rhizome	0	1	0	0	0	0	0	1	1	0	20.55	26.75	14.15	624.9	168.2	0.6	111.8	419.5	2.6	3.2	419.5	8.2	0.378999996	495.5	31.35	9.85	21.5	14.15	26.25
Ajuga chamaepitys	34.91	32.54	Israel	hypogeogenous rhizome	0	1	0	0	0	0	0	1	1	0	20.55	26.75	14.15	624.9	168.2	0.6	111.8	419.5	2.6	3.2	419.5	8.2	0.378999996	495.5	31.35	9.85	21.5	14.15	26.25
Ajuga chamaepitys	34.91	32.54	Israel	hypogeogenous rhizome	0	1	0	0	0	0	0	1	1	0	20.55	26.75	14.15	624.9	168.2	0.6	111.8	419.5	2.6	3.2	419.5	8.2	0.378999996	495.5	31.35	9.85	21.5	14.15	26.25
Ajuga chamaepitys	34.91	32.54	Israel	hypogeogenous rhizome	0	1	0	0	0	0	0	1	1	0	20.55	26.75	14.15	624.9	168.2	0.6	111.8	419.5	2.6	3.2	419.5	8.2	0.378999996	495.5	31.35	9.85	21.5	14.15	26.25
Ajuga chamaepitys	34.91	32.54	Israel	hypogeogenous rhizome	0	1	0	0	0	0	0	1	1	0	20.55	26.75	14.15	624.9	168.2	0.6	111.8	419.5	2.6	3.2	419.5	8.2	0.378999996	495.5	31.35	9.85	21.5	14.15	26.25
Ajuga chamaepitys	34.91	32.54	Israel	hypogeogenous rhizome	0	1	0	0	0	0	0	1	1	0	20.55	26.75	14.15	624.9	168.2	0.6	111.8	419.5	2.6	3.2	419.5	8.2	0.378999996	495.5	31.35	9.85	21.5	14.15	26.25
Ajuga chamaepitys	34.91	32.54	Israel	hypogeogenous rhizome	0	1	0	0	0	0	0	1	1	0	20.55	26.75	14.15	624.9	168.2	0.6	111.8	419.5	2.6	3.2	419.5	8.2	0.378999996	495.5	31.35	9.85	21.5	14.15	26.25
Ajuga chamaepitys	34.91	32.54	Israel	hypogeogenous rhizome	0	1	0	0	0	0	0	1	1	0	20.55	26.75	14.15	624.9	168.2	0.6	111.8	419.5	2.6	3.2	419.5	8.2	0.378999996	495.5	31.35	9.85	21.5	14.15	26.25
Ajuga chamaepitys	34.92	32.52	Israel	hypogeogenous rhizome	0	1	0	0	0	0	0	1	1	0	20.65	26.75	14.05	625.3	167.6	0.6	111.4	418.7	2.6	3.2	418.7	8.6	0.39000001	500.2	31.65	9.75	21.9	14.05	26.35
Ajuga chamaepitys	34.92	32.52	Israel	hypogeogenous rhizome	0	1	0	0	0	0	0	1	1	0	20.65	26.75	14.05	625.3	167.6	0.6	111.4	418.7	2.6	3.2	418.7	8.6	0.39000001	500.2	31.65	9.75	21.9	14.05	26.35
Ajuga chamaepitys	34.92	32.52	Israel	hypogeogenous rhizome	0	1	0	0	0	0	0	1	1	0	20.65	26.75	14.05	625.3	167.6	0.6	111.4	418.7	2.6	3.2	418.7	8.6	0.39000001	500.2	31.65	9.75	21.9	14.05	26.35
Ajuga chamaepitys	34.92	32.52	Israel	hypogeogenous rhizome	0	1	0	0	0	0	0	1	1	0	20.65	26.75	14.05	625.3	167.6	0.6	111.4	418.7	2.6	3.2	418.7	8.6	0.39000001	500.2	31.65	9.75	21.9	14.05	26.35
Ajuga chamaepitys	34.92	32.52	Israel	hypogeogenous rhizome	0	1	0	0	0	0	0	1	1	0	20.65	26.75	14.05	625.3	167.6	0.6	111.4	418.7	2.6	3.2	418.7	8.6	0.39000001	500.2	31.65	9.75	21.9	14.05	26.35
Ajuga chamaepitys	34.92	32.52	Israel	hypogeogenous rhizome	0	1	0	0	0	0	0	1	1	0	20.65	26.75	14.05	625.3	167.6	0.6	111.4	418.7	2.6	3.2	418.7	8.6	0.39000001	500.2	31.65	9.75	21.9	14.05	26.35
Ajuga chamaepitys	34.92	32.52	Israel	hypogeogenous rhizome	0	1	0	0	0	0	0	1	1	0	20.65	26.75	14.05	625.3	167.6	0.6	111.4	418.7	2.6	3.2	418.7	8.6	0.39000001	500.2	31.65	9.75	21.9	14.05	26.35
Ajuga chamaepitys	34.92	32.52	Israel	hypogeogenous rhizome	0	1	0	0	0	0	0	1	1	0	20.65	26.75	14.05	625.3	167.6	0.6	111.4	418.7	2.6	3.2	418.7	8.6	0.39000001	500.2	31.65	9.75	21.9	14.05	26.35
Ajuga chamaepitys	34.92	32.52	Israel	hypogeogenous rhizome	0	1	0	0	0	0	0	1	1	0	20.65	26.75	14.05	625.3	167.6	0.6	111.4	418.7	2.6	3.2	418.7	8.6	0.39000001	500.2	31.65	9.75	21.9	14.05	26.35
Ajuga chamaepitys	34.92	32.58	Israel	hypogeogenous rhizome	0	1	0	0	0	0	0	1	1	0	20.55	26.55	14.25	644.9	174.2	0.6	112.2	434.2	2.7	3.3	434.2	7.5	0.366000009	485.8	30.85	10.25	20.6	14.25	26.15
Ajuga chamaepitys	34.92	32.58	Israel	hypogeogenous rhizome	0	1	0	0	0	0	0	1	1	0	20.55	26.55	14.25	644.9	174.2	0.6	112.2	434.2	2.7	3.3	434.2	7.5	0.366000009	485.8	30.85	10.25	20.6	14.25	26.15
Ajuga chamaepitys	34.92	32.58	Israel	hypogeogenous rhizome	0	1	0	0	0	0	0	1	1	0	20.55	26.55	14.25	644.9	174.2	0.6	112.2	434.2	2.7	3.3	434.2	7.5	0.366000009	485.8	30.85	10.25	20.6	14.25	26.15
Ajuga chamaepitys	34.92	32.58	Israel	hypogeogenous rhizome	0	1	0	0	0	0	0	1	1	0	20.55	26.55	14.25	644.9	174.2	0.6	112.2	434.2	2.7	3.3	434.2	7.5	0.366000009	485.8	30.85	10.25	20.6	14.25	26.15
Ajuga chamaepitys	34.92	32.58	Israel	hypogeogenous rhizome	0	1	0	0	0	0	0	1	1	0	20.55	26.55	14.25	644.9	174.2	0.6	112.2	434.2	2.7	3.3	434.2	7.5	0.366000009	485.8	30.85	10.25	20.6	14.25	26.15
Ajuga chamaepitys	34.92	32.58	Israel	hypogeogenous rhizome	0	1	0	0	0	0	0	1	1	0	20.55	26.55	14.25	644.9	174.2	0.6	112.2	434.2	2.7	3.3	434.2	7.5	0.366000009	485.8	30.85	10.25	20.6	14.25	26.15
Ajuga chamaepitys	34.92	32.58	Israel	hypogeogenous rhizome	0	1	0	0	0	0	0	1	1	0	20.55	26.55	14.25	644.9	174.2	0.6	112.2	434.2	2.7	3.3	434.2	7.5	0.366000009	485.8	30.85	10.25	20.6	14.25	26.15
Ajuga chamaepitys	34.92	32.58	Israel	hypogeogenous rhizome	0	1	0	0	0	0	0	1	1	0	20.55	26.55	14.25	644.9	174.2	0.6	112.2	434.2	2.7	3.3	434.2	7.5	0.366000009	485.8	30.85	10.25	20.6	14.25	26.15
Ajuga chamaepitys	34.92	32.58	Israel	hypogeogenous rhizome	0	1	0	0	0	0	0	1	1	0	20.55	26.55	14.25	644.9	174.2	0.6	112.2	434.2	2.7	3.3	434.2	7.5	0.366000009	485.8	30.85	10.25	20.6	14.25	26.15
Ajuga chamaepitys	34.92	32.6	Israel	hypogeogenous rhizome	0	1	0	0	0	0	0	1	1	0	20.55	26.45	14.35	654.7	177.4	0.6	112.5	441.8	2.8	3.4	441.8	7	0.351999998	478.8	30.35	10.55	19.8	14.35	25.95
Ajuga chamaepitys	34.92	32.6	Israel	hypogeogenous rhizome	0	1	0	0	0	0	0	1	1	0	20.55	26.45	14.35	654.7	177.4	0.6	112.5	441.8	2.8	3.4	441.8	7	0.351999998	478.8	30.35	10.55	19.8	14.35	25.95
Ajuga chamaepitys	34.92	32.6	Israel	hypogeogenous rhizome	0	1	0	0	0	0	0	1	1	0	20.55	26.45	14.35	654.7	177.4	0.6	112.5	441.8	2.8	3.4	441.8	7	0.351999998	478.8	30.35	10.55	19.8	14.35	25.95
Ajuga chamaepitys	34.92	32.6	Israel	hypogeogenous rhizome	0	1	0	0	0	0	0	1	1	0	20.55	26.45	14.35	654.7	177.4	0.6	112.5	441.8	2.8	3.4	441.8	7	0.351999998	478.8	30.35	10.55	19.8	14.35	25.95
Ajuga chamaepitys	34.92	32.6	Israel	hypogeogenous rhizome	0	1	0	0	0	0	0	1	1	0	20.55	26.45	14.35	654.7	177.4	0.6	112.5	441.8	2.8	3.4	441.8	7	0.351999998	478.8	30.35	10.55	19.8	14.35	25.95
Ajuga chamaepitys	34.92	32.6	Israel	hypogeogenous rhizome	0	1	0	0	0	0	0	1	1	0	20.55	26.45	14.35	654.7	177.4	0.6	112.5	441.8	2.8	3.4	441.8	7	0.351999998	478.8	30.35	10.55	19.8	14.35	25.95
Ajuga chamaepitys	34.92	32.6	Israel	hypogeogenous rhizome	0	1	0	0	0	0	0	1	1	0	20.55	26.45	14.35	654.7	177.4	0.6	112.5	441.8	2.8	3.4	441.8	7	0.351999998	478.8	30.35	10.55	19.8	14.35	25.95
Ajuga chamaepitys	34.92	32.6	Israel	hypogeogenous rhizome	0	1	0	0	0	0	0	1	1	0	20.55	26.45	14.35	654.7	177.4	0.6	112.5	441.8	2.8	3.4	441.8	7	0.351999998	478.8	30.35	10.55	19.8	14.35	25.95
Ajuga chamaepitys	34.92	32.6	Israel	hypogeogenous rhizome	0	1	0	0	0	0	0	1	1	0	20.55	26.45	14.35	654.7	177.4	0.6	112.5	441.8	2.8	3.4	441.8	7	0.351999998	478.8	30.35	10.55	19.8	14.35	25.95
Ajuga chamaepitys	35.697786	33.244672	Israel	hypogeogenous rhizome	0	1	0	0	0	0	0	1	1	0	17.75	25.05	9.75	852	210.6	1.1	104	542.7	4.8	6.1	542.7	11.6	0.419000006	602.9	32.05	4.35	27.7	9.75	24.75
Ajuga chamaepitys	35.027108	32.731571	Israel	hypogeogenous rhizome	0	1	0	0	0	0	0	1	1	0	18.15	25.05	11.45	825.7	221.9	0.9	111.4	554.1	4.1	5.2	554.1	6.2	0.297000003	535.4	28.55	7.85	20.7	11.45	24.45
Ajuga chamaepitys	35.744007	32.907266	Israel	hypogeogenous rhizome	0	1	0	0	0	0	0	1	1	0	18.35	25.25	10.65	768	187.6	1.3	105.9	498.9	5.4	5.4	498.9	11.8	0.430999994	578.1	32.75	5.35	27.4	10.65	25.25
Ajuga chamaepitys	35.422406	32.965947	Israel	hypogeogenous rhizome	0	1	0	0	0	0	0	1	1	0	14.75	23.25	6.25	836.3	207.1	1.3	105.3	539.3	4.8	6.8	539.3	11.2	0.380999994	678.1	30.15	0.85	29.3	6.25	23.05
Ajuga chamaepitys	34.872696	32.366959	Israel	hypogeogenous rhizome	0	1	0	0	0	0	0	1	1	0	20.65	26.65	14.15	573.7	152.6	0.6	110.8	381.7	2.5	3.1	381.7	8.2	0.386999989	492.9	31.35	10.05	21.3	14.15	26.25
Ajuga chamaepitys	35.408578	32.999332	Israel	hypogeogenous rhizome	0	1	0	0	0	0	0	1	1	0	14.05	22.75	5.45	878	220.7	1.3	106	568.8	4.7	6.9	568.8	10.9	0.373000002	687.4	29.45	0.15	29.3	5.45	22.55
Ajuga chamaepitys	35.703551	32.936287	Israel	hypogeogenous rhizome	0	1	0	0	0	0	0	1	1	0	19.25	25.85	11.65	740	182.7	1.2	106.1	481.3	4.8	5.1	481.3	11.8	0.436999989	563.7	33.25	6.35	26.9	11.65	25.65
Ajuga chamaepitys	35.347869	31.832547	Israel	hypogeogenous rhizome	0	1	0	0	0	0	0	1	1	0	19.75	26.95	11.85	473	120.7	0.4	110.9	315.9	1.5	2.1	315.9	10.8	0.401000023	599	34.05	7.05	27	11.85	26.85
Ajuga chamaepitys	35.690285	33.246505	Israel	hypogeogenous rhizome	0	1	0	0	0	0	0	1	1	0	17.95	25.15	10.05	816.9	202.4	1	104.2	521	4.4	5.7	521	11.6	0.419999981	596.7	32.15	4.65	27.5	10.05	24.85
Ajuga chamaepitys	35.697786	33.244672	Israel	hypogeogenous rhizome	0	1	0	0	0	0	0	1	1	0	17.75	25.05	9.75	852	210.6	1.1	104	542.7	4.8	6.1	542.7	11.6	0.419000006	602.9	32.05	4.35	27.7	9.75	24.75
Ajuga chamaepitys	35.703551	32.936287	Israel	hypogeogenous rhizome	0	1	0	0	0	0	0	1	1	0	19.25	25.85	11.65	740	182.7	1.2	106.1	481.3	4.8	5.1	481.3	11.8	0.436999989	563.7	33.25	6.35	26.9	11.65	25.65
Ajuga chamaepitys	35.746814	33.191272	Israel	hypogeogenous rhizome	0	1	0	0	0	0	0	1	1	0	14.25	22.05	5.85	924.8	227.9	1.2	104.1	590.7	5.4	6.3	590.7	11.9	0.409000015	638.4	29.55	0.55	29	5.85	21.85
Ajuga chamaepitys	35.697786	33.244672	Israel	hypogeogenous rhizome	0	1	0	0	0	0	0	1	1	0	17.75	25.05	9.75	852	210.6	1.1	104	542.7	4.8	6.1	542.7	11.6	0.419000006	602.9	32.05	4.35	27.7	9.75	24.75
Ajuga chamaepitys	35.435946	32.411369	Israel	hypogeogenous rhizome	0	1	0	0	0	0	0	1	1	0	20.15	27.45	12.15	501.6	123.1	0.6	106.9	327.5	2.2	2.7	327.5	12.1	0.423000002	604.7	34.95	6.35	28.6	12.15	27.25
Ajuga chamaepitys	35.193645	31.793848	Israel	hypogeogenous rhizome	0	1	0	0	0	0	0	1	1	0	17.15	24.45	9.15	639.3	164.1	0.4	111.3	426.1	1.8	2.4	426.1	11.3	0.407000017	610.9	31.85	4.15	27.7	9.15	24.35
Ajuga chamaepitys	35.744007	32.907266	Israel	hypogeogenous rhizome	0	1	0	0	0	0	0	1	1	0	18.35	25.25	10.65	768	187.6	1.3	105.9	498.9	5.4	5.4	498.9	11.8	0.430999994	578.1	32.75	5.35	27.4	10.65	25.25
Ajuga chamaepitys	35.579857	33.268526	Israel	hypogeogenous rhizome	0	1	0	0	0	0	0	1	1	0	17.15	24.05	9.75	806.6	203.4	1.1	105.1	517.3	4.2	6.1	517.3	10.8	0.419999981	563.4	30.15	4.55	25.6	9.75	23.75
Ajuga chamaepitys	35.697786	33.244672	Israel	hypogeogenous rhizome	0	1	0	0	0	0	0	1	1	0	17.75	25.05	9.75	852	210.6	1.1	104	542.7	4.8	6.1	542.7	11.6	0.419000006	602.9	32.05	4.35	27.7	9.75	24.75
Ajuga chamaepitys	35.582015	33.271225	Israel	hypogeogenous rhizome	0	1	0	0	0	0	0	1	1	0	17.15	24.05	9.75	806.6	203.4	1.1	105.1	517.3	4.2	6.1	517.3	10.8	0.419999981	563.4	30.15	4.55	25.6	9.75	23.75
Ajuga chamaepitys	34.92	32.62	Israel	hypogeogenous rhizome	0	1	0	0	0	0	0	1	1	0	20.55	26.45	14.45	663.8	180.2	0.7	112.7	448.4	2.9	3.5	448.4	6.6	0.342000008	473.9	30.05	10.75	19.3	14.45	25.85
Ajuga chamaepitys	34.92	32.62	Israel	hypogeogenous rhizome	0	1	0	0	0	0	0	1	1	0	20.55	26.45	14.45	663.8	180.2	0.7	112.7	448.4	2.9	3.5	448.4	6.6	0.342000008	473.9	30.05	10.75	19.3	14.45	25.85
Ajuga chamaepitys	34.92	32.62	Israel	hypogeogenous rhizome	0	1	0	0	0	0	0	1	1	0	20.55	26.45	14.45	663.8	180.2	0.7	112.7	448.4	2.9	3.5	448.4	6.6	0.342000008	473.9	30.05	10.75	19.3	14.45	25.85
Ajuga chamaepitys	34.92	32.62	Israel	hypogeogenous rhizome	0	1	0	0	0	0	0	1	1	0	20.55	26.45	14.45	663.8	180.2	0.7	112.7	448.4	2.9	3.5	448.4	6.6	0.342000008	473.9	30.05	10.75	19.3	14.45	25.85
Ajuga chamaepitys	34.92	32.62	Israel	hypogeogenous rhizome	0	1	0	0	0	0	0	1	1	0	20.55	26.45	14.45	663.8	180.2	0.7	112.7	448.4	2.9	3.5	448.4	6.6	0.342000008	473.9	30.05	10.75	19.3	14.45	25.85
Ajuga chamaepitys	34.92	32.62	Israel	hypogeogenous rhizome	0	1	0	0	0	0	0	1	1	0	20.55	26.45	14.45	663.8	180.2	0.7	112.7	448.4	2.9	3.5	448.4	6.6	0.342000008	473.9	30.05	10.75	19.3	14.45	25.85
Ajuga chamaepitys	34.92	32.62	Israel	hypogeogenous rhizome	0	1	0	0	0	0	0	1	1	0	20.55	26.45	14.45	663.8	180.2	0.7	112.7	448.4	2.9	3.5	448.4	6.6	0.342000008	473.9	30.05	10.75	19.3	14.45	25.85
Ajuga chamaepitys	34.92	32.62	Israel	hypogeogenous rhizome	0	1	0	0	0	0	0	1	1	0	20.55	26.45	14.45	663.8	180.2	0.7	112.7	448.4	2.9	3.5	448.4	6.6	0.342000008	473.9	30.05	10.75	19.3	14.45	25.85
Ajuga chamaepitys	34.92	32.62	Israel	hypogeogenous rhizome	0	1	0	0	0	0	0	1	1	0	20.55	26.45	14.45	663.8	180.2	0.7	112.7	448.4	2.9	3.5	448.4	6.6	0.342000008	473.9	30.05	10.75	19.3	14.45	25.85
Ajuga chamaepitys	34.92	32.63	Israel	hypogeogenous rhizome	0	1	0	0	0	0	0	1	1	0	20.45	26.35	14.45	668.8	181.7	0.7	112.7	451.9	3	3.6	451.9	6.4	0.33599999	470.6	29.95	10.85	19.1	14.45	25.75
Ajuga chamaepitys	34.92	32.63	Israel	hypogeogenous rhizome	0	1	0	0	0	0	0	1	1	0	20.45	26.35	14.45	668.8	181.7	0.7	112.7	451.9	3	3.6	451.9	6.4	0.33599999	470.6	29.95	10.85	19.1	14.45	25.75
Ajuga chamaepitys	34.92	32.63	Israel	hypogeogenous rhizome	0	1	0	0	0	0	0	1	1	0	20.45	26.35	14.45	668.8	181.7	0.7	112.7	451.9	3	3.6	451.9	6.4	0.33599999	470.6	29.95	10.85	19.1	14.45	25.75
Ajuga chamaepitys	34.92	32.63	Israel	hypogeogenous rhizome	0	1	0	0	0	0	0	1	1	0	20.45	26.35	14.45	668.8	181.7	0.7	112.7	451.9	3	3.6	451.9	6.4	0.33599999	470.6	29.95	10.85	19.1	14.45	25.75
Ajuga chamaepitys	34.92	32.63	Israel	hypogeogenous rhizome	0	1	0	0	0	0	0	1	1	0	20.45	26.35	14.45	668.8	181.7	0.7	112.7	451.9	3	3.6	451.9	6.4	0.33599999	470.6	29.95	10.85	19.1	14.45	25.75
Ajuga chamaepitys	34.92	32.63	Israel	hypogeogenous rhizome	0	1	0	0	0	0	0	1	1	0	20.45	26.35	14.45	668.8	181.7	0.7	112.7	451.9	3	3.6	451.9	6.4	0.33599999	470.6	29.95	10.85	19.1	14.45	25.75
Ajuga chamaepitys	34.92	32.63	Israel	hypogeogenous rhizome	0	1	0	0	0	0	0	1	1	0	20.45	26.35	14.45	668.8	181.7	0.7	112.7	451.9	3	3.6	451.9	6.4	0.33599999	470.6	29.95	10.85	19.1	14.45	25.75
Ajuga chamaepitys	34.92	32.63	Israel	hypogeogenous rhizome	0	1	0	0	0	0	0	1	1	0	20.45	26.35	14.45	668.8	181.7	0.7	112.7	451.9	3	3.6	451.9	6.4	0.33599999	470.6	29.95	10.85	19.1	14.45	25.75
Ajuga chamaepitys	34.92	32.63	Israel	hypogeogenous rhizome	0	1	0	0	0	0	0	1	1	0	20.45	26.35	14.45	668.8	181.7	0.7	112.7	451.9	3	3.6	451.9	6.4	0.33599999	470.6	29.95	10.85	19.1	14.45	25.75
Ajuga chamaepitys	34.92	32.64	Israel	hypogeogenous rhizome	0	1	0	0	0	0	0	1	1	0	20.45	26.35	14.45	673.5	183.2	0.7	112.9	455.5	3	3.6	455.5	6.2	0.329999995	469.5	29.75	10.95	18.8	14.45	25.75
Ajuga chamaepitys	34.92	32.64	Israel	hypogeogenous rhizome	0	1	0	0	0	0	0	1	1	0	20.45	26.35	14.45	673.5	183.2	0.7	112.9	455.5	3	3.6	455.5	6.2	0.329999995	469.5	29.75	10.95	18.8	14.45	25.75
Ajuga chamaepitys	34.92	32.64	Israel	hypogeogenous rhizome	0	1	0	0	0	0	0	1	1	0	20.45	26.35	14.45	673.5	183.2	0.7	112.9	455.5	3	3.6	455.5	6.2	0.329999995	469.5	29.75	10.95	18.8	14.45	25.75
Ajuga chamaepitys	34.92	32.64	Israel	hypogeogenous rhizome	0	1	0	0	0	0	0	1	1	0	20.45	26.35	14.45	673.5	183.2	0.7	112.9	455.5	3	3.6	455.5	6.2	0.329999995	469.5	29.75	10.95	18.8	14.45	25.75
Ajuga chamaepitys	34.92	32.64	Israel	hypogeogenous rhizome	0	1	0	0	0	0	0	1	1	0	20.45	26.35	14.45	673.5	183.2	0.7	112.9	455.5	3	3.6	455.5	6.2	0.329999995	469.5	29.75	10.95	18.8	14.45	25.75
Ajuga chamaepitys	34.92	32.64	Israel	hypogeogenous rhizome	0	1	0	0	0	0	0	1	1	0	20.45	26.35	14.45	673.5	183.2	0.7	112.9	455.5	3	3.6	455.5	6.2	0.329999995	469.5	29.75	10.95	18.8	14.45	25.75
Ajuga chamaepitys	34.92	32.64	Israel	hypogeogenous rhizome	0	1	0	0	0	0	0	1	1	0	20.45	26.35	14.45	673.5	183.2	0.7	112.9	455.5	3	3.6	455.5	6.2	0.329999995	469.5	29.75	10.95	18.8	14.45	25.75
Ajuga chamaepitys	34.92	32.64	Israel	hypogeogenous rhizome	0	1	0	0	0	0	0	1	1	0	20.45	26.35	14.45	673.5	183.2	0.7	112.9	455.5	3	3.6	455.5	6.2	0.329999995	469.5	29.75	10.95	18.8	14.45	25.75
Ajuga chamaepitys	34.92	32.64	Israel	hypogeogenous rhizome	0	1	0	0	0	0	0	1	1	0	20.45	26.35	14.45	673.5	183.2	0.7	112.9	455.5	3	3.6	455.5	6.2	0.329999995	469.5	29.75	10.95	18.8	14.45	25.75
Ajuga chamaepitys	34.93	32.61	Israel	hypogeogenous rhizome	0	1	0	0	0	0	0	1	1	0	20.45	26.45	14.25	667.7	180.8	0.7	112.4	450.3	2.9	3.6	450.3	6.9	0.348000002	479.9	30.35	10.45	19.9	14.25	25.85
Ajuga chamaepitys	34.93	32.61	Israel	hypogeogenous rhizome	0	1	0	0	0	0	0	1	1	0	20.45	26.45	14.25	667.7	180.8	0.7	112.4	450.3	2.9	3.6	450.3	6.9	0.348000002	479.9	30.35	10.45	19.9	14.25	25.85
Ajuga chamaepitys	34.93	32.61	Israel	hypogeogenous rhizome	0	1	0	0	0	0	0	1	1	0	20.45	26.45	14.25	667.7	180.8	0.7	112.4	450.3	2.9	3.6	450.3	6.9	0.348000002	479.9	30.35	10.45	19.9	14.25	25.85
Ajuga chamaepitys	34.93	32.61	Israel	hypogeogenous rhizome	0	1	0	0	0	0	0	1	1	0	20.45	26.45	14.25	667.7	180.8	0.7	112.4	450.3	2.9	3.6	450.3	6.9	0.348000002	479.9	30.35	10.45	19.9	14.25	25.85
Ajuga chamaepitys	34.93	32.61	Israel	hypogeogenous rhizome	0	1	0	0	0	0	0	1	1	0	20.45	26.45	14.25	667.7	180.8	0.7	112.4	450.3	2.9	3.6	450.3	6.9	0.348000002	479.9	30.35	10.45	19.9	14.25	25.85
Ajuga chamaepitys	34.93	32.61	Israel	hypogeogenous rhizome	0	1	0	0	0	0	0	1	1	0	20.45	26.45	14.25	667.7	180.8	0.7	112.4	450.3	2.9	3.6	450.3	6.9	0.348000002	479.9	30.35	10.45	19.9	14.25	25.85
Ajuga chamaepitys	34.93	32.61	Israel	hypogeogenous rhizome	0	1	0	0	0	0	0	1	1	0	20.45	26.45	14.25	667.7	180.8	0.7	112.4	450.3	2.9	3.6	450.3	6.9	0.348000002	479.9	30.35	10.45	19.9	14.25	25.85
Ajuga chamaepitys	34.93	32.61	Israel	hypogeogenous rhizome	0	1	0	0	0	0	0	1	1	0	20.45	26.45	14.25	667.7	180.8	0.7	112.4	450.3	2.9	3.6	450.3	6.9	0.348000002	479.9	30.35	10.45	19.9	14.25	25.85
Ajuga chamaepitys	34.93	32.61	Israel	hypogeogenous rhizome	0	1	0	0	0	0	0	1	1	0	20.45	26.45	14.25	667.7	180.8	0.7	112.4	450.3	2.9	3.6	450.3	6.9	0.348000002	479.9	30.35	10.45	19.9	14.25	25.85
Ajuga chamaepitys	34.93	32.62	Israel	hypogeogenous rhizome	0	1	0	0	0	0	0	1	1	0	20.45	26.35	14.35	671.9	182.1	0.7	112.5	453.4	2.9	3.6	453.4	6.7	0.344000006	477.6	30.15	10.55	19.6	14.35	25.85
Ajuga chamaepitys	34.93	32.62	Israel	hypogeogenous rhizome	0	1	0	0	0	0	0	1	1	0	20.45	26.35	14.35	671.9	182.1	0.7	112.5	453.4	2.9	3.6	453.4	6.7	0.344000006	477.6	30.15	10.55	19.6	14.35	25.85
Ajuga chamaepitys	34.93	32.62	Israel	hypogeogenous rhizome	0	1	0	0	0	0	0	1	1	0	20.45	26.35	14.35	671.9	182.1	0.7	112.5	453.4	2.9	3.6	453.4	6.7	0.344000006	477.6	30.15	10.55	19.6	14.35	25.85
Ajuga chamaepitys	34.93	32.62	Israel	hypogeogenous rhizome	0	1	0	0	0	0	0	1	1	0	20.45	26.35	14.35	671.9	182.1	0.7	112.5	453.4	2.9	3.6	453.4	6.7	0.344000006	477.6	30.15	10.55	19.6	14.35	25.85
Ajuga chamaepitys	34.93	32.62	Israel	hypogeogenous rhizome	0	1	0	0	0	0	0	1	1	0	20.45	26.35	14.35	671.9	182.1	0.7	112.5	453.4	2.9	3.6	453.4	6.7	0.344000006	477.6	30.15	10.55	19.6	14.35	25.85
Ajuga chamaepitys	34.93	32.62	Israel	hypogeogenous rhizome	0	1	0	0	0	0	0	1	1	0	20.45	26.35	14.35	671.9	182.1	0.7	112.5	453.4	2.9	3.6	453.4	6.7	0.344000006	477.6	30.15	10.55	19.6	14.35	25.85
Ajuga chamaepitys	34.93	32.62	Israel	hypogeogenous rhizome	0	1	0	0	0	0	0	1	1	0	20.45	26.35	14.35	671.9	182.1	0.7	112.5	453.4	2.9	3.6	453.4	6.7	0.344000006	477.6	30.15	10.55	19.6	14.35	25.85
Ajuga chamaepitys	34.93	32.62	Israel	hypogeogenous rhizome	0	1	0	0	0	0	0	1	1	0	20.45	26.35	14.35	671.9	182.1	0.7	112.5	453.4	2.9	3.6	453.4	6.7	0.344000006	477.6	30.15	10.55	19.6	14.35	25.85
Ajuga chamaepitys	34.93	32.62	Israel	hypogeogenous rhizome	0	1	0	0	0	0	0	1	1	0	20.45	26.35	14.35	671.9	182.1	0.7	112.5	453.4	2.9	3.6	453.4	6.7	0.344000006	477.6	30.15	10.55	19.6	14.35	25.85
Ajuga chamaepitys	34.93	32.62	Israel	hypogeogenous rhizome	0	1	0	0	0	0	0	1	1	0	20.45	26.35	14.35	671.9	182.1	0.7	112.5	453.4	2.9	3.6	453.4	6.7	0.344000006	477.6	30.15	10.55	19.6	14.35	25.85
Ajuga chamaepitys	34.93	32.62	Israel	hypogeogenous rhizome	0	1	0	0	0	0	0	1	1	0	20.45	26.35	14.35	671.9	182.1	0.7	112.5	453.4	2.9	3.6	453.4	6.7	0.344000006	477.6	30.15	10.55	19.6	14.35	25.85
Ajuga chamaepitys	34.93	32.62	Israel	hypogeogenous rhizome	0	1	0	0	0	0	0	1	1	0	20.45	26.35	14.35	671.9	182.1	0.7	112.5	453.4	2.9	3.6	453.4	6.7	0.344000006	477.6	30.15	10.55	19.6	14.35	25.85
Ajuga chamaepitys	34.93	32.62	Israel	hypogeogenous rhizome	0	1	0	0	0	0	0	1	1	0	20.45	26.35	14.35	671.9	182.1	0.7	112.5	453.4	2.9	3.6	453.4	6.7	0.344000006	477.6	30.15	10.55	19.6	14.35	25.85
Ajuga chamaepitys	34.93	32.62	Israel	hypogeogenous rhizome	0	1	0	0	0	0	0	1	1	0	20.45	26.35	14.35	671.9	182.1	0.7	112.5	453.4	2.9	3.6	453.4	6.7	0.344000006	477.6	30.15	10.55	19.6	14.35	25.85
Ajuga chamaepitys	34.93	32.62	Israel	hypogeogenous rhizome	0	1	0	0	0	0	0	1	1	0	20.45	26.35	14.35	671.9	182.1	0.7	112.5	453.4	2.9	3.6	453.4	6.7	0.344000006	477.6	30.15	10.55	19.6	14.35	25.85
Ajuga chamaepitys	34.93	32.62	Israel	hypogeogenous rhizome	0	1	0	0	0	0	0	1	1	0	20.45	26.35	14.35	671.9	182.1	0.7	112.5	453.4	2.9	3.6	453.4	6.7	0.344000006	477.6	30.15	10.55	19.6	14.35	25.85
Ajuga chamaepitys	34.93	32.62	Israel	hypogeogenous rhizome	0	1	0	0	0	0	0	1	1	0	20.45	26.35	14.35	671.9	182.1	0.7	112.5	453.4	2.9	3.6	453.4	6.7	0.344000006	477.6	30.15	10.55	19.6	14.35	25.85
Ajuga chamaepitys	34.93	32.62	Israel	hypogeogenous rhizome	0	1	0	0	0	0	0	1	1	0	20.45	26.35	14.35	671.9	182.1	0.7	112.5	453.4	2.9	3.6	453.4	6.7	0.344000006	477.6	30.15	10.55	19.6	14.35	25.85
Ajuga chamaepitys	34.93	32.62	Israel	hypogeogenous rhizome	0	1	0	0	0	0	0	1	1	0	20.45	26.35	14.35	671.9	182.1	0.7	112.5	453.4	2.9	3.6	453.4	6.7	0.344000006	477.6	30.15	10.55	19.6	14.35	25.85
Ajuga chamaepitys	34.93	32.62	Israel	hypogeogenous rhizome	0	1	0	0	0	0	0	1	1	0	20.45	26.35	14.35	671.9	182.1	0.7	112.5	453.4	2.9	3.6	453.4	6.7	0.344000006	477.6	30.15	10.55	19.6	14.35	25.85
Ajuga chamaepitys	34.93	32.62	Israel	hypogeogenous rhizome	0	1	0	0	0	0	0	1	1	0	20.45	26.35	14.35	671.9	182.1	0.7	112.5	453.4	2.9	3.6	453.4	6.7	0.344000006	477.6	30.15	10.55	19.6	14.35	25.85
Ajuga chamaepitys	34.93	32.62	Israel	hypogeogenous rhizome	0	1	0	0	0	0	0	1	1	0	20.45	26.35	14.35	671.9	182.1	0.7	112.5	453.4	2.9	3.6	453.4	6.7	0.344000006	477.6	30.15	10.55	19.6	14.35	25.85
Ajuga chamaepitys	34.93	32.62	Israel	hypogeogenous rhizome	0	1	0	0	0	0	0	1	1	0	20.45	26.35	14.35	671.9	182.1	0.7	112.5	453.4	2.9	3.6	453.4	6.7	0.344000006	477.6	30.15	10.55	19.6	14.35	25.85
Ajuga chamaepitys	34.93	32.62	Israel	hypogeogenous rhizome	0	1	0	0	0	0	0	1	1	0	20.45	26.35	14.35	671.9	182.1	0.7	112.5	453.4	2.9	3.6	453.4	6.7	0.344000006	477.6	30.15	10.55	19.6	14.35	25.85
Ajuga chamaepitys	34.93	32.62	Israel	hypogeogenous rhizome	0	1	0	0	0	0	0	1	1	0	20.45	26.35	14.35	671.9	182.1	0.7	112.5	453.4	2.9	3.6	453.4	6.7	0.344000006	477.6	30.15	10.55	19.6	14.35	25.85
Ajuga chamaepitys	34.93	32.62	Israel	hypogeogenous rhizome	0	1	0	0	0	0	0	1	1	0	20.45	26.35	14.35	671.9	182.1	0.7	112.5	453.4	2.9	3.6	453.4	6.7	0.344000006	477.6	30.15	10.55	19.6	14.35	25.85
Ajuga chamaepitys	34.93	32.62	Israel	hypogeogenous rhizome	0	1	0	0	0	0	0	1	1	0	20.45	26.35	14.35	671.9	182.1	0.7	112.5	453.4	2.9	3.6	453.4	6.7	0.344000006	477.6	30.15	10.55	19.6	14.35	25.85
Ajuga chamaepitys	34.93	32.67	Israel	hypogeogenous rhizome	0	1	0	0	0	0	0	1	1	0	20.35	26.15	14.55	696.4	189.8	0.7	113	471.5	3.2	3.8	471.5	5.6	0.311999989	463	29.25	11.15	18.1	14.55	25.55
Ajuga chamaepitys	34.93	32.67	Israel	hypogeogenous rhizome	0	1	0	0	0	0	0	1	1	0	20.35	26.15	14.55	696.4	189.8	0.7	113	471.5	3.2	3.8	471.5	5.6	0.311999989	463	29.25	11.15	18.1	14.55	25.55
Ajuga chamaepitys	34.93	32.67	Israel	hypogeogenous rhizome	0	1	0	0	0	0	0	1	1	0	20.35	26.15	14.55	696.4	189.8	0.7	113	471.5	3.2	3.8	471.5	5.6	0.311999989	463	29.25	11.15	18.1	14.55	25.55
Ajuga chamaepitys	34.93	32.67	Israel	hypogeogenous rhizome	0	1	0	0	0	0	0	1	1	0	20.35	26.15	14.55	696.4	189.8	0.7	113	471.5	3.2	3.8	471.5	5.6	0.311999989	463	29.25	11.15	18.1	14.55	25.55
Ajuga chamaepitys	34.93	32.67	Israel	hypogeogenous rhizome	0	1	0	0	0	0	0	1	1	0	20.35	26.15	14.55	696.4	189.8	0.7	113	471.5	3.2	3.8	471.5	5.6	0.311999989	463	29.25	11.15	18.1	14.55	25.55
Ajuga chamaepitys	34.93	32.67	Israel	hypogeogenous rhizome	0	1	0	0	0	0	0	1	1	0	20.35	26.15	14.55	696.4	189.8	0.7	113	471.5	3.2	3.8	471.5	5.6	0.311999989	463	29.25	11.15	18.1	14.55	25.55
Ajuga chamaepitys	34.93	32.67	Israel	hypogeogenous rhizome	0	1	0	0	0	0	0	1	1	0	20.35	26.15	14.55	696.4	189.8	0.7	113	471.5	3.2	3.8	471.5	5.6	0.311999989	463	29.25	11.15	18.1	14.55	25.55
Ajuga chamaepitys	34.93	32.67	Israel	hypogeogenous rhizome	0	1	0	0	0	0	0	1	1	0	20.35	26.15	14.55	696.4	189.8	0.7	113	471.5	3.2	3.8	471.5	5.6	0.311999989	463	29.25	11.15	18.1	14.55	25.55
Ajuga chamaepitys	34.93	32.67	Israel	hypogeogenous rhizome	0	1	0	0	0	0	0	1	1	0	20.35	26.15	14.55	696.4	189.8	0.7	113	471.5	3.2	3.8	471.5	5.6	0.311999989	463	29.25	11.15	18.1	14.55	25.55
Ajuga chamaepitys	35.744007	32.907266	Israel	hypogeogenous rhizome	0	1	0	0	0	0	0	1	1	0	18.35	25.25	10.65	768	187.6	1.3	105.9	498.9	5.4	5.4	498.9	11.8	0.430999994	578.1	32.75	5.35	27.4	10.65	25.25
Ajuga chamaepitys	35.697786	33.244672	Israel	hypogeogenous rhizome	0	1	0	0	0	0	0	1	1	0	17.75	25.05	9.75	852	210.6	1.1	104	542.7	4.8	6.1	542.7	11.6	0.419000006	602.9	32.05	4.35	27.7	9.75	24.75
Ajuga chamaepitys	35.690285	33.246505	Israel	hypogeogenous rhizome	0	1	0	0	0	0	0	1	1	0	17.95	25.15	10.05	816.9	202.4	1	104.2	521	4.4	5.7	521	11.6	0.419999981	596.7	32.15	4.65	27.5	10.05	24.85
Ajuga chamaepitys	35.379313	32.259964	Israel	hypogeogenous rhizome	0	1	0	0	0	0	0	1	1	0	19.75	26.85	11.75	478.6	116.2	0.4	106.8	310.7	1.7	2.4	310.7	12.3	0.428999996	598.2	34.55	5.95	28.6	11.75	26.75
Ajuga chamaepitys	35.019536	31.735095	Israel	hypogeogenous rhizome	0	1	0	0	0	0	0	1	1	0	18.85	25.45	11.55	679.4	176.8	0.6	111.3	455.4	2.4	3	455.4	10.2	0.405999994	554.6	31.85	6.85	25	11.55	25.35
Ajuga chamaepitys	35.361886	32.614375	Israel	hypogeogenous rhizome	0	1	0	0	0	0	0	1	1	0	18.45	26.15	10.35	614.8	151.5	0.9	105.6	397.1	3.4	4.4	397.1	11.6	0.405000019	629.1	33.45	4.75	28.7	10.35	25.95
Ajuga chamaepitys	35.354415	32.606269	Israel	hypogeogenous rhizome	0	1	0	0	0	0	0	1	1	0	19.55	26.85	11.65	573.7	141.5	0.8	105.7	370.6	3	3.9	370.6	11.6	0.413999987	600.8	34.05	5.95	28.1	11.65	26.55
Ajuga chamaepitys	35.690285	33.246505	Israel	hypogeogenous rhizome	0	1	0	0	0	0	0	1	1	0	17.95	25.15	10.05	816.9	202.4	1	104.2	521	4.4	5.7	521	11.6	0.419999981	596.7	32.15	4.65	27.5	10.05	24.85
Ajuga chamaepitys	35.697786	33.244672	Israel	hypogeogenous rhizome	0	1	0	0	0	0	0	1	1	0	17.75	25.05	9.75	852	210.6	1.1	104	542.7	4.8	6.1	542.7	11.6	0.419000006	602.9	32.05	4.35	27.7	9.75	24.75
Ajuga chamaepitys	35.583092	33.272123	Israel	hypogeogenous rhizome	0	1	0	0	0	0	0	1	1	0	17.15	24.05	9.75	806.6	203.4	1.1	105.1	517.3	4.2	6.1	517.3	10.8	0.419999981	563.4	30.15	4.55	25.6	9.75	23.75
Ajuga chamaepitys	35.084912	31.773952	Israel	hypogeogenous rhizome	0	1	0	0	0	0	0	1	1	0	17.25	24.35	9.45	740.5	192	0.6	111.6	495.5	2.4	3	495.5	10.7	0.403999996	592.7	31.05	4.65	26.4	9.45	24.25
Ajuga chamaepitys	35.022662	31.755842	Israel	hypogeogenous rhizome	0	1	0	0	0	0	0	1	1	0	19.05	25.65	11.75	683.8	178	0.6	111.3	458.3	2.5	3	458.3	10.1	0.409000015	552.4	31.95	7.15	24.8	11.75	25.55
Ajuga chamaepitys	35.417233	33.038991	Israel	hypogeogenous rhizome	0	1	0	0	0	0	0	1	1	0	16.15	23.85	8.15	813.6	206.1	1.2	106.4	528.1	4.3	6.3	528.1	10.7	0.392000008	622.9	30.25	3.05	27.2	8.15	23.65
Ajuga chamaepitys	35.697786	33.244672	Israel	hypogeogenous rhizome	0	1	0	0	0	0	0	1	1	0	17.75	25.05	9.75	852	210.6	1.1	104	542.7	4.8	6.1	542.7	11.6	0.419000006	602.9	32.05	4.35	27.7	9.75	24.75
Ajuga chamaepitys	35.703551	32.936287	Israel	hypogeogenous rhizome	0	1	0	0	0	0	0	1	1	0	19.25	25.85	11.65	740	182.7	1.2	106.1	481.3	4.8	5.1	481.3	11.8	0.436999989	563.7	33.25	6.35	26.9	11.65	25.65
Ajuga chamaepitys	35.697786	33.244672	Israel	hypogeogenous rhizome	0	1	0	0	0	0	0	1	1	0	17.75	25.05	9.75	852	210.6	1.1	104	542.7	4.8	6.1	542.7	11.6	0.419000006	602.9	32.05	4.35	27.7	9.75	24.75
Ajuga chamaepitys	35.040536	31.794645	Israel	hypogeogenous rhizome	0	1	0	0	0	0	0	1	1	0	18.05	24.85	10.55	743.6	193.4	0.6	111.2	497.8	2.6	3.2	497.8	10.3	0.403999996	569.9	31.25	5.75	25.5	10.55	24.75
Ajuga chamaepitys	35.128214	31.750537	Israel	hypogeogenous rhizome	0	1	0	0	0	0	0	1	1	0	17.55	24.65	9.65	671.3	173.5	0.5	111.7	448.9	2	2.7	448.9	10.9	0.405999994	597.5	31.65	4.75	26.9	9.65	24.55
Ajuga chamaepitys	35.583092	33.272123	Israel	hypogeogenous rhizome	0	1	0	0	0	0	0	1	1	0	17.15	24.05	9.75	806.6	203.4	1.1	105.1	517.3	4.2	6.1	517.3	10.8	0.419999981	563.4	30.15	4.55	25.6	9.75	23.75
Ajuga chamaepitys	35.583092	33.272123	Israel	hypogeogenous rhizome	0	1	0	0	0	0	0	1	1	0	17.15	24.05	9.75	806.6	203.4	1.1	105.1	517.3	4.2	6.1	517.3	10.8	0.419999981	563.4	30.15	4.55	25.6	9.75	23.75
Ajuga chamaepitys	35.744007	32.907266	Israel	hypogeogenous rhizome	0	1	0	0	0	0	0	1	1	0	18.35	25.25	10.65	768	187.6	1.3	105.9	498.9	5.4	5.4	498.9	11.8	0.430999994	578.1	32.75	5.35	27.4	10.65	25.25
Ajuga chamaepitys	35.019554	31.726076	Israel	hypogeogenous rhizome	0	1	0	0	0	0	0	1	1	0	18.75	25.45	11.45	678.6	176.6	0.6	111.4	454.9	2.4	3	454.9	10.2	0.405000019	558.6	31.85	6.75	25.1	11.45	25.35
Ajuga chamaepitys	35.074405	31.737868	Israel	hypogeogenous rhizome	0	1	0	0	0	0	0	1	1	0	17.65	24.65	9.95	738.2	191.6	0.6	111.6	494.4	2.5	3.1	494.4	10.5	0.403000021	583.2	31.35	5.25	26.1	9.95	24.55
Ajuga chamaepitys	35.128214	31.750537	Israel	hypogeogenous rhizome	0	1	0	0	0	0	0	1	1	0	17.55	24.65	9.65	671.3	173.5	0.5	111.7	448.9	2	2.7	448.9	10.9	0.405999994	597.5	31.65	4.75	26.9	9.65	24.55
Ajuga chamaepitys	35.583092	33.272123	Israel	hypogeogenous rhizome	0	1	0	0	0	0	0	1	1	0	17.15	24.05	9.75	806.6	203.4	1.1	105.1	517.3	4.2	6.1	517.3	10.8	0.419999981	563.4	30.15	4.55	25.6	9.75	23.75
Ajuga chamaepitys	35.690285	33.246505	Israel	hypogeogenous rhizome	0	1	0	0	0	0	0	1	1	0	17.95	25.15	10.05	816.9	202.4	1	104.2	521	4.4	5.7	521	11.6	0.419999981	596.7	32.15	4.65	27.5	10.05	24.85
Ajuga chamaepitys	35.697786	33.244672	Israel	hypogeogenous rhizome	0	1	0	0	0	0	0	1	1	0	17.75	25.05	9.75	852	210.6	1.1	104	542.7	4.8	6.1	542.7	11.6	0.419000006	602.9	32.05	4.35	27.7	9.75	24.75
Ajuga chamaepitys	35.697786	33.244672	Israel	hypogeogenous rhizome	0	1	0	0	0	0	0	1	1	0	17.75	25.05	9.75	852	210.6	1.1	104	542.7	4.8	6.1	542.7	11.6	0.419000006	602.9	32.05	4.35	27.7	9.75	24.75
Ajuga chamaepitys	35.067004	31.747781	Israel	hypogeogenous rhizome	0	1	0	0	0	0	0	1	1	0	18.45	25.25	10.85	736.5	191.1	0.6	111.5	493.2	2.5	3.1	493.2	10.5	0.407000017	572.7	31.95	6.15	25.8	10.85	25.15
Ajuga chamaepitys	35.369885	32.907418	Israel	hypogeogenous rhizome	0	1	0	0	0	0	0	1	1	0	18.75	25.85	11.15	661.8	163	1	104.5	423.1	3.9	5.6	423.1	11	0.41500001	578.3	32.45	5.95	26.5	11.15	25.55
Ajuga chamaepitys	35.582015	33.271225	Israel	hypogeogenous rhizome	0	1	0	0	0	0	0	1	1	0	17.15	24.05	9.75	806.6	203.4	1.1	105.1	517.3	4.2	6.1	517.3	10.8	0.419999981	563.4	30.15	4.55	25.6	9.75	23.75
Ajuga chamaepitys	35.040535	31.795547	Israel	hypogeogenous rhizome	0	1	0	0	0	0	0	1	1	0	18.05	24.85	10.55	743.6	193.4	0.6	111.2	497.8	2.6	3.2	497.8	10.3	0.403999996	569.9	31.25	5.75	25.5	10.55	24.75
Ajuga chamaepitys	35.697786	33.244672	Israel	hypogeogenous rhizome	0	1	0	0	0	0	0	1	1	0	17.75	25.05	9.75	852	210.6	1.1	104	542.7	4.8	6.1	542.7	11.6	0.419000006	602.9	32.05	4.35	27.7	9.75	24.75
Ajuga chamaepitys	35.459649	32.898251	Israel	hypogeogenous rhizome	0	1	0	0	0	0	0	1	1	0	19.55	26.45	11.95	569.9	138.7	1	104.9	366.6	3.5	4.7	366.6	11.5	0.426999998	572.8	33.55	6.65	26.9	11.95	26.15
Ajuga chamaepitys	35.697786	33.244672	Israel	hypogeogenous rhizome	0	1	0	0	0	0	0	1	1	0	17.75	25.05	9.75	852	210.6	1.1	104	542.7	4.8	6.1	542.7	11.6	0.419000006	602.9	32.05	4.35	27.7	9.75	24.75
Ajuga chamaepitys	35.266138	32.819147	Israel	hypogeogenous rhizome	0	1	0	0	0	0	0	1	1	0	18.05	25.45	10.45	770.9	196.1	1	106.1	498.8	4.5	6.2	498.8	10.3	0.393000007	589.7	31.45	5.35	26.1	10.45	25.05
Ajuga chamaepitys	35.697786	33.244672	Israel	hypogeogenous rhizome	0	1	0	0	0	0	0	1	1	0	17.75	25.05	9.75	852	210.6	1.1	104	542.7	4.8	6.1	542.7	11.6	0.419000006	602.9	32.05	4.35	27.7	9.75	24.75
Ajuga chamaepitys	35.583092	33.272123	Israel	hypogeogenous rhizome	0	1	0	0	0	0	0	1	1	0	17.15	24.05	9.75	806.6	203.4	1.1	105.1	517.3	4.2	6.1	517.3	10.8	0.419999981	563.4	30.15	4.55	25.6	9.75	23.75
Ajuga chamaepitys	35.029249	32.727968	Israel	hypogeogenous rhizome	0	1	0	0	0	0	0	1	1	0	18.15	25.05	11.45	825.7	221.9	0.9	111.4	554.1	4.1	5.2	554.1	6.2	0.297000003	535.4	28.55	7.85	20.7	11.45	24.45
Ajuga chamaepitys	35.000417	32.740548	Israel	hypogeogenous rhizome	0	1	0	0	0	0	0	1	1	0	18.65	25.15	12.25	810	218.8	0.9	111.9	545.1	4.1	5	545.1	5.6	0.28599999	514.1	28.35	8.85	19.5	12.25	24.65
Ajuga chamaepitys	35.41616	33.038091	Israel	hypogeogenous rhizome	0	1	0	0	0	0	0	1	1	0	15.85	23.65	7.85	833.1	210.6	1.2	106.2	539.9	4.5	6.6	539.9	10.6	0.388000011	628	30.05	2.75	27.3	7.85	23.45
Ajuga chamaepitys	35.067081	31.695473	Israel	hypogeogenous rhizome	0	1	0	0	0	0	0	1	1	0	17.65	24.65	9.95	702.6	182.2	0.5	111.7	470.7	2.2	2.8	470.7	10.6	0.401000023	587.4	31.45	5.15	26.3	9.95	24.55
Ajuga chamaepitys	35.697786	33.244672	Israel	hypogeogenous rhizome	0	1	0	0	0	0	0	1	1	0	17.75	25.05	9.75	852	210.6	1.1	104	542.7	4.8	6.1	542.7	11.6	0.419000006	602.9	32.05	4.35	27.7	9.75	24.75
Ajuga chamaepitys	35.697786	33.244672	Israel	hypogeogenous rhizome	0	1	0	0	0	0	0	1	1	0	17.75	25.05	9.75	852	210.6	1.1	104	542.7	4.8	6.1	542.7	11.6	0.419000006	602.9	32.05	4.35	27.7	9.75	24.75
Ajuga chamaepitys	35.080729	31.744187	Israel	hypogeogenous rhizome	0	1	0	0	0	0	0	1	1	0	18.05	24.95	10.35	735.1	190.7	0.6	111.6	492.2	2.4	3	492.2	10.6	0.407000017	581.9	31.65	5.65	26	10.35	24.85
Ajuga chamaepitys	35.697786	33.244672	Israel	hypogeogenous rhizome	0	1	0	0	0	0	0	1	1	0	17.75	25.05	9.75	852	210.6	1.1	104	542.7	4.8	6.1	542.7	11.6	0.419000006	602.9	32.05	4.35	27.7	9.75	24.75
Ajuga chamaepitys	35.32689	32.734342	Israel	hypogeogenous rhizome	0	1	0	0	0	0	0	1	1	0	18.65	26.05	10.85	659.8	165.5	1	105.9	427.3	4	5.2	427.3	11.1	0.401999998	602.7	32.85	5.35	27.5	10.85	25.75
Ajuga chamaepitys	35.486135	32.824256	Israel	hypogeogenous rhizome	0	1	0	0	0	0	0	1	1	0	20.35	27.15	12.85	502.4	128.3	0.9	107.6	331.1	3	3.7	331.1	11.5	0.428000021	567.3	34.35	7.45	26.9	12.85	26.85
Ajuga chamaepitys	35.697786	33.244672	Israel	hypogeogenous rhizome	0	1	0	0	0	0	0	1	1	0	17.75	25.05	9.75	852	210.6	1.1	104	542.7	4.8	6.1	542.7	11.6	0.419000006	602.9	32.05	4.35	27.7	9.75	24.75
Ajuga chamaepitys	35.583092	33.272123	Israel	hypogeogenous rhizome	0	1	0	0	0	0	0	1	1	0	17.15	24.05	9.75	806.6	203.4	1.1	105.1	517.3	4.2	6.1	517.3	10.8	0.419999981	563.4	30.15	4.55	25.6	9.75	23.75
Ajuga chamaepitys	35.579857	33.268526	Israel	hypogeogenous rhizome	0	1	0	0	0	0	0	1	1	0	17.15	24.05	9.75	806.6	203.4	1.1	105.1	517.3	4.2	6.1	517.3	10.8	0.419999981	563.4	30.15	4.55	25.6	9.75	23.75
Ajuga chamaepitys	35.583092	33.272123	Israel	hypogeogenous rhizome	0	1	0	0	0	0	0	1	1	0	17.15	24.05	9.75	806.6	203.4	1.1	105.1	517.3	4.2	6.1	517.3	10.8	0.419999981	563.4	30.15	4.55	25.6	9.75	23.75
Ajuga chamaepitys	35.697786	33.244672	Israel	hypogeogenous rhizome	0	1	0	0	0	0	0	1	1	0	17.75	25.05	9.75	852	210.6	1.1	104	542.7	4.8	6.1	542.7	11.6	0.419000006	602.9	32.05	4.35	27.7	9.75	24.75
Ajuga chamaepitys	35.040116	32.618875	Israel	hypogeogenous rhizome	0	1	0	0	0	0	0	1	1	0	19.65	26.15	12.85	711.8	188.4	0.7	110.1	473.9	3.3	4.2	473.9	8.3	0.371000004	524.1	30.95	8.45	22.5	12.85	25.75
Ajuga chamaepitys	35.024804	31.739611	Israel	hypogeogenous rhizome	0	1	0	0	0	0	0	1	1	0	18.85	25.45	11.55	679.4	176.8	0.6	111.3	455.4	2.4	3	455.4	10.2	0.405999994	554.6	31.85	6.85	25	11.55	25.35
Ajuga chamaepitys	35.697786	33.244672	Israel	hypogeogenous rhizome	0	1	0	0	0	0	0	1	1	0	17.75	25.05	9.75	852	210.6	1.1	104	542.7	4.8	6.1	542.7	11.6	0.419000006	602.9	32.05	4.35	27.7	9.75	24.75
Ajuga chamaepitys	35.697786	33.244672	Israel	hypogeogenous rhizome	0	1	0	0	0	0	0	1	1	0	17.75	25.05	9.75	852	210.6	1.1	104	542.7	4.8	6.1	542.7	11.6	0.419000006	602.9	32.05	4.35	27.7	9.75	24.75
Ajuga chamaepitys	35.697786	33.244672	Israel	hypogeogenous rhizome	0	1	0	0	0	0	0	1	1	0	17.75	25.05	9.75	852	210.6	1.1	104	542.7	4.8	6.1	542.7	11.6	0.419000006	602.9	32.05	4.35	27.7	9.75	24.75
Ajuga chamaepitys	35.697786	33.244672	Israel	hypogeogenous rhizome	0	1	0	0	0	0	0	1	1	0	17.75	25.05	9.75	852	210.6	1.1	104	542.7	4.8	6.1	542.7	11.6	0.419000006	602.9	32.05	4.35	27.7	9.75	24.75
Ajuga chamaepitys	35.52548	32.777273	Israel	hypogeogenous rhizome	0	1	0	0	0	0	0	1	1	0	20.15	27.05	12.55	488.3	124.6	0.9	108	322.9	3	3.6	322.9	11.6	0.426000023	575.6	34.55	7.25	27.3	12.55	26.85
Ajuga chamaepitys	34.996172	32.730622	Israel	hypogeogenous rhizome	0	1	0	0	0	0	0	1	1	0	18.85	25.35	12.55	788.3	213	0.9	112	530.8	4	4.9	530.8	5.6	0.288000011	505.2	28.55	9.15	19.4	12.55	24.75
Ajuga chamaepitys	34.494196	31.435642	Israel	hypogeogenous rhizome	0	1	0	0	0	0	0	1	1	0	20.35	26.65	13.65	380.3	99.3	0.6	108.7	250.9	2.1	3	250.9	8.4	0.376999998	512.7	31.55	9.25	22.3	13.65	26.35
Ajuga chamaepitys	34.494196	31.435642	Israel	hypogeogenous rhizome	0	1	0	0	0	0	0	1	1	0	20.35	26.65	13.65	380.3	99.3	0.6	108.7	250.9	2.1	3	250.9	8.4	0.376999998	512.7	31.55	9.25	22.3	13.65	26.35
Ajuga chamaepitys	35.407646	33.059745	Israel	hypogeogenous rhizome	0	1	0	0	0	0	0	1	1	0	15.75	23.45	7.75	853.5	214.6	1.3	105.8	551.2	4.6	6.9	551.2	10.2	0.380999994	622.7	29.65	2.85	26.8	7.75	23.25
Ajuga chamaepitys	35.022815	32.744189	Israel	hypogeogenous rhizome	0	1	0	0	0	0	0	1	1	0	18.55	25.15	12.15	822.9	221.8	0.9	111.6	553	4.1	5.1	553	5.8	0.291000009	517.2	28.55	8.65	19.9	12.15	24.65
Ajuga chamaepitys	35.697786	33.244672	Israel	hypogeogenous rhizome	0	1	0	0	0	0	0	1	1	0	17.75	25.05	9.75	852	210.6	1.1	104	542.7	4.8	6.1	542.7	11.6	0.419000006	602.9	32.05	4.35	27.7	9.75	24.75
Ajuga chamaepitys	34.940664	31.639359	Israel	hypogeogenous rhizome	0	1	0	0	0	0	0	1	1	0	19.15	25.55	11.95	607.4	157.9	0.6	110.9	407.1	2.4	2.9	407.1	9.9	0.403999996	541.6	31.85	7.35	24.5	11.95	25.45
Ajuga chamaepitys	35.746156	32.90906	Israel	hypogeogenous rhizome	0	1	0	0	0	0	0	1	1	0	17.95	24.95	10.15	779.7	190.5	1.3	105.8	506.4	5.5	5.5	506.4	11.8	0.428999996	584.1	32.45	4.95	27.5	10.15	24.75
Ajuga chamaepitys	35.579857	33.268526	Israel	hypogeogenous rhizome	0	1	0	0	0	0	0	1	1	0	17.15	24.05	9.75	806.6	203.4	1.1	105.1	517.3	4.2	6.1	517.3	10.8	0.419999981	563.4	30.15	4.55	25.6	9.75	23.75
Ajuga chamaepitys	34.979617	32.09576	Israel	hypogeogenous rhizome	0	1	0	0	0	0	0	1	1	0	19.85	25.95	13.15	634.2	167.2	0.6	110.2	423.8	2.3	3	423.8	9.9	0.425	504.7	31.75	8.45	23.3	13.15	25.55
Ajuga chamaepitys	34.827726	31.412706	Israel	hypogeogenous rhizome	0	1	0	0	0	0	0	1	1	0	19.35	25.65	12.35	428.1	109.1	0.6	108.6	283.7	2.1	2.7	283.7	9.9	0.409000015	527.9	32.05	7.75	24.3	12.35	25.45
Ajuga chamaepitys	35.728896	33.243643	Israel	hypogeogenous rhizome	0	1	0	0	0	0	0	1	1	0	15.65	23.25	7.45	946.1	232.7	1.2	103.6	600.8	5.4	6.6	600.8	11.8	0.411999989	628.6	30.65	2.05	28.6	7.45	23.05
Ajuga chamaepitys	35.583092	33.272123	Israel	hypogeogenous rhizome	0	1	0	0	0	0	0	1	1	0	17.15	24.05	9.75	806.6	203.4	1.1	105.1	517.3	4.2	6.1	517.3	10.8	0.419999981	563.4	30.15	4.55	25.6	9.75	23.75
Ajuga chamaepitys	35.663144	32.772336	Israel	hypogeogenous rhizome	0	1	0	0	0	0	0	1	1	0	19.65	26.45	12.05	561	136.8	1.1	106.1	364.7	4	4.2	364.7	11.9	0.43499999	572	33.95	6.65	27.3	12.05	26.25
Ajuga chamaepitys	35.640532	32.950048	Israel	hypogeogenous rhizome	0	1	0	0	0	0	0	1	1	0	19.45	26.15	11.95	639.3	158.4	1	106.2	415.6	3.8	4.5	415.6	11.8	0.438999987	562.1	33.45	6.65	26.8	11.95	25.95
Ajuga chamaepitys	35.454742	33.053348	Israel	hypogeogenous rhizome	0	1	0	0	0	0	0	1	1	0	16.65	24.05	8.85	756.2	192.4	1.1	106.8	492.5	4	5.7	492.5	10.9	0.403999996	602.9	30.65	3.75	26.9	8.85	23.85
Ajuga chamaepitys	35.756856	33.25344	Israel	hypogeogenous rhizome	0	1	0	0	0	0	0	1	1	0	14.25	22.15	5.85	945.7	232.2	1.2	103.2	598.8	5.4	6.5	598.8	11.9	0.407999992	644.1	29.65	0.45	29.2	5.85	21.95
Ajuga chamaepitys	35.471617	32.968556	Israel	hypogeogenous rhizome	0	1	0	0	0	0	0	1	1	0	17.05	24.65	9.05	771.3	192.1	1.2	105.9	499.9	4.3	6	499.9	11.4	0.40999999	620.2	31.65	3.75	27.9	9.05	24.45
Ajuga chamaepitys	35.690285	33.246505	Israel	hypogeogenous rhizome	0	1	0	0	0	0	0	1	1	0	17.95	25.15	10.05	816.9	202.4	1	104.2	521	4.4	5.7	521	11.6	0.419999981	596.7	32.15	4.65	27.5	10.05	24.85
Ajuga chamaepitys	35.75788	32.903598	Israel	hypogeogenous rhizome	0	1	0	0	0	0	0	1	1	0	17.95	24.95	10.15	773.3	188.5	1.3	105.8	502.2	5.4	5.4	502.2	11.9	0.428999996	586.5	32.45	4.85	27.6	10.15	24.95
Ajuga chamaepitys	35.756856	33.25344	Israel	hypogeogenous rhizome	0	1	0	0	0	0	0	1	1	0	14.25	22.15	5.85	945.7	232.2	1.2	103.2	598.8	5.4	6.5	598.8	11.9	0.407999992	644.1	29.65	0.45	29.2	5.85	21.95
Ajuga chamaepitys	35.583092	33.272123	Israel	hypogeogenous rhizome	0	1	0	0	0	0	0	1	1	0	17.15	24.05	9.75	806.6	203.4	1.1	105.1	517.3	4.2	6.1	517.3	10.8	0.419999981	563.4	30.15	4.55	25.6	9.75	23.75
Ajuga chamaepitys	35.583092	33.272123	Israel	hypogeogenous rhizome	0	1	0	0	0	0	0	1	1	0	17.15	24.05	9.75	806.6	203.4	1.1	105.1	517.3	4.2	6.1	517.3	10.8	0.419999981	563.4	30.15	4.55	25.6	9.75	23.75
Ajuga chamaepitys	35.724984	33.307674	Israel	hypogeogenous rhizome	0	1	0	0	0	0	0	1	1	0	13.35	21.25	4.95	1074.1	262.6	1.3	102.8	677	6	7.5	677	11.7	0.403000021	643.5	28.55	-0.45	29	4.95	21.05
Ajuga chamaepitys	35.697786	33.244672	Israel	hypogeogenous rhizome	0	1	0	0	0	0	0	1	1	0	17.75	25.05	9.75	852	210.6	1.1	104	542.7	4.8	6.1	542.7	11.6	0.419000006	602.9	32.05	4.35	27.7	9.75	24.75
Ajuga chamaepitys	35.56586	33.257748	Israel	hypogeogenous rhizome	0	1	0	0	0	0	0	1	1	0	16.85	23.65	9.45	849.2	214.7	1.1	105.5	546.3	4.4	6.4	546.3	10.6	0.417000008	562.5	29.75	4.25	25.5	9.45	23.45
Ajuga chamaepitys	35.697796	33.246475	Israel	hypogeogenous rhizome	0	1	0	0	0	0	0	1	1	0	17.75	25.05	9.75	852	210.6	1.1	104	542.7	4.8	6.1	542.7	11.6	0.419000006	602.9	32.05	4.35	27.7	9.75	24.75
Ajuga chamaepitys	35.697796	33.246475	Israel	hypogeogenous rhizome	0	1	0	0	0	0	0	1	1	0	17.75	25.05	9.75	852	210.6	1.1	104	542.7	4.8	6.1	542.7	11.6	0.419000006	602.9	32.05	4.35	27.7	9.75	24.75
Ajuga chamaepitys	35.579857	33.268526	Israel	hypogeogenous rhizome	0	1	0	0	0	0	0	1	1	0	17.15	24.05	9.75	806.6	203.4	1.1	105.1	517.3	4.2	6.1	517.3	10.8	0.419999981	563.4	30.15	4.55	25.6	9.75	23.75
Ajuga chamaepitys	35.579857	33.268526	Israel	hypogeogenous rhizome	0	1	0	0	0	0	0	1	1	0	17.15	24.05	9.75	806.6	203.4	1.1	105.1	517.3	4.2	6.1	517.3	10.8	0.419999981	563.4	30.15	4.55	25.6	9.75	23.75
Ajuga chamaepitys	35.743947	32.897347	Israel	hypogeogenous rhizome	0	1	0	0	0	0	0	1	1	0	18.05	25.05	10.35	766.9	187.2	1.3	105.9	498.2	5.4	5.4	498.2	11.8	0.430000019	582.9	32.55	5.05	27.5	10.35	25.05
Ajuga chamaepitys	35.019556	31.725174	Israel	hypogeogenous rhizome	0	1	0	0	0	0	0	1	1	0	18.75	25.45	11.45	678.6	176.6	0.6	111.4	454.9	2.4	3	454.9	10.2	0.405000019	558.6	31.85	6.75	25.1	11.45	25.35
Ajuga chamaepitys	35.697796	33.246475	Israel	hypogeogenous rhizome	0	1	0	0	0	0	0	1	1	0	17.75	25.05	9.75	852	210.6	1.1	104	542.7	4.8	6.1	542.7	11.6	0.419000006	602.9	32.05	4.35	27.7	9.75	24.75
Ajuga chamaepitys	35.583092	33.272123	Israel	hypogeogenous rhizome	0	1	0	0	0	0	0	1	1	0	17.15	24.05	9.75	806.6	203.4	1.1	105.1	517.3	4.2	6.1	517.3	10.8	0.419999981	563.4	30.15	4.55	25.6	9.75	23.75
Ajuga chamaepitys	35.756783	32.899095	Israel	hypogeogenous rhizome	0	1	0	0	0	0	0	1	1	0	18.05	25.05	10.35	766.4	186.7	1.3	105.8	497.7	5.4	5.4	497.7	11.8	0.430999994	583.2	32.55	5.05	27.5	10.35	25.05
Ajuga chamaepitys	35.562708	33.010707	Israel	hypogeogenous rhizome	0	1	0	0	0	0	0	1	1	0	18.55	25.45	10.85	621.7	159.6	0.9	107.8	408.8	3.3	4.2	408.8	11.7	0.430999994	578.3	32.65	5.55	27.1	10.85	25.25
Ajuga chamaepitys	35.005027	32.586362	Israel	hypogeogenous rhizome	0	1	0	0	0	0	0	1	1	0	19.95	26.35	13.15	723.1	192.1	0.7	110.4	482.2	3.2	4	482.2	8.6	0.379999995	520.6	31.25	8.75	22.5	13.15	25.95
Ajuga chamaepitys	35.050671	32.6775	Israel	hypogeogenous rhizome	0	1	0	0	0	0	0	1	1	0	18.25	25.25	11.25	769	204.5	0.8	110.4	513.2	3.7	4.7	513.2	7.5	0.332999992	551.1	29.55	7.15	22.4	11.25	24.75
Ajuga chamaepitys	35.043219	32.671178	Israel	hypogeogenous rhizome	0	1	0	0	0	0	0	1	1	0	18.65	25.45	11.75	754	200.5	0.8	110.5	503.3	3.6	4.6	503.3	7.5	0.336999989	541.4	29.75	7.65	22.1	11.75	24.95
Ajuga chamaepitys	35.015569	32.638678	Israel	hypogeogenous rhizome	0	1	0	0	0	0	0	1	1	0	19.75	26.15	13.25	729.2	194.5	0.8	110.8	487.6	3.4	4.2	487.6	7.6	0.356999993	506.2	30.45	9.15	21.3	13.25	25.65
Ajuga chamaepitys	35.031513	32.660342	Israel	hypogeogenous rhizome	0	1	0	0	0	0	0	1	1	0	18.85	25.55	12.15	749.1	199.7	0.8	110.7	500.8	3.6	4.5	500.8	7.3	0.338000011	530.1	29.85	8.15	21.7	12.15	25.05
Ajuga chamaepitys	35.033648	32.658542	Israel	hypogeogenous rhizome	0	1	0	0	0	0	0	1	1	0	18.75	25.55	11.95	748.6	199.2	0.8	110.5	499.9	3.6	4.6	499.9	7.5	0.34000001	536.2	29.85	7.85	22	11.95	25.05
Ajuga chamaepitys	35.017666	32.654912	Israel	hypogeogenous rhizome	0	1	0	0	0	0	0	1	1	0	19.45	25.95	12.85	735.3	196.1	0.8	110.8	491.7	3.5	4.4	491.7	7.4	0.347000003	514.9	30.15	8.85	21.3	12.85	25.45
Ajuga chamaepitys	35.025088	32.674761	Israel	hypogeogenous rhizome	0	1	0	0	0	0	0	1	1	0	18.95	25.55	12.25	753.3	201	0.8	110.8	503.9	3.6	4.6	503.9	7.2	0.333999991	527.1	29.75	8.25	21.5	12.25	25.05
Ajuga chamaepitys	35.697796	33.246475	Israel	hypogeogenous rhizome	0	1	0	0	0	0	0	1	1	0	17.75	25.05	9.75	852	210.6	1.1	104	542.7	4.8	6.1	542.7	11.6	0.419000006	602.9	32.05	4.35	27.7	9.75	24.75
Ajuga chamaepitys	35.690285	33.246505	Israel	hypogeogenous rhizome	0	1	0	0	0	0	0	1	1	0	17.95	25.15	10.05	816.9	202.4	1	104.2	521	4.4	5.7	521	11.6	0.419999981	596.7	32.15	4.65	27.5	10.05	24.85
Ajuga chamaepitys	35.579857	33.268526	Israel	hypogeogenous rhizome	0	1	0	0	0	0	0	1	1	0	17.15	24.05	9.75	806.6	203.4	1.1	105.1	517.3	4.2	6.1	517.3	10.8	0.419999981	563.4	30.15	4.55	25.6	9.75	23.75
Ajuga chamaepitys	35.583092	33.272123	Israel	hypogeogenous rhizome	0	1	0	0	0	0	0	1	1	0	17.15	24.05	9.75	806.6	203.4	1.1	105.1	517.3	4.2	6.1	517.3	10.8	0.419999981	563.4	30.15	4.55	25.6	9.75	23.75
Ajuga chamaepitys	34.969715	32.649421	Israel	hypogeogenous rhizome	0	1	0	0	0	0	0	1	1	0	19.85	26.05	13.55	726.6	195.8	0.7	111.8	488.7	3.3	4	488.7	6.8	0.338000011	495.2	29.85	9.75	20.1	13.55	25.55
Ajuga chamaepitys	35.006021	32.618825	Israel	hypogeogenous rhizome	0	1	0	0	0	0	0	1	1	0	19.75	26.15	13.05	735.2	196.1	0.7	110.8	491.5	3.3	4.2	491.5	7.8	0.363000011	513.7	30.55	8.95	21.6	13.05	25.65
Ajuga chamaepitys	35.045351	32.671181	Israel	hypogeogenous rhizome	0	1	0	0	0	0	0	1	1	0	18.65	25.45	11.75	754	200.5	0.8	110.5	503.3	3.6	4.6	503.3	7.5	0.336999989	541.4	29.75	7.65	22.1	11.75	24.95
Ajuga chamaepitys	34.999523	32.664803	Israel	hypogeogenous rhizome	0	1	0	0	0	0	0	1	1	0	19.85	26.05	13.65	734.3	197.1	0.8	111.4	492.9	3.5	4.3	492.9	6.8	0.338000011	491.5	29.95	9.75	20.2	13.65	25.55
Ajuga chamaepitys	35.765322	32.897253	Israel	hypogeogenous rhizome	0	1	0	0	0	0	0	1	1	0	17.85	24.95	10.15	763.9	185.7	1.3	105.7	495.8	5.4	5.4	495.8	11.9	0.430000019	586.3	32.45	4.85	27.6	10.15	24.95
Ajuga chamaepitys	35.743456	32.816199	Israel	hypogeogenous rhizome	0	1	0	0	0	0	0	1	1	0	18.45	25.45	10.65	722.9	174.4	1.4	105.6	468.6	5.5	5.5	468.6	12	0.432000017	583.8	32.95	5.25	27.7	10.65	25.45
Ajuga chamaepitys	35.481847	32.818855	Israel	hypogeogenous rhizome	0	1	0	0	0	0	0	1	1	0	20.25	27.15	12.85	510.1	130	0.9	107.5	335.7	3.1	3.9	335.7	11.5	0.426999998	566.5	34.35	7.45	26.9	12.85	26.85
Ajuga chamaepitys	35.274775	32.939067	Israel	hypogeogenous rhizome	0	1	0	0	0	0	0	1	1	0	17.75	24.95	10.25	966.5	246.1	1.3	105.4	620.1	5.6	8.2	620.1	9.9	0.388000011	580.9	30.75	5.35	25.4	10.25	24.65
Ajuga chamaepitys	35.279055	32.94177	Israel	hypogeogenous rhizome	0	1	0	0	0	0	0	1	1	0	17.35	24.75	9.75	981.2	249.3	1.3	105.3	628.9	5.6	8.3	628.9	9.9	0.38599999	593.4	30.55	4.85	25.7	9.75	24.45
Ajuga chamaepitys	35.74404	32.912675	Israel	hypogeogenous rhizome	0	1	0	0	0	0	0	1	1	0	17.95	24.95	10.15	779.7	190.5	1.3	105.8	506.4	5.5	5.5	506.4	11.8	0.428999996	584.1	32.45	4.95	27.5	10.15	24.75
Ajuga chamaepitys	35.012182	32.727041	Israel	hypogeogenous rhizome	0	1	0	0	0	0	0	1	1	0	18.75	25.25	12.25	804.4	216.7	0.9	111.6	540.6	4.1	5	540.6	5.8	0.295000005	514.9	28.65	8.85	19.8	12.25	24.75
Ajuga chamaepitys	35.781034	33.012594	Israel	hypogeogenous rhizome	0	1	0	0	0	0	0	1	1	0	16.05	23.45	8.05	819.4	200	1.2	105.2	529.6	5.3	5.3	529.6	11.8	0.417000008	611.3	31.05	2.85	28.2	8.05	23.45
Ajuga chamaepitys	35.368294	32.032727	Israel	hypogeogenous rhizome	0	1	0	0	0	0	0	1	1	0	17.25	24.95	9.05	570.5	142	0.5	109.4	377.1	1.9	2.6	377.1	12.1	0.413000011	633.6	32.75	3.45	29.3	9.05	24.85
Ajuga chamaepitys	35.412769	32.961455	Israel	hypogeogenous rhizome	0	1	0	0	0	0	0	1	1	0	14.95	23.35	6.45	827	204.6	1.3	105.2	532.7	4.8	6.8	532.7	11.1	0.381999993	672.3	30.25	1.15	29.1	6.45	23.15
Ajuga chamaepitys	35.415004	33.002027	Israel	hypogeogenous rhizome	0	1	0	0	0	0	0	1	1	0	14.95	23.25	6.55	853.8	215.1	1.3	106.1	553.4	4.7	6.8	553.4	10.9	0.381999993	661.8	29.85	1.35	28.5	6.55	23.05
Ajuga chamaepitys	34.924606	31.721394	Israel	hypogeogenous rhizome	0	1	0	0	0	0	0	1	1	0	19.85	26.05	12.95	602	157.4	0.7	110.9	404.3	2.6	3.1	404.3	9.5	0.407000017	519.3	31.85	8.45	23.4	12.95	25.85
Ajuga chamaepitys	35.11443	31.816363	Israel	hypogeogenous rhizome	0	1	0	0	0	0	0	1	1	0	17.05	24.25	9.25	740.5	191.5	0.6	111.4	494.2	2.4	3	494.2	10.8	0.405000019	595.7	31.15	4.35	26.8	9.25	24.05
Ajuga chamaepitys	35.156709	31.753257	Israel	hypogeogenous rhizome	0	1	0	0	0	0	0	1	1	0	16.75	24.15	8.85	641.4	165.5	0.4	111.7	428.7	1.8	2.4	428.7	11.1	0.403999996	610.1	31.25	3.85	27.4	8.85	24.05
Ajuga chamaepitys	35.549109	32.257812	Israel	hypogeogenous rhizome	0	1	0	0	0	0	0	1	1	0	21.55	28.45	13.65	461.8	113.7	0.5	108.4	303.7	1.9	2.1	303.7	12.4	0.434000015	587.8	36.15	7.65	28.5	13.65	28.35
Ajuga chamaepitys	35.453674	33.054252	Israel	hypogeogenous rhizome	0	1	0	0	0	0	0	1	1	0	16.65	24.05	8.85	756.2	192.4	1.1	106.8	492.5	4	5.7	492.5	10.9	0.403999996	602.9	30.65	3.75	26.9	8.85	23.85
Ajuga chamaepitys	35.453674	33.054252	Israel	hypogeogenous rhizome	0	1	0	0	0	0	0	1	1	0	16.65	24.05	8.85	756.2	192.4	1.1	106.8	492.5	4	5.7	492.5	10.9	0.403999996	602.9	30.65	3.75	26.9	8.85	23.85
Ajuga chamaepitys	35.250121	32.820957	Israel	hypogeogenous rhizome	0	1	0	0	0	0	0	1	1	0	18.45	25.55	10.95	768.3	195.8	1	106.3	497.7	4.5	6.1	497.7	10.1	0.395000005	578	31.55	5.85	25.7	10.95	25.25
Ajuga chamaepitys	35.492805	32.905392	Israel	hypogeogenous rhizome	0	1	0	0	0	0	0	1	1	0	19.85	26.65	12.35	553.2	134.6	1	105.2	356.6	3.3	4.4	356.6	11.6	0.432000017	565.6	33.85	6.95	26.9	12.35	26.35
Ajuga chamaepitys	35.013195	32.75229	Israel	hypogeogenous rhizome	0	1	0	0	0	0	0	1	1	0	18.85	25.25	12.45	817.6	220.9	0.9	111.8	550	4.1	5.1	550	5.5	0.286999989	507.2	28.45	9.15	19.3	12.45	24.65
Ajuga chamaepitys	35.567	33.013399	Israel	hypogeogenous rhizome	0	1	0	0	0	0	0	1	1	0	18.55	25.55	10.95	601.7	154.4	0.9	107.8	395.8	3.2	4.1	395.8	11.7	0.430999994	575.9	32.65	5.55	27.1	10.95	25.25
Ajuga chamaepitys	35.661014	32.773245	Israel	hypogeogenous rhizome	0	1	0	0	0	0	0	1	1	0	19.65	26.45	12.05	561	136.8	1.1	106.1	364.7	4	4.2	364.7	11.9	0.43499999	572	33.95	6.65	27.3	12.05	26.25
Ajuga chamaepitys	35.708742	32.719863	Israel	hypogeogenous rhizome	0	1	0	0	0	0	0	1	1	0	20.35	26.85	12.85	579.8	138	1.2	105.4	374.2	4.5	4.5	374.2	12	0.444999981	555.3	34.35	7.45	26.9	12.85	26.85
Ajuga chamaepitys	34.705609	31.238223	Israel	hypogeogenous rhizome	0	1	0	0	0	0	0	1	1	0	19.65	25.85	12.65	252	64.7	0.6	106.5	164.2	2	2.4	164.2	11.3	0.444999981	520.6	32.95	7.65	25.3	12.65	25.75
Ajuga chamaepitys	35.130312	31.766772	Israel	hypogeogenous rhizome	0	1	0	0	0	0	0	1	1	0	18.05	25.15	10.25	681.5	176.1	0.5	111.6	455.5	2.1	2.7	455.5	10.9	0.409000015	590.8	32.05	5.35	26.7	10.25	24.95
Ajuga chamaepitys	35.557936	32.887191	Israel	hypogeogenous rhizome	0	1	0	0	0	0	0	1	1	0	20.45	27.05	13.05	498.7	123.7	0.9	106.2	324.2	3	3.7	324.2	11.8	0.44000001	553.8	34.35	7.65	26.7	13.05	26.75
Ajuga chamaepitys	35.704936	32.992184	Israel	hypogeogenous rhizome	0	1	0	0	0	0	0	1	1	0	17.85	24.85	10.05	821.5	202.3	1.2	105.8	532.8	5	5.5	532.8	11.7	0.426999998	584.1	32.15	4.85	27.3	10.05	24.65
Ajuga chamaepitys	35.402135	32.989424	Israel	hypogeogenous rhizome	0	1	0	0	0	0	0	1	1	0	14.75	23.15	6.25	854	213.6	1.3	105.7	551.9	4.8	6.9	551.9	10.9	0.377999997	672.1	29.85	0.95	28.9	6.25	22.95
Ajuga chamaepitys	35.539574	32.262346	Israel	hypogeogenous rhizome	0	1	0	0	0	0	0	1	1	0	20.85	27.95	12.85	463.4	114.2	0.5	108.3	304.8	1.9	2.2	304.8	12.4	0.430000019	599.8	35.75	6.85	28.9	12.85	27.85
Ajuga chamaepitys	35.469757	32.340966	Israel	hypogeogenous rhizome	0	1	0	0	0	0	0	1	1	0	20.35	27.55	12.25	485.6	119.8	0.5	107.7	318.6	1.9	2.3	318.6	12.3	0.426000023	606	35.25	6.35	28.9	12.25	27.45
Ajuga chamaepitys	35.396832	32.514234	Israel	hypogeogenous rhizome	0	1	0	0	0	0	0	1	1	0	18.65	26.35	10.45	572.3	139.9	0.8	106	370.9	2.8	3.5	370.9	11.9	0.407999992	632.6	33.85	4.65	29.2	10.45	26.25
Ajuga chamaepitys	35.077563	31.744184	Israel	hypogeogenous rhizome	0	1	0	0	0	0	0	1	1	0	18.05	24.95	10.35	735.1	190.7	0.6	111.6	492.2	2.4	3	492.2	10.6	0.407000017	581.9	31.65	5.65	26	10.35	24.85
Ajuga chamaepitys	35.69932	32.944419	Israel	hypogeogenous rhizome	0	1	0	0	0	0	0	1	1	0	18.85	25.65	11.25	742	183.3	1.2	106.1	482.3	4.8	5.2	482.3	11.7	0.43499999	570.3	32.95	5.95	27	11.25	25.45
Ajuga chamaepitys	35.469758	33.062334	Israel	hypogeogenous rhizome	0	1	0	0	0	0	0	1	1	0	16.85	24.25	9.15	740.9	189	1.1	107	483.3	3.9	5.5	483.3	10.9	0.407999992	598.2	30.75	3.95	26.8	9.15	23.95
Ajuga chamaepitys	35.012423	32.614327	Israel	hypogeogenous rhizome	0	1	0	0	0	0	0	1	1	0	19.75	26.15	13.05	729.4	194	0.7	110.5	486.8	3.3	4.2	486.8	8.1	0.368000007	518.1	30.85	8.75	22.1	13.05	25.75
Ajuga chamaepitys	35.031603	32.613453	Israel	hypogeogenous rhizome	0	1	0	0	0	0	0	1	1	0	19.75	26.25	13.05	715.8	189.7	0.7	110.2	476.8	3.2	4.1	476.8	8.4	0.374000001	520.9	31.05	8.65	22.4	13.05	25.75
Ajuga chamaepitys	35.697796	33.246475	Israel	hypogeogenous rhizome	0	1	0	0	0	0	0	1	1	0	17.75	25.05	9.75	852	210.6	1.1	104	542.7	4.8	6.1	542.7	11.6	0.419000006	602.9	32.05	4.35	27.7	9.75	24.75
Ajuga chamaepitys	35.583092	33.272123	Israel	hypogeogenous rhizome	0	1	0	0	0	0	0	1	1	0	17.15	24.05	9.75	806.6	203.4	1.1	105.1	517.3	4.2	6.1	517.3	10.8	0.419999981	563.4	30.15	4.55	25.6	9.75	23.75
Ajuga chamaepitys	35.690285	33.246505	Israel	hypogeogenous rhizome	0	1	0	0	0	0	0	1	1	0	17.95	25.15	10.05	816.9	202.4	1	104.2	521	4.4	5.7	521	11.6	0.419999981	596.7	32.15	4.65	27.5	10.05	24.85
Ajuga chamaepitys	35.697796	33.246475	Israel	hypogeogenous rhizome	0	1	0	0	0	0	0	1	1	0	17.75	25.05	9.75	852	210.6	1.1	104	542.7	4.8	6.1	542.7	11.6	0.419000006	602.9	32.05	4.35	27.7	9.75	24.75
Ajuga chamaepitys	35.361566	33.039074	Israel	hypogeogenous rhizome	0	1	0	0	0	0	0	1	1	0	15.75	23.65	7.85	944.9	236.5	1.4	105.2	606.9	5.3	7.9	606.9	10	0.373000002	625.7	29.65	2.85	26.8	7.85	23.35
Ajuga chamaepitys	35.359421	33.036371	Israel	hypogeogenous rhizome	0	1	0	0	0	0	0	1	1	0	15.75	23.65	7.85	944.9	236.5	1.4	105.2	606.9	5.3	7.9	606.9	10	0.373000002	625.7	29.65	2.85	26.8	7.85	23.35
Ajuga chamaepitys	35.707858	32.752327	Israel	hypogeogenous rhizome	0	1	0	0	0	0	0	1	1	0	18.85	25.85	11.15	663.3	159.2	1.4	105.5	429	5.2	5.2	429	12	0.432000017	582.6	33.45	5.75	27.7	11.15	25.85
Ajuga chamaepitys	35.255544	32.967028	Israel	hypogeogenous rhizome	0	1	0	0	0	0	0	1	1	0	17.75	24.85	10.45	1053.4	270	1.3	105.9	677.5	5.8	8.8	677.5	9.4	0.381999993	572	30.35	5.75	24.6	10.45	24.55
Ajuga chamaepitys	35.707858	32.752327	Israel	hypogeogenous rhizome	0	1	0	0	0	0	0	1	1	0	18.85	25.85	11.15	663.3	159.2	1.4	105.5	429	5.2	5.2	429	12	0.432000017	582.6	33.45	5.75	27.7	11.15	25.85
Ajuga chamaepitys	35.690285	33.246505	Israel	hypogeogenous rhizome	0	1	0	0	0	0	0	1	1	0	17.95	25.15	10.05	816.9	202.4	1	104.2	521	4.4	5.7	521	11.6	0.419999981	596.7	32.15	4.65	27.5	10.05	24.85
Ajuga chamaepitys	35.125153	31.626981	Israel	hypogeogenous rhizome	0	1	0	0	0	0	0	1	1	0	16.75	24.05	8.75	612.4	157.5	0.4	111.7	409.1	1.7	2.3	409.1	10.9	0.398000002	610.8	31.15	3.85	27.3	8.75	23.95
Ajuga chamaepitys	35.129733	32.479191	Israel	hypogeogenous rhizome	0	1	0	0	0	0	0	1	1	0	18.55	25.85	10.85	703.5	179.3	0.6	107.3	458.9	2.7	3.8	458.9	11.2	0.411000013	594.4	32.65	5.45	27.2	10.85	25.65
Ajuga chamaepitys	35.099056	31.401491	Israel	hypogeogenous rhizome	0	1	0	0	0	0	0	1	1	0	17.55	24.75	9.45	442.3	109	0.3	109.4	291.5	1.2	1.5	291.5	11.2	0.407999992	610.7	32.05	4.65	27.4	9.45	24.75
Ajuga chamaepitys	35.493947	32.265164	Israel	hypogeogenous rhizome	0	1	0	0	0	0	0	1	1	0	20.35	27.55	12.25	459.1	113.2	0.5	108.2	301.9	1.8	2.2	301.9	12.4	0.426999998	607.7	35.45	6.35	29.1	12.25	27.55
Ajuga chamaepitys	34.920737	32.633089	Israel	hypogeogenous rhizome	0	1	0	0	0	0	0	1	1	0	20.45	26.35	14.45	668.8	181.7	0.7	112.7	451.9	3	3.6	451.9	6.4	0.33599999	470.6	29.95	10.85	19.1	14.45	25.75
Ajuga chamaepitys	35.697796	33.246475	Israel	hypogeogenous rhizome	0	1	0	0	0	0	0	1	1	0	17.75	25.05	9.75	852	210.6	1.1	104	542.7	4.8	6.1	542.7	11.6	0.419000006	602.9	32.05	4.35	27.7	9.75	24.75
Ajuga chamaepitys	35.04091	31.581807	Israel	hypogeogenous rhizome	0	1	0	0	0	0	0	1	1	0	17.95	24.85	10.25	623	159.8	0.5	111	415.9	2	2.6	415.9	10.7	0.405999994	580.2	31.85	5.55	26.3	10.25	24.75
Ajuga chamaepitys	35.512051	32.283157	Israel	hypogeogenous rhizome	0	1	0	0	0	0	0	1	1	0	19.85	27.25	11.65	463.4	114.5	0.5	108.2	304.8	1.9	2.2	304.8	12.4	0.421999979	618.5	35.05	5.65	29.4	11.65	27.15
Ajuga chamaepitys	35.135412	32.00576	Israel	hypogeogenous rhizome	0	1	0	0	0	0	0	1	1	0	17.65	24.65	10.05	821	209.9	0.6	109.5	541.5	2.6	3.5	541.5	11.3	0.421000004	578	31.65	4.85	26.8	10.05	24.45
Ajuga chamaepitys	35.32726	32.222151	Israel	hypogeogenous rhizome	0	1	0	0	0	0	0	1	1	0	17.45	25.05	9.25	620.2	151.5	0.5	107.1	402.9	2	2.9	402.9	12.1	0.419000006	623.9	32.65	3.65	29	9.25	24.85
Ajuga chamaepitys	35.108794	32.159049	Israel	hypogeogenous rhizome	0	1	0	0	0	0	0	1	1	0	18.65	25.35	11.25	836.4	212.4	0.6	108.1	548.1	2.6	3.8	548.1	11.1	0.425	557.8	32.15	6.15	26	11.25	25.15
Ajuga chamaepitys	35.493665	32.175889	Israel	hypogeogenous rhizome	0	1	0	0	0	0	0	1	1	0	20.15	27.45	12.05	426.7	104.8	0.4	108.9	281.5	1.5	1.9	281.5	12.4	0.425	614.4	35.35	6.05	29.3	12.05	27.45
Ajuga chamaepitys	35.697796	33.246475	Israel	hypogeogenous rhizome	0	1	0	0	0	0	0	1	1	0	17.75	25.05	9.75	852	210.6	1.1	104	542.7	4.8	6.1	542.7	11.6	0.419000006	602.9	32.05	4.35	27.7	9.75	24.75
Ajuga chamaepitys	35.690285	33.246505	Israel	hypogeogenous rhizome	0	1	0	0	0	0	0	1	1	0	17.95	25.15	10.05	816.9	202.4	1	104.2	521	4.4	5.7	521	11.6	0.419999981	596.7	32.15	4.65	27.5	10.05	24.85
Ajuga chamaepitys	35.546993	32.259621	Israel	hypogeogenous rhizome	0	1	0	0	0	0	0	1	1	0	21.45	28.35	13.45	459.9	113.1	0.5	108.3	302.3	1.9	2.1	302.3	12.4	0.434000015	590.8	36.15	7.55	28.6	13.45	28.35
Ajuga chamaepitys	35.481816	32.808936	Israel	hypogeogenous rhizome	0	1	0	0	0	0	0	1	1	0	20.25	27.05	12.65	519.8	132.5	0.9	107.5	342.3	3.1	3.9	342.3	11.5	0.426000023	570.5	34.35	7.35	27	12.65	26.85
Ajuga chamaepitys	35.481816	32.808936	Israel	hypogeogenous rhizome	0	1	0	0	0	0	0	1	1	0	20.25	27.05	12.65	519.8	132.5	0.9	107.5	342.3	3.1	3.9	342.3	11.5	0.426000023	570.5	34.35	7.35	27	12.65	26.85
Ajuga chamaepitys	35.582015	33.271225	Israel	hypogeogenous rhizome	0	1	0	0	0	0	0	1	1	0	17.15	24.05	9.75	806.6	203.4	1.1	105.1	517.3	4.2	6.1	517.3	10.8	0.419999981	563.4	30.15	4.55	25.6	9.75	23.75
Ajuga chamaepitys	34.990135	32.578222	Israel	hypogeogenous rhizome	0	1	0	0	0	0	0	1	1	0	19.95	26.35	13.25	719.3	191.6	0.7	110.7	480.4	3.1	3.9	480.4	8.5	0.378999996	515.6	31.25	8.85	22.4	13.25	25.95
Ajuga chamaepitys	35.579857	33.268526	Israel	hypogeogenous rhizome	0	1	0	0	0	0	0	1	1	0	17.15	24.05	9.75	806.6	203.4	1.1	105.1	517.3	4.2	6.1	517.3	10.8	0.419999981	563.4	30.15	4.55	25.6	9.75	23.75
Ajuga chamaepitys	35.222108	31.544032	Israel	hypogeogenous rhizome	0	1	0	0	0	0	0	1	1	0	18.95	26.35	10.75	509.8	129.1	0.3	111.1	339.2	1.3	1.8	339.2	10.7	0.392000008	620.1	33.45	6.15	27.3	10.75	26.25
Ajuga chamaepitys	35.18422	31.434903	Israel	hypogeogenous rhizome	0	1	0	0	0	0	0	1	1	0	18.15	25.65	9.85	484.5	119.6	0.2	109.9	319.8	1.1	1.5	319.8	10.9	0.397000003	628.2	32.75	5.25	27.5	9.85	25.55
Ajuga chamaepitys	35.380664	32.952488	Israel	hypogeogenous rhizome	0	1	0	0	0	0	0	1	1	0	14.95	23.45	6.45	827.1	203.3	1.3	104.5	529.1	4.9	7	529.1	10.9	0.376999998	672.6	30.15	1.25	28.9	6.45	23.25
Ajuga chamaepitys	35.099048	31.408707	Israel	hypogeogenous rhizome	0	1	0	0	0	0	0	1	1	0	17.65	24.85	9.55	449.1	111	0.3	109.6	296.3	1.2	1.2	296.3	11.1	0.405999994	610.7	32.15	4.75	27.4	9.55	24.85
Ajuga chamaepitys	35.225583	32.921051	Israel	hypogeogenous rhizome	0	1	0	0	0	0	0	1	1	0	18.55	25.45	11.45	928.5	238.8	1.1	106.4	600.3	5.2	7.5	600.3	9.4	0.388000011	550.6	30.85	6.75	24.1	11.45	25.05
Ajuga chamaepitys	35.474582	32.176833	Israel	hypogeogenous rhizome	0	1	0	0	0	0	0	1	1	0	20.95	27.95	12.95	425.1	104.8	0.4	108.9	280.8	1.5	1.9	280.8	12.4	0.432000017	596.4	35.85	7.05	28.8	12.95	27.95
Ajuga chamaepitys	35.030259	32.756824	Israel	hypogeogenous rhizome	0	1	0	0	0	0	0	1	1	0	18.25	25.05	11.65	832.1	224.2	0.9	111.5	558.9	4.2	5.3	558.9	5.8	0.28900001	528.3	28.35	8.15	20.2	11.65	24.45
Ajuga chamaepitys	35.108799	32.15454	Israel	hypogeogenous rhizome	0	1	0	0	0	0	0	1	1	0	18.55	25.35	11.15	838.3	212.9	0.6	108.2	549.6	2.6	3.8	549.6	11.1	0.426000023	558.9	32.05	6.05	26	11.15	25.05
Ajuga chamaepitys	35.055971	32.046273	Israel	hypogeogenous rhizome	0	1	0	0	0	0	0	1	1	0	19.15	25.55	12.05	797.7	206.7	0.7	109.6	528.9	2.8	3.7	528.9	10.8	0.432999992	532.3	32.05	7.15	24.9	12.05	25.35
Ajuga chamaepitys	35.136464	32.014779	Israel	hypogeogenous rhizome	0	1	0	0	0	0	0	1	1	0	17.45	24.45	9.85	821.9	210.1	0.6	109.4	541.9	2.6	3.5	541.9	11.3	0.419999981	579	31.55	4.65	26.9	9.85	24.25
Ajuga chamaepitys	35.483999	32.82426	Israel	hypogeogenous rhizome	0	1	0	0	0	0	0	1	1	0	20.35	27.15	12.85	502.4	128.3	0.9	107.6	331.1	3	3.7	331.1	11.5	0.428000021	567.3	34.35	7.45	26.9	12.85	26.85
Ajuga chamaepitys	35.697796	33.246475	Israel	hypogeogenous rhizome	0	1	0	0	0	0	0	1	1	0	17.75	25.05	9.75	852	210.6	1.1	104	542.7	4.8	6.1	542.7	11.6	0.419000006	602.9	32.05	4.35	27.7	9.75	24.75
Ajuga chamaepitys	35.038811	31.577295	Israel	hypogeogenous rhizome	0	1	0	0	0	0	0	1	1	0	17.95	24.85	10.25	623	159.8	0.5	111	415.9	2	2.6	415.9	10.7	0.405999994	580.2	31.85	5.55	26.3	10.25	24.75
Ajuga chamaepitys	34.9461	32.707084	Israel	hypogeogenous rhizome	0	1	0	0	0	0	0	1	1	0	20.25	26.05	14.55	706.4	192.5	0.8	112.9	478.1	3.4	4.1	383.7	5.2	0.297000003	457.3	28.85	11.35	17.5	14.55	25.45
Ajuga chamaepitys	35.511741	32.816982	Israel	hypogeogenous rhizome	0	1	0	0	0	0	0	1	1	0	20.45	27.25	12.95	477.8	122.4	0.8	108	315.7	2.7	3.4	315.7	11.6	0.430999994	565.6	34.45	7.55	26.9	12.95	26.95
Ajuga chamaepitys	35.582015	33.271225	Israel	hypogeogenous rhizome	0	1	0	0	0	0	0	1	1	0	17.15	24.05	9.75	806.6	203.4	1.1	105.1	517.3	4.2	6.1	517.3	10.8	0.419999981	563.4	30.15	4.55	25.6	9.75	23.75
Ajuga chamaepitys	35.579857	33.268526	Israel	hypogeogenous rhizome	0	1	0	0	0	0	0	1	1	0	17.15	24.05	9.75	806.6	203.4	1.1	105.1	517.3	4.2	6.1	517.3	10.8	0.419999981	563.4	30.15	4.55	25.6	9.75	23.75
Ajuga chamaepitys	35.583092	33.272123	Israel	hypogeogenous rhizome	0	1	0	0	0	0	0	1	1	0	17.15	24.05	9.75	806.6	203.4	1.1	105.1	517.3	4.2	6.1	517.3	10.8	0.419999981	563.4	30.15	4.55	25.6	9.75	23.75
Ajuga chamaepitys	35.364017	32.614372	Israel	hypogeogenous rhizome	0	1	0	0	0	0	0	1	1	0	18.45	26.15	10.35	614.8	151.5	0.9	105.6	397.1	3.4	4.4	397.1	11.6	0.405000019	629.1	33.45	4.75	28.7	10.35	25.95
Ajuga chamaepitys	34.893882	31.441744	Israel	hypogeogenous rhizome	0	1	0	0	0	0	0	1	1	0	18.75	25.25	11.45	488	123.8	0.6	109.1	323.7	2.1	2.7	323.7	10.3	0.407000017	549.8	32.05	6.85	25.2	11.45	25.15
Ajuga chamaepitys	35.099056	31.401491	Israel	hypogeogenous rhizome	0	1	0	0	0	0	0	1	1	0	17.55	24.75	9.45	442.3	109	0.3	109.4	291.5	1.2	1.5	291.5	11.2	0.407999992	610.7	32.05	4.65	27.4	9.45	24.75
Ajuga chamaepitys	35.136464	32.014779	Israel	hypogeogenous rhizome	0	1	0	0	0	0	0	1	1	0	17.45	24.45	9.85	821.9	210.1	0.6	109.4	541.9	2.6	3.5	541.9	11.3	0.419999981	579	31.55	4.65	26.9	9.85	24.25
Ajuga chamaepitys	35.697796	33.246475	Israel	hypogeogenous rhizome	0	1	0	0	0	0	0	1	1	0	17.75	25.05	9.75	852	210.6	1.1	104	542.7	4.8	6.1	542.7	11.6	0.419000006	602.9	32.05	4.35	27.7	9.75	24.75
Ajuga chamaepitys	35.735291	33.236403	Israel	hypogeogenous rhizome	0	1	0	0	0	0	0	1	1	0	14.95	22.65	6.55	941.4	231.6	1.2	103.6	598.1	5.4	6.5	598.1	11.8	0.411000013	636	30.05	1.25	28.8	6.55	22.45
Ajuga chamaepitys	35.718436	33.289669	Israel	hypogeogenous rhizome	0	1	0	0	0	0	0	1	1	0	14.25	22.05	5.95	1049.9	257.6	1.3	103.1	663.8	5.8	7.3	663.8	11.7	0.407000017	637.8	29.25	0.55	28.7	5.95	21.85
Ajuga chamaepitys	35.038811	31.577295	Israel	hypogeogenous rhizome	0	1	0	0	0	0	0	1	1	0	17.95	24.85	10.25	623	159.8	0.5	111	415.9	2	2.6	415.9	10.7	0.405999994	580.2	31.85	5.55	26.3	10.25	24.75
Ajuga chamaepitys	35.193655	31.712682	Israel	hypogeogenous rhizome	0	1	0	0	0	0	0	1	1	0	17.25	24.65	9.15	611.5	157.5	0.4	111.7	408.5	1.7	2.4	408.5	11.1	0.403000021	616.9	31.85	4.25	27.6	9.15	24.55
Ajuga chamaepitys	35.697796	33.246475	Israel	hypogeogenous rhizome	0	1	0	0	0	0	0	1	1	0	17.75	25.05	9.75	852	210.6	1.1	104	542.7	4.8	6.1	542.7	11.6	0.419000006	602.9	32.05	4.35	27.7	9.75	24.75
Ajuga chamaepitys	35.579857	33.268526	Israel	hypogeogenous rhizome	0	1	0	0	0	0	0	1	1	0	17.15	24.05	9.75	806.6	203.4	1.1	105.1	517.3	4.2	6.1	517.3	10.8	0.419999981	563.4	30.15	4.55	25.6	9.75	23.75
Ajuga chamaepitys	35.697796	33.246475	Israel	hypogeogenous rhizome	0	1	0	0	0	0	0	1	1	0	17.75	25.05	9.75	852	210.6	1.1	104	542.7	4.8	6.1	542.7	11.6	0.419000006	602.9	32.05	4.35	27.7	9.75	24.75
Ajuga chamaepitys	35.379587	32.402443	Israel	hypogeogenous rhizome	0	1	0	0	0	0	0	1	1	0	18.55	26.15	10.35	574.9	140	0.6	106.2	372.2	2.3	3	372.2	12.1	0.413000011	628.7	33.75	4.45	29.3	10.35	26.05
Ajuga chamaepitys	35.36	32.61	Israel	hypogeogenous rhizome	0	1	0	0	0	0	0	1	1	0	18.45	26.15	10.35	614.8	151.5	0.9	105.6	397.1	3.4	4.4	397.1	11.6	0.405000019	629.1	33.45	4.75	28.7	10.35	25.95
Ajuga chamaepitys	35.130406	31.648629	Israel	hypogeogenous rhizome	0	1	0	0	0	0	0	1	1	0	16.35	23.65	8.25	624.1	160.8	0.4	111.8	417.2	1.7	2.4	417.2	10.9	0.398000002	615.5	30.75	3.45	27.3	8.25	23.65
Ajuga chamaepitys	35.754657	32.900907	Israel	hypogeogenous rhizome	0	1	0	0	0	0	0	1	1	0	17.95	24.95	10.15	773.3	188.5	1.3	105.8	502.2	5.4	5.4	502.2	11.9	0.428999996	586.5	32.45	4.85	27.6	10.15	24.95
Ajuga chamaepitys	35.749324	32.902734	Israel	hypogeogenous rhizome	0	1	0	0	0	0	0	1	1	0	18.35	25.25	10.65	768	187.6	1.3	105.9	498.9	5.4	5.4	498.9	11.8	0.430999994	578.1	32.75	5.35	27.4	10.65	25.25
Ajuga chamaepitys	35.538529	32.266858	Israel	hypogeogenous rhizome	0	1	0	0	0	0	0	1	1	0	20.85	27.95	12.85	460.8	113.5	0.5	108.3	303	1.9	2.1	303	12.4	0.430000019	600	35.65	6.85	28.8	12.85	27.85
Ajuga chamaepitys	35.42639	32.415895	Israel	hypogeogenous rhizome	0	1	0	0	0	0	0	1	1	0	19.75	27.15	11.65	519.3	127.2	0.6	106.7	338.5	2.2	2.8	338.5	12.1	0.419999981	612.8	34.65	5.85	28.8	11.65	26.95
Ajuga chamaepitys	35.428514	32.41499	Israel	hypogeogenous rhizome	0	1	0	0	0	0	0	1	1	0	19.75	27.15	11.65	519.3	127.2	0.6	106.7	338.5	2.2	2.8	338.5	12.1	0.419999981	612.8	34.65	5.85	28.8	11.65	26.95
Ajuga chamaepitys	35.43813	32.433909	Israel	hypogeogenous rhizome	0	1	0	0	0	0	0	1	1	0	19.85	27.25	11.75	519.5	127.2	0.6	106.6	338.6	2.4	2.9	338.6	12.1	0.417999983	612.5	34.75	5.95	28.8	11.75	27.05
Ajuga chamaepitys	35.747236	32.910858	Israel	hypogeogenous rhizome	0	1	0	0	0	0	0	1	1	0	17.95	24.95	10.15	779.7	190.5	1.3	105.8	506.4	5.5	5.5	506.4	11.8	0.428999996	584.1	32.45	4.95	27.5	10.15	24.75
Ajuga chamaepitys	35.11554	32.847083	Israel	hypogeogenous rhizome	0	1	0	0	0	0	0	1	1	0	19.95	26.05	13.75	649.7	172.8	0.7	109.8	431	3.4	4.6	431	7.1	0.351999998	485.1	30.05	9.85	20.2	13.75	25.45
Ajuga chamaepitys	35.470804	32.335553	Israel	hypogeogenous rhizome	0	1	0	0	0	0	0	1	1	0	20.35	27.55	12.25	485.6	119.8	0.5	107.7	318.6	1.9	2.3	318.6	12.3	0.426000023	606	35.25	6.35	28.9	12.25	27.45
Ajuga chamaepitys	35.517364	32.284947	Israel	hypogeogenous rhizome	0	1	0	0	0	0	0	1	1	0	20.25	27.45	12.15	457	112.9	0.5	108.2	300.6	1.9	2.2	300.6	12.4	0.426000023	611	35.25	6.15	29.1	12.15	27.45
Ajuga chamaepitys	35.209473	31.581912	Israel	hypogeogenous rhizome	0	1	0	0	0	0	0	1	1	0	17.55	25.05	9.35	544.1	138.7	0.3	111.4	362.7	1.3	1.9	362.7	10.8	0.392000008	625.1	32.15	4.65	27.5	9.35	24.95
Ajuga chamaepitys	35.11554	32.847083	Israel	hypogeogenous rhizome	0	1	0	0	0	0	0	1	1	0	19.95	26.05	13.75	649.7	172.8	0.7	109.8	431	3.4	4.6	431	7.1	0.351999998	485.1	30.05	9.85	20.2	13.75	25.45
Ajuga chamaepitys	35.772224	33.140668	Israel	hypogeogenous rhizome	0	1	0	0	0	0	0	1	1	0	14.45	22.15	6.15	884.6	217.2	1.2	104.3	566.5	5.3	5.8	566.5	11.9	0.411000013	634.6	29.85	0.85	29	6.15	22.05
Ajuga chamaepitys	35.129737	32.474682	Israel	hypogeogenous rhizome	0	1	0	0	0	0	0	1	1	0	18.65	25.95	10.95	706.6	179.8	0.6	107.2	460.6	2.7	3.8	460.6	11.2	0.411999989	589.6	32.75	5.55	27.2	10.95	25.65
Ajuga chamaepitys	35.538562	32.275875	Israel	hypogeogenous rhizome	0	1	0	0	0	0	0	1	1	0	20.95	28.05	12.95	456.5	112.4	0.5	108.2	300	1.9	2.1	300	12.4	0.430999994	596.4	35.85	7.05	28.8	12.95	27.95
Ajuga chamaepitys	35.714168	33.294195	Israel	hypogeogenous rhizome	0	1	0	0	0	0	0	1	1	0	12.65	20.55	4.25	1068.8	262.2	1.3	103.1	675.4	5.9	7.6	675.4	11.6	0.401000023	645.5	27.85	-1.15	29	4.25	20.35
Ajuga chamaepitys	35.735585	33.285089	Israel	hypogeogenous rhizome	0	1	0	0	0	0	0	1	1	0	12.05	20.15	3.65	1035.7	253.4	1.3	102.9	653.7	5.8	7.2	653.7	11.8	0.401000023	653	27.55	-1.85	29.4	3.65	19.95
Ajuga chamaepitys	35.795839	33.305554	Israel	hypogeogenous rhizome	0	1	0	0	0	0	0	1	1	0	7.95	16.45	-0.75	927.8	224	1.1	101.8	579.9	5.2	6.1	579.9	12.1	0.394000006	682.4	24.15	-6.45	30.6	-0.75	16.25
Ajuga chamaepitys	35.102205	31.406905	Israel	hypogeogenous rhizome	0	1	0	0	0	0	0	1	1	0	17.45	24.65	9.25	444	109.4	0.2	109.4	292.6	1.1	1.4	292.6	11.2	0.403999996	613.8	32.05	4.45	27.6	9.25	24.65
Ajuga chamaepitys	35.102205	31.406905	Israel	hypogeogenous rhizome	0	1	0	0	0	0	0	1	1	0	17.45	24.65	9.25	444	109.4	0.2	109.4	292.6	1.1	1.4	292.6	11.2	0.403999996	613.8	32.05	4.45	27.6	9.25	24.65
Ajuga chamaepitys	35.801281	33.316347	Israel	hypogeogenous rhizome	0	1	0	0	0	0	0	1	1	0	8.05	16.55	-0.65	929.7	224	1.1	101.6	579.7	5.1	6	579.7	12.1	0.394000006	682.4	24.25	-6.35	30.6	-0.65	16.35
Ajuga chamaepitys	35.799127	33.315456	Israel	hypogeogenous rhizome	0	1	0	0	0	0	0	1	1	0	7.95	16.45	-0.75	932.1	224.7	1.1	101.7	581.9	5.2	6.1	581.9	12	0.394000006	682	24.15	-6.45	30.6	-0.75	16.25
Ajuga chamaepitys	35.788353	33.310098	Israel	hypogeogenous rhizome	0	1	0	0	0	0	0	1	1	0	8.15	16.65	-0.55	938.5	226.5	1.1	101.8	586.7	5.2	6.1	586.7	12	0.394000006	680.5	24.35	-6.15	30.5	-0.55	16.45
Ajuga chamaepitys	35.130409	31.645021	Israel	hypogeogenous rhizome	0	1	0	0	0	0	0	1	1	0	16.35	23.65	8.25	624.1	160.8	0.4	111.8	417.2	1.7	2.4	417.2	10.9	0.398000002	615.5	30.75	3.45	27.3	8.25	23.65
Ajuga chamaepitys	35.102205	31.406905	Israel	hypogeogenous rhizome	0	1	0	0	0	0	0	1	1	0	17.45	24.65	9.25	444	109.4	0.2	109.4	292.6	1.1	1.4	292.6	11.2	0.403999996	613.8	32.05	4.45	27.6	9.25	24.65
Ajuga chamaepitys	35.125153	31.626981	Israel	hypogeogenous rhizome	0	1	0	0	0	0	0	1	1	0	16.75	24.05	8.75	612.4	157.5	0.4	111.7	409.1	1.7	2.3	409.1	10.9	0.398000002	610.8	31.15	3.85	27.3	8.75	23.95
Ajuga chamaepitys	35.204205	31.598146	Israel	hypogeogenous rhizome	0	1	0	0	0	0	0	1	1	0	16.95	24.45	8.75	557	142.4	0.3	111.5	371.5	1.4	2	371.5	10.9	0.393000007	626	31.65	4.05	27.6	8.75	24.45
Ajuga chamaepitys	35.099052	31.405099	Israel	hypogeogenous rhizome	0	1	0	0	0	0	0	1	1	0	17.55	24.75	9.45	442.3	109	0.3	109.4	291.5	1.2	1.5	291.5	11.2	0.407999992	610.7	32.05	4.65	27.4	9.45	24.75
Ajuga chamaepitys	35.099056	31.401491	Israel	hypogeogenous rhizome	0	1	0	0	0	0	0	1	1	0	17.55	24.75	9.45	442.3	109	0.3	109.4	291.5	1.2	1.5	291.5	11.2	0.407999992	610.7	32.05	4.65	27.4	9.45	24.75
Ajuga chamaepitys	35.030375	31.581793	Israel	hypogeogenous rhizome	0	1	0	0	0	0	0	1	1	0	18.15	25.05	10.55	618.1	158.6	0.5	111	412.7	2	2.6	412.7	10.7	0.407999992	576.8	31.95	5.85	26.1	10.55	24.95
Ajuga chamaepitys	35.125161	31.617962	Israel	hypogeogenous rhizome	0	1	0	0	0	0	0	1	1	0	16.55	23.85	8.55	606.6	155.9	0.4	111.7	405.2	1.7	2.3	405.2	10.9	0.397000003	612.7	31.05	3.65	27.4	8.55	23.85
Ajuga chamaepitys	35.132517	31.645023	Israel	hypogeogenous rhizome	0	1	0	0	0	0	0	1	1	0	16.35	23.65	8.25	624.1	160.8	0.4	111.8	417.2	1.7	2.4	417.2	10.9	0.398000002	615.5	30.75	3.45	27.3	8.25	23.65
Ajuga chamaepitys	35.35869	32.614379	Israel	hypogeogenous rhizome	0	1	0	0	0	0	0	1	1	0	18.45	26.15	10.35	614.8	151.5	0.9	105.6	397.1	3.4	4.4	397.1	11.6	0.405000019	629.1	33.45	4.75	28.7	10.35	25.95
Ajuga chamaepitys	35.423643	33.03357	Israel	hypogeogenous rhizome	0	1	0	0	0	0	0	1	1	0	16.15	23.85	8.15	813.6	206.1	1.2	106.4	528.1	4.3	6.3	528.1	10.7	0.392000008	622.9	30.25	3.05	27.2	8.15	23.65
Ajuga chamaepitys	35.735585	33.285089	Israel	hypogeogenous rhizome	0	1	0	0	0	0	0	1	1	0	12.05	20.15	3.65	1035.7	253.4	1.3	102.9	653.7	5.8	7.2	653.7	11.8	0.401000023	653	27.55	-1.85	29.4	3.65	19.95
Ajuga chamaepitys	35.423643	33.03357	Israel	hypogeogenous rhizome	0	1	0	0	0	0	0	1	1	0	16.15	23.85	8.15	813.6	206.1	1.2	106.4	528.1	4.3	6.3	528.1	10.7	0.392000008	622.9	30.25	3.05	27.2	8.15	23.65
Ajuga chamaepitys	35.083231	31.442063	Israel	hypogeogenous rhizome	0	1	0	0	0	0	0	1	1	0	17.15	24.35	9.15	487.4	121.4	0.3	109.9	322.4	1.3	1.7	322.4	11.1	0.405000019	607	31.65	4.35	27.3	9.15	24.35
Ajuga chamaepitys	35.203152	31.55215	Israel	hypogeogenous rhizome	0	1	0	0	0	0	0	1	1	0	17.85	25.35	9.65	549.7	139.5	0.3	111.2	366	1.3	1.9	366	10.8	0.394000006	624.5	32.45	5.05	27.4	9.65	25.25
Ajuga chamaepitys	35.130427	31.622475	Israel	hypogeogenous rhizome	0	1	0	0	0	0	0	1	1	0	16.55	23.85	8.55	606.6	155.9	0.4	111.7	405.2	1.7	2.3	405.2	10.9	0.397000003	612.7	31.05	3.65	27.4	8.55	23.85
Ajuga chamaepitys	35.090376	31.622445	Israel	hypogeogenous rhizome	0	1	0	0	0	0	0	1	1	0	17.15	24.25	9.25	636.8	163.9	0.4	111.6	425.7	1.8	2.4	425.7	10.8	0.401000023	599.2	31.25	4.45	26.8	9.25	24.15
Ajuga chamaepitys	35.072465	31.617919	Israel	hypogeogenous rhizome	0	1	0	0	0	0	0	1	1	0	17.25	24.35	9.45	640.9	165.1	0.4	111.5	428.6	1.9	2.5	428.6	10.7	0.403000021	593.7	31.25	4.65	26.6	9.45	24.25
Ajuga chamaepitys	35.014819	31.460018	Israel	hypogeogenous rhizome	0	1	0	0	0	0	0	1	1	0	17.45	24.45	9.65	540.1	135.8	0.4	109.8	358	1.7	2.2	358	10.9	0.407999992	587.7	31.65	4.85	26.8	9.65	24.35
Ajuga chamaepitys	35.132517	31.645023	Israel	hypogeogenous rhizome	0	1	0	0	0	0	0	1	1	0	16.35	23.65	8.25	624.1	160.8	0.4	111.8	417.2	1.7	2.4	417.2	10.9	0.398000002	615.5	30.75	3.45	27.3	8.25	23.65
Ajuga chamaepitys	35.744056	32.91538	Israel	hypogeogenous rhizome	0	1	0	0	0	0	0	1	1	0	17.95	24.95	10.15	779.7	190.5	1.3	105.8	506.4	5.5	5.5	506.4	11.8	0.428999996	584.1	32.45	4.95	27.5	10.15	24.75
Ajuga chamaepitys	35.125161	31.617962	Israel	hypogeogenous rhizome	0	1	0	0	0	0	0	1	1	0	16.55	23.85	8.55	606.6	155.9	0.4	111.7	405.2	1.7	2.3	405.2	10.9	0.397000003	612.7	31.05	3.65	27.4	8.55	23.85
Ajuga chamaepitys	35.719539	32.742361	Israel	hypogeogenous rhizome	0	1	0	0	0	0	0	1	1	0	18.65	25.65	10.85	648.6	155	1.3	105.4	419.1	5.1	5.1	419.1	12	0.432000017	589.6	33.25	5.45	27.8	10.85	25.65
Ajuga chamaepitys	34.58	30.55	Israel	hypogeogenous rhizome	0	1	0	0	0	0	0	1	1	0	16.55	23.25	8.95	105.3	24.6	0.3	97.4	64.5	1.4	1.4	59.8	11.3	0.426000023	567.6	30.25	3.75	26.5	9.55	23.25
Ajuga chamaepitys	34.78	30.86	Israel	hypogeogenous rhizome	0	1	0	0	0	0	0	1	1	0	18.75	25.35	11.35	120.6	29.4	0.3	101.1	73.8	1.1	1.1	72.9	11.3	0.428999996	555	32.55	6.25	26.3	11.95	25.35
Ajuga chamaepitys	35.744002	32.906364	Israel	hypogeogenous rhizome	0	1	0	0	0	0	0	1	1	0	18.35	25.25	10.65	768	187.6	1.3	105.9	498.9	5.4	5.4	498.9	11.8	0.430999994	578.1	32.75	5.35	27.4	10.65	25.25
Ajuga chamaepitys	35.744002	32.906364	Israel	hypogeogenous rhizome	0	1	0	0	0	0	0	1	1	0	18.35	25.25	10.65	768	187.6	1.3	105.9	498.9	5.4	5.4	498.9	11.8	0.430999994	578.1	32.75	5.35	27.4	10.65	25.25
Ajuga chamaepitys	34.6	30.51	Israel	hypogeogenous rhizome	0	1	0	0	0	0	0	1	1	0	16.15	22.95	8.35	100.3	23.3	0.3	97.4	61.5	1.2	1.2	56.8	11.5	0.426000023	577.3	30.05	3.05	27	9.05	22.95
Ajuga chamaepitys	34.95	31.78	Israel	hypogeogenous rhizome	0	1	0	0	0	0	0	1	1	0	19.45	25.85	12.45	653.9	170.9	0.7	111	439	2.6	3.1	439	9.7	0.405999994	527.7	31.75	7.95	23.8	12.45	25.65
Ajuga chamaepitys	35.41	32.95	Israel	hypogeogenous rhizome	0	1	0	0	0	0	0	1	1	0	15.25	23.55	6.75	808.9	199	1.3	104.9	519.8	4.8	6.7	519.8	11.2	0.383999991	668	30.45	1.45	29	6.75	23.35
Ajuga chamaepitys	35.55	33.11	Israel	hypogeogenous rhizome	0	1	0	0	0	0	0	1	1	0	17.45	24.45	9.95	606.8	157.1	0.8	108	399	3	4.1	399	11.2	0.423000002	574.4	31.15	4.65	26.5	9.95	24.25
Ajuga chamaepitys	35.641706	32.753477	Israel	hypogeogenous rhizome	0	1	0	0	0	0	0	1	1	0	20.75	27.25	13.35	491.1	119.7	1	106.1	319.4	3.6	3.8	319.4	11.9	0.444000006	552.1	34.75	7.95	26.8	13.35	27.05
Ajuga chamaepitys	35.2629	32.767752	Israel	hypogeogenous rhizome	0	1	0	0	0	0	0	1	1	0	19.35	26.25	11.95	663.5	168.5	0.9	106.3	430.5	3.8	5.1	430.5	10.4	0.407000017	563.6	32.35	6.75	25.6	11.95	25.85
Ajuga chamaepitys	35.56	32.98	Israel	hypogeogenous rhizome	0	1	0	0	0	0	0	1	1	0	18.35	25.45	10.55	685.2	173	1.1	107	448.1	3.8	4.9	448.1	11.7	0.426999998	587.3	32.65	5.25	27.4	10.55	25.15
Ajuga chamaepitys	35.84769	33.054646	Israel	hypogeogenous rhizome	0	1	0	0	0	0	0	1	1	0	14.05	21.95	5.75	780.8	188.5	1.1	104	499.4	4.9	4.9	499.4	12	0.411000013	643.2	29.75	0.55	29.2	5.75	21.95
Ajuga chamaepitys	35.422191	32.438446	Israel	hypogeogenous rhizome	0	1	0	0	0	0	0	1	1	0	18.35	26.25	10.05	559.4	136.5	0.7	106.4	363.7	2.5	3.1	363.7	12	0.407999992	642.3	33.75	4.25	29.5	10.05	26.05
Ajuga chamaepitys	35.647041	32.753458	Israel	hypogeogenous rhizome	0	1	0	0	0	0	0	1	1	0	20.75	27.25	13.35	491.1	119.7	1	106.1	319.4	3.6	3.8	319.4	11.9	0.444000006	552.1	34.75	7.95	26.8	13.35	27.05
Ajuga chamaepitys	35.698175	32.930898	Israel	hypogeogenous rhizome	0	1	0	0	0	0	0	1	1	0	19.35	26.05	11.85	708	175.2	1.1	106.2	460.8	4.5	4.8	460.8	11.7	0.438000011	561.2	33.35	6.55	26.8	11.85	25.75
Ajuga chamaepitys	35.64	32.8	Israel	hypogeogenous rhizome	0	1	0	0	0	0	0	1	1	0	21.25	27.55	14.05	483.4	119.9	0.9	106.7	316.1	3.2	3.6	316.1	11.8	0.45	535.3	34.95	8.65	26.3	14.05	27.35
Ajuga chamaepitys	35.19	31.77	Israel	hypogeogenous rhizome	0	1	0	0	0	0	0	1	1	0	16.75	24.15	8.75	633.1	162.8	0.4	111.5	422.5	1.7	2.4	422.5	11.2	0.405000019	614.4	31.45	3.85	27.6	8.75	24.05
Ajuga chamaepitys	35.017497	32.736066	Israel	hypogeogenous rhizome	0	1	0	0	0	0	0	1	1	0	18.25	25.05	11.55	833.8	224.6	0.9	111.6	560.2	4.1	5.2	560.2	5.9	0.29000001	532.4	28.35	8.05	20.3	11.55	24.45
Ajuga chamaepitys	35.18	31.25	Israel	hypogeogenous rhizome	0	1	0	0	0	0	0	1	1	0	19.15	26.65	10.75	329.7	79.1	0.1	108.5	215	0.7	0.7	215	11.4	0.405000019	632.3	34.05	5.85	28.2	10.75	26.65
Ajuga chamaepitys	35.18	31.25	Israel	hypogeogenous rhizome	0	1	0	0	0	0	0	1	1	0	19.15	26.65	10.75	329.7	79.1	0.1	108.5	215	0.7	0.7	215	11.4	0.405000019	632.3	34.05	5.85	28.2	10.75	26.65
Ajuga chamaepitys	35.18	31.25	Israel	hypogeogenous rhizome	0	1	0	0	0	0	0	1	1	0	19.15	26.65	10.75	329.7	79.1	0.1	108.5	215	0.7	0.7	215	11.4	0.405000019	632.3	34.05	5.85	28.2	10.75	26.65
Ajuga chamaepitys	34.93	31.94	Israel	hypogeogenous rhizome	0	1	0	0	0	0	0	1	1	0	20.05	25.95	13.55	614.6	162.1	0.7	110.9	412.8	2.6	3	412.8	9.4	0.419999981	489.3	31.45	9.15	22.3	13.55	25.65
Ajuga chamaepitys	34.64	30.49	Israel	hypogeogenous rhizome	0	1	0	0	0	0	0	1	1	0	16.55	23.35	8.65	93.3	21.6	0.2	97.4	57.1	0.9	0.9	52.7	11.6	0.428000021	581.1	30.55	3.35	27.2	9.35	23.35
Ajuga chamaepitys	35.033535	32.718055	Israel	hypogeogenous rhizome	0	1	0	0	0	0	0	1	1	0	18.25	25.15	11.55	812.4	217.8	0.9	111.1	544.4	4.1	5.1	544.4	6.5	0.306999993	536.5	28.85	7.85	21	11.55	24.55
Ajuga chamaepitys	34.96	32.13	Israel	hypogeogenous rhizome	0	1	0	0	0	0	0	1	1	0	20.05	26.05	13.45	595.3	157.4	0.6	110.2	397.9	2.3	3	397.9	9.6	0.421999979	496.6	31.75	8.95	22.8	13.45	25.75
Ajuga chamaepitys	35.07	31.77	Israel	hypogeogenous rhizome	0	1	0	0	0	0	0	1	1	0	17.65	24.65	9.95	747.6	194	0.6	111.5	500.4	2.5	3.1	500.4	10.5	0.403000021	583.3	31.25	5.15	26.1	9.95	24.55
Ajuga chamaepitys	34.83	32.25	Israel	hypogeogenous rhizome	0	1	0	0	0	0	0	1	1	0	20.55	26.45	14.35	601	160.7	0.7	111.5	401.7	2.7	3.4	401.7	7.3	0.36500001	478.1	30.55	10.65	19.9	14.35	25.95
Ajuga chamaepitys	35.2	31.716667	Israel	hypogeogenous rhizome	0	1	0	0	0	0	0	1	1	0	17.15	24.55	9.05	606.8	156.1	0.4	111.6	405.2	1.7	2.4	405.2	11.2	0.403000021	617.7	31.85	4.15	27.7	9.05	24.45
Ajuga chamaepitys	35	32.6	Israel	hypogeogenous rhizome	0	1	0	0	0	0	0	1	1	0	19.95	26.35	13.25	727	193.6	0.7	110.6	485.5	3.2	4	485.5	8.2	0.373000002	513.5	30.95	8.95	22	13.25	25.85
Ajuga chamaepitys	35.41	32.99	Israel	hypogeogenous rhizome	0	1	0	0	0	0	0	1	1	0	14.45	22.95	5.95	861	215.8	1.3	105.9	557.4	4.7	6.8	557.4	11	0.375999999	678.9	29.75	0.65	29.1	5.95	22.85
Ajuga chamaepitys	35.15	31.79	Israel	hypogeogenous rhizome	0	1	0	0	0	0	0	1	1	0	17.75	24.95	9.85	658	169.7	0.5	111.5	439.3	2	2.6	439.3	11.1	0.409000015	598.4	32.05	4.95	27.1	9.85	24.75
Ajuga chamaepitys	35.53	32.79	Israel	hypogeogenous rhizome	0	1	0	0	0	0	0	1	1	0	20.65	27.45	13.15	481.1	123	0.9	108	318.3	2.9	3.5	318.3	11.6	0.430999994	566.9	34.75	7.75	27	13.15	27.15
Ajuga chamaepitys	35.12	31.79	Israel	hypogeogenous rhizome	0	1	0	0	0	0	0	1	1	0	17.35	24.55	9.55	710.4	183.7	0.5	111.6	474.7	2.2	2.8	474.7	10.9	0.405999994	596.1	31.45	4.65	26.8	9.55	24.35
Ajuga chamaepitys	35.13	32.71	Israel	hypogeogenous rhizome	0	1	0	0	0	0	0	1	1	0	19.45	26.05	12.65	574	150.8	0.6	109.3	380.3	2.8	3.7	380.3	8.5	0.372000003	527.6	30.95	8.15	22.8	12.65	25.55
Ajuga chamaepitys	34.81	32.05	Israel	hypogeogenous rhizome	0	1	0	0	0	0	0	1	1	0	20.35	26.05	14.35	639.3	171.8	0.8	112.4	432	2.8	3.4	432	7.2	0.369000006	461.6	30.15	10.65	19.5	14.35	25.65
Ajuga chamaepitys	34.74	31.41	Israel	hypogeogenous rhizome	0	1	0	0	0	0	0	1	1	0	19.85	25.85	13.15	419.6	108.2	0.7	108.6	278.3	2.4	3	278.3	9.4	0.405000019	505.4	31.85	8.65	23.2	13.15	25.65
Ajuga chamaepitys	34.74	31.41	Israel	hypogeogenous rhizome	0	1	0	0	0	0	0	1	1	0	19.85	25.85	13.15	419.6	108.2	0.7	108.6	278.3	2.4	3	278.3	9.4	0.405000019	505.4	31.85	8.65	23.2	13.15	25.65
Ajuga chamaepitys	34.93	31.8	Israel	hypogeogenous rhizome	0	1	0	0	0	0	0	1	1	0	19.95	26.15	13.25	629.8	164.9	0.7	110.9	423	2.6	3.1	423	9.4	0.409000015	510.8	31.75	8.75	23	13.25	25.85
Ajuga chamaepitys	34.93	32.56	Israel	hypogeogenous rhizome	0	1	0	0	0	0	0	1	1	0	20.55	26.65	14.15	649.6	174.8	0.6	111.8	436.3	2.7	3.4	436.3	8	0.375999999	493.7	31.15	9.95	21.2	14.15	26.25
Ajuga chamaepitys	35.04	31.79	Israel	hypogeogenous rhizome	0	1	0	0	0	0	0	1	1	0	18.25	25.05	10.75	738	191.9	0.6	111.3	494.2	2.5	3.1	494.2	10.3	0.405000019	567.1	31.45	6.05	25.4	10.75	24.85
Ajuga chamaepitys	35.42	32.51	Israel	hypogeogenous rhizome	0	1	0	0	0	0	0	1	1	0	19.85	27.25	11.75	530.4	129.7	0.7	106.2	344.6	2.6	3.2	344.6	11.9	0.417999983	611.3	34.55	6.05	28.5	11.75	27.05
Ajuga chamaepitys	35.49	32.63	Israel	hypogeogenous rhizome	0	1	0	0	0	0	0	1	1	0	20.85	27.85	13.25	489.2	118.5	0.9	105.8	317.1	3.1	3.6	317.1	11.7	0.425	578.4	35.15	7.65	27.5	13.25	27.55
Ajuga chamaepitys	35.02	31.69	Israel	hypogeogenous rhizome	0	1	0	0	0	0	0	1	1	0	19.05	25.65	11.65	654.1	169.9	0.6	111.4	438.3	2.4	2.9	438.3	10.2	0.405999994	557.9	32.15	6.95	25.2	11.65	25.55
Ajuga chamaepitys	35.05	31.74	Israel	hypogeogenous rhizome	0	1	0	0	0	0	0	1	1	0	17.75	24.65	10.15	731	189.9	0.6	111.5	489.7	2.5	3.1	489.7	10.4	0.401999998	579.7	31.25	5.35	25.9	10.15	24.55
Ajuga chamaepitys	34.91	32.61	Israel	hypogeogenous rhizome	0	1	0	0	0	0	0	1	1	0	20.55	26.45	14.45	651.4	176.9	0.6	112.8	440.1	2.8	3.4	440.1	6.7	0.344000006	473.9	30.15	10.75	19.4	14.45	25.85
Ajuga chamaepitys	35.02	31.7	Israel	hypogeogenous rhizome	0	1	0	0	0	0	0	1	1	0	18.85	25.55	11.45	668.8	173.9	0.6	111.4	448.3	2.4	3	448.3	10.2	0.407000017	558.7	31.95	6.85	25.1	11.45	25.45
Ajuga chamaepitys	35.5	32.97	Israel	hypogeogenous rhizome	0	1	0	0	0	0	0	1	1	0	15.65	23.65	7.25	806.5	200.1	1.3	105.9	522.9	4.6	6.2	522.9	11.6	0.4	651.6	30.95	1.95	29	7.25	23.55
Ajuga chamaepitys	34.56	31.56	Israel	hypogeogenous rhizome	0	1	0	0	0	0	0	1	1	0	20.55	26.65	14.25	434.1	112.7	0.6	109.6	287.7	2.2	3	287.7	6.9	0.34000001	487.8	30.65	10.35	20.3	14.25	26.25
Ajuga chamaepitys	34.87	32.24	Israel	hypogeogenous rhizome	0	1	0	0	0	0	0	1	1	0	20.45	26.35	14.15	611.1	162.9	0.7	111	408.2	2.6	3.3	408.2	8	0.38499999	483.3	30.95	10.15	20.8	14.15	25.95
Ajuga chamaepitys	34.87	32.38	Israel	hypogeogenous rhizome	0	1	0	0	0	0	0	1	1	0	20.65	26.65	14.15	571.6	152.1	0.6	110.8	380.4	2.4	3	380.4	8.2	0.386999989	492.9	31.35	10.05	21.3	14.15	26.25
Ajuga chamaepitys	35.39	32.71	Israel	hypogeogenous rhizome	0	1	0	0	0	0	0	1	1	0	19.35	26.65	11.55	643.5	159.7	1.1	105.8	417.1	4	5	417.1	11.4	0.411999989	597.9	33.75	6.15	27.6	11.55	26.45
Ajuga chamaepitys	35.58	32.69	Israel	hypogeogenous rhizome	0	1	0	0	0	0	0	1	1	0	21.55	27.95	14.15	391	95.2	0.8	106.4	255.3	2.6	2.9	255.3	11.8	0.438999987	548.9	35.45	8.65	26.8	14.15	27.75
Ajuga chamaepitys	35.55	33.11	Israel	hypogeogenous rhizome	0	1	0	0	0	0	0	1	1	0	17.45	24.45	9.95	606.8	157.1	0.8	108	399	3	4.1	399	11.2	0.423000002	574.4	31.15	4.65	26.5	9.95	24.25
Ajuga chamaepitys	35.08	31.73	Israel	hypogeogenous rhizome	0	1	0	0	0	0	0	1	1	0	17.35	24.45	9.65	732.8	190.1	0.5	111.7	490.8	2.3	2.9	490.8	10.6	0.401999998	589.6	31.15	4.85	26.3	9.65	24.35
Ajuga chamaepitys	34.94	32.7	Israel	hypogeogenous rhizome	0	1	0	0	0	0	0	1	1	0	20.25	26.05	14.55	706	192.8	0.8	113.1	478.4	3.4	4	383.1	5.1	0.292000008	456.9	28.85	11.45	17.4	14.55	25.45
Ajuga chamaepitys	35.1	32.71	Israel	hypogeogenous rhizome	0	1	0	0	0	0	0	1	1	0	20.05	26.35	13.55	635.1	167.9	0.7	109.8	422.2	3.2	4.2	422.2	7.9	0.367000008	504	30.85	9.25	21.6	13.55	25.75
Ajuga chamaepitys	35.18	31.78	Israel	hypogeogenous rhizome	0	1	0	0	0	0	0	1	1	0	16.95	24.35	8.95	633.9	163.1	0.4	111.5	423	1.8	2.4	423	11.2	0.407000017	612.9	31.55	4.05	27.5	8.95	24.25
Ajuga chamaepitys	35.07	32.74	Israel	hypogeogenous rhizome	0	1	0	0	0	0	0	1	1	0	19.25	25.65	12.85	717.5	191.6	0.8	110.7	479.6	3.6	4.6	479.6	6.9	0.333999991	508.9	29.65	8.95	20.7	12.85	25.15
Ajuga chamaepitys	35.12	31.79	Israel	hypogeogenous rhizome	0	1	0	0	0	0	0	1	1	0	17.35	24.55	9.55	710.4	183.7	0.5	111.6	474.7	2.2	2.8	474.7	10.9	0.405999994	596.1	31.45	4.65	26.8	9.55	24.35
Ajuga chamaepitys	35.12	31.79	Israel	hypogeogenous rhizome	0	1	0	0	0	0	0	1	1	0	17.35	24.55	9.55	710.4	183.7	0.5	111.6	474.7	2.2	2.8	474.7	10.9	0.405999994	596.1	31.45	4.65	26.8	9.55	24.35
Ajuga chamaepitys	35.12	31.79	Israel	hypogeogenous rhizome	0	1	0	0	0	0	0	1	1	0	17.35	24.55	9.55	710.4	183.7	0.5	111.6	474.7	2.2	2.8	474.7	10.9	0.405999994	596.1	31.45	4.65	26.8	9.55	24.35
Ajuga chamaepitys	35.12	31.81	Israel	hypogeogenous rhizome	0	1	0	0	0	0	0	1	1	0	17.05	24.25	9.25	730.4	188.7	0.5	111.4	487.3	2.3	2.9	487.3	11	0.407000017	596.1	31.15	4.25	26.9	9.25	24.05
Ajuga chamaepitys	35.12	31.81	Israel	hypogeogenous rhizome	0	1	0	0	0	0	0	1	1	0	17.05	24.25	9.25	730.4	188.7	0.5	111.4	487.3	2.3	2.9	487.3	11	0.407000017	596.1	31.15	4.25	26.9	9.25	24.05
Ajuga chamaepitys	34.39	31.33	Israel	hypogeogenous rhizome	0	1	0	0	0	0	0	1	1	0	20.25	26.65	13.45	302.3	78.6	0.6	106.9	196	1.9	2.6	196	9.9	0.413999987	519.6	32.25	8.35	23.9	13.45	26.35
Ajuga chamaepitys	34.64	31.55	Israel	hypogeogenous rhizome	0	1	0	0	0	0	0	1	1	0	20.45	26.45	14.15	425.9	110.7	0.6	109.6	283.2	2.2	2.9	283.2	7.5	0.358999991	486.1	30.85	10.05	20.8	14.15	26.05
Ajuga chamaepitys	34.57	30.52	Israel	hypogeogenous rhizome	0	1	0	0	0	0	0	1	1	0	16.35	23.15	8.65	104.9	24.5	0.3	97.6	64.5	1.4	1.4	59.5	11.5	0.426999998	572.3	30.15	3.35	26.8	9.35	23.15
Ajuga chamaepitys	35.13	32.71	Israel	hypogeogenous rhizome	0	1	0	0	0	0	0	1	1	0	19.45	26.05	12.65	574	150.8	0.6	109.3	380.3	2.8	3.7	380.3	8.5	0.372000003	527.6	30.95	8.15	22.8	12.65	25.55
Ajuga chamaepitys	35.21	31.77	Israel	hypogeogenous rhizome	0	1	0	0	0	0	0	1	1	0	16.85	24.25	8.75	643.5	165.1	0.4	111.4	429.1	1.8	2.5	429.1	11.2	0.403999996	618.4	31.65	3.85	27.8	8.75	24.15
Ajuga chamaepitys	35.01	32.7	Israel	hypogeogenous rhizome	0	1	0	0	0	0	0	1	1	0	18.85	25.45	12.35	782.6	210.3	0.9	111.4	525.4	3.9	4.8	525.4	6.3	0.30999999	515.9	28.95	8.75	20.2	12.35	24.85
Ajuga chamaepitys	35.2	31.77	Israel	hypogeogenous rhizome	0	1	0	0	0	0	0	1	1	0	16.95	24.35	8.85	640.7	164.5	0.4	111.4	427.3	1.8	2.5	427.3	11.2	0.403999996	616.9	31.75	3.95	27.8	8.85	24.25
Ajuga chamaepitys	35.22	33.06	Israel	hypogeogenous rhizome	0	1	0	0	0	0	0	1	1	0	18.35	25.05	11.65	1169.6	305.1	1.5	107.2	757.6	6.3	9.8	757.6	7.5	0.346000004	530	29.35	7.65	21.7	11.65	24.55
Ajuga chamaepitys	35.03	32.75	Israel	hypogeogenous rhizome	0	1	0	0	0	0	0	1	1	0	18.25	25.05	11.65	832.1	224.2	0.9	111.5	558.9	4.2	5.3	558.9	5.8	0.28900001	528.3	28.35	8.15	20.2	11.65	24.45
Ajuga chamaepitys	34.66	30.56	Israel	hypogeogenous rhizome	0	1	0	0	0	0	0	1	1	0	16.75	23.55	8.95	93.1	21.7	0.2	97.6	56.8	0.9	0.9	52.9	11.4	0.423999977	576.5	30.65	3.85	26.8	9.65	23.55
Ajuga chamaepitys	34.79	30.35	Israel	hypogeogenous rhizome	0	1	0	0	0	0	0	1	1	0	19.15	26.25	10.95	61.4	14	0.1	96.9	36.9	0.3	0.3	34.4	12.7	0.442000008	600.7	33.75	5.05	28.7	11.95	26.25
Ajuga chamaepitys	34.82	30.65	Israel	hypogeogenous rhizome	0	1	0	0	0	0	0	1	1	0	17.55	24.45	9.65	107.5	25.5	0.2	99.4	65.9	0.6	0.6	62.3	11.5	0.421999979	586.2	31.75	4.45	27.3	10.35	24.45
Ajuga chamaepitys	35.39	33.01	Israel	hypogeogenous rhizome	0	1	0	0	0	0	0	1	1	0	15.35	23.45	7.05	864	216.5	1.3	105.6	557.3	4.8	7.1	557.3	10.6	0.379999995	649.2	29.85	1.95	27.9	7.05	23.25
Ajuga chamaepitys	34.92	31.95	Israel	hypogeogenous rhizome	0	1	0	0	0	0	0	1	1	0	20.15	25.95	13.65	601	159	0.7	111.1	404.1	2.4	2.9	404.1	9.3	0.417000008	485.2	31.45	9.25	22.2	13.65	25.65
Ajuga chamaepitys	35.56	32.7	Israel	hypogeogenous rhizome	0	1	0	0	0	0	0	1	1	0	21.55	28.05	14.15	409.9	101.1	0.8	106.9	268.8	2.6	3	268.8	11.7	0.438999987	550.8	35.45	8.75	26.7	14.15	27.75
Ajuga chamaepitys	35.19	33.06	Israel	hypogeogenous rhizome	0	1	0	0	0	0	0	1	1	0	19.15	25.45	12.85	1136.4	298.8	1.5	107.9	739.7	6.2	9.5	739.7	6.9	0.34000001	499.1	29.35	9.05	20.3	12.85	24.95
Ajuga chamaepitys	35.17	33.08	Israel	hypogeogenous rhizome	0	1	0	0	0	0	0	1	1	0	19.15	25.35	12.85	1164.2	308	1.5	108.4	760.2	6.3	9.5	760.2	6.3	0.320000005	494.3	28.95	9.35	19.6	12.85	24.85
Ajuga chamaepitys	35.19	33.06	Israel	hypogeogenous rhizome	0	1	0	0	0	0	0	1	1	0	19.15	25.45	12.85	1136.4	298.8	1.5	107.9	739.7	6.2	9.5	739.7	6.9	0.34000001	499.1	29.35	9.05	20.3	12.85	24.95
Ajuga chamaepitys	35.12	31.81	Israel	hypogeogenous rhizome	0	1	0	0	0	0	0	1	1	0	17.05	24.25	9.25	730.4	188.7	0.5	111.4	487.3	2.3	2.9	487.3	11	0.407000017	596.1	31.15	4.25	26.9	9.25	24.05
Ajuga chamaepitys	34.92	31.33	Israel	hypogeogenous rhizome	0	1	0	0	0	0	0	1	1	0	19.15	25.85	11.65	385.8	96.2	0.5	108	253.5	1.8	2.1	253.5	11.1	0.423000002	561.4	32.95	6.75	26.2	11.65	25.75
Ajuga chamaepitys	35.37	32.56	Israel	hypogeogenous rhizome	0	1	0	0	0	0	0	1	1	0	20.55	27.65	12.85	478.3	117.6	0.7	105.8	309.6	2.5	3.2	309.6	11.8	0.426000023	581.5	34.85	7.15	27.7	12.85	27.35
Ajuga chamaepitys	35.12	31.81	Israel	hypogeogenous rhizome	0	1	0	0	0	0	0	1	1	0	17.05	24.25	9.25	730.4	188.7	0.5	111.4	487.3	2.3	2.9	487.3	11	0.407000017	596.1	31.15	4.25	26.9	9.25	24.05
Ajuga chamaepitys	34.8	31.89	Israel	hypogeogenous rhizome	0	1	0	0	0	0	0	1	1	0	20.35	26.05	14.25	620.1	164.4	0.8	111.6	418	2.8	3.3	418	7.7	0.378999996	468.4	30.55	10.15	20.4	14.25	25.65
Ajuga chamaepitys	35.31	32.62	Israel	hypogeogenous rhizome	0	1	0	0	0	0	0	1	1	0	19.85	26.95	12.15	530.3	132.1	0.7	105.9	343.3	2.8	3.7	343.3	11.5	0.419999981	582.7	33.95	6.55	27.4	12.15	26.65
Ajuga chamaepitys	35.39	32.56	Israel	hypogeogenous rhizome	0	1	0	0	0	0	0	1	1	0	20.45	27.55	12.75	472	115.8	0.7	105.9	305.7	2.5	3.1	305.7	11.8	0.425	586.9	34.85	7.05	27.8	12.75	27.35
Ajuga chamaepitys	35.56	32.65	Israel	hypogeogenous rhizome	0	1	0	0	0	0	0	1	1	0	21.65	28.15	14.25	421.3	101.9	0.8	106.2	274.5	2.7	3	274.5	11.8	0.438999987	553.3	35.55	8.75	26.8	14.25	27.95
Ajuga chamaepitys	35.29	32.7	Israel	hypogeogenous rhizome	0	1	0	0	0	0	0	1	1	0	18.15	25.65	10.25	693.7	174.5	1	106	449.5	4	5.3	449.5	11	0.399000001	610.8	32.35	4.75	27.6	10.25	25.35
Ajuga chamaepitys	35.21	31.77	Israel	hypogeogenous rhizome	0	1	0	0	0	0	0	1	1	0	16.85	24.25	8.75	643.5	165.1	0.4	111.4	429.1	1.8	2.5	429.1	11.2	0.403999996	618.4	31.65	3.85	27.8	8.75	24.15
Ajuga chamaepitys	34.7	31.49	Israel	hypogeogenous rhizome	0	1	0	0	0	0	0	1	1	0	19.95	26.05	13.35	443.5	115.1	0.7	109.3	295.1	2.4	3.1	295.1	8.4	0.380999994	499.3	31.25	9.15	22.1	13.35	25.75
Ajuga chamaepitys	34.8	31.9	Israel	hypogeogenous rhizome	0	1	0	0	0	0	0	1	1	0	20.35	26.05	14.25	633.8	168.2	0.8	111.7	427.4	2.8	3.3	427.4	7.6	0.377999997	467.3	30.45	10.25	20.2	14.25	25.65
Ajuga chamaepitys	34.94	31.7	Israel	hypogeogenous rhizome	0	1	0	0	0	0	0	1	1	0	19.75	26.05	12.75	611.4	159.6	0.7	111	410.4	2.6	3.1	410.4	9.7	0.407999992	527.1	31.95	8.15	23.8	12.75	25.85
Ajuga chamaepitys	35.58	33.23	Israel	hypogeogenous rhizome	0	1	0	0	0	0	0	1	1	0	18.35	24.95	11.05	737.9	187.3	1	105.9	476.7	3.9	5.4	476.7	10.8	0.428999996	548.6	31.15	5.85	25.3	11.05	24.65
Ajuga chamaepitys	34.97	32.75	Israel	hypogeogenous rhizome	0	1	0	0	0	0	0	1	1	0	20.05	25.85	14.35	706.3	192.4	0.8	112.7	477.4	3.5	4.3	383.5	4.8	0.280999994	457.8	28.45	11.25	17.2	14.35	25.15
Ajuga chamaepitys	34.6	31.37	Israel	hypogeogenous rhizome	0	1	0	0	0	0	0	1	1	0	20.25	26.45	13.55	347	90.6	0.7	108.3	229.1	2.2	2.9	229.1	9.8	0.41500001	508.8	32.35	8.85	23.5	13.55	26.15
Ajuga chamaepitys	34.86	31.92	Israel	hypogeogenous rhizome	0	1	0	0	0	0	0	1	1	0	20.15	25.95	13.85	655.2	173.4	0.8	111.3	441.3	2.9	3.3	441.3	8.5	0.399000001	478.8	30.85	9.65	21.2	13.85	25.55
Ajuga chamaepitys	35.12	31.28	Israel	hypogeogenous rhizome	0	1	0	0	0	0	0	1	1	0	18.95	26.25	10.75	337.2	80.9	0.2	108.5	220.3	0.8	1	220.3	11.4	0.40999999	616.5	33.65	5.85	27.8	10.75	26.25
Ajuga chamaepitys	35.23	31.23	Israel	hypogeogenous rhizome	0	1	0	0	0	0	0	1	1	0	19.15	26.75	10.55	318.2	76.9	0.1	108.7	207.3	0.7	0.8	207.3	11.4	0.4	643.6	34.05	5.65	28.4	10.55	26.75
Ajuga chamaepitys	34.99	32.8	Israel	hypogeogenous rhizome	0	1	0	0	0	0	0	1	1	0	18.95	25.25	12.85	790.7	215.5	0.9	112.5	533.6	4	5	428.3	4.7	0.258999991	493.5	27.85	9.75	18.1	12.85	24.65
Ajuga chamaepitys	34.91	31.81	Israel	hypogeogenous rhizome	0	1	0	0	0	0	0	1	1	0	20.15	26.15	13.45	612.5	160.5	0.7	110.9	411.5	2.6	3	411.5	9.3	0.40999999	501.4	31.75	9.05	22.7	13.45	25.85
Ajuga chamaepitys	34.94	32.56	Israel	hypogeogenous rhizome	0	1	0	0	0	0	0	1	1	0	20.25	26.55	13.75	666.3	178.9	0.6	111.6	447	2.8	3.4	447	8.1	0.375	502.6	31.15	9.55	21.6	13.75	26.05
Ajuga chamaepitys	34.99	32.8	Israel	hypogeogenous rhizome	0	1	0	0	0	0	0	1	1	0	18.95	25.25	12.85	790.7	215.5	0.9	112.5	533.6	4	5	428.3	4.7	0.258999991	493.5	27.85	9.75	18.1	12.85	24.65
Ajuga chamaepitys	35.03	31.75	Israel	hypogeogenous rhizome	0	1	0	0	0	0	0	1	1	0	18.55	25.25	11.05	698.6	181.7	0.6	111.3	468.1	2.5	3	468.1	10.2	0.403999996	562.8	31.65	6.35	25.3	11.05	25.15
Ajuga chamaepitys	35.21	31.77	Israel	hypogeogenous rhizome	0	1	0	0	0	0	0	1	1	0	16.85	24.25	8.75	643.5	165.1	0.4	111.4	429.1	1.8	2.5	429.1	11.2	0.403999996	618.4	31.65	3.85	27.8	8.75	24.15
Ajuga chamaepitys	35.5	32.97	Israel	hypogeogenous rhizome	0	1	0	0	0	0	0	1	1	0	15.65	23.65	7.25	806.5	200.1	1.3	105.9	522.9	4.6	6.2	522.9	11.6	0.4	651.6	30.95	1.95	29	7.25	23.55
Ajuga chamaepitys	35.2	31.77	Israel	hypogeogenous rhizome	0	1	0	0	0	0	0	1	1	0	16.95	24.35	8.85	640.7	164.5	0.4	111.4	427.3	1.8	2.5	427.3	11.2	0.403999996	616.9	31.75	3.95	27.8	8.85	24.25
Ajuga chamaepitys	34.8	31.97	Israel	hypogeogenous rhizome	0	1	0	0	0	0	0	1	1	0	20.25	25.95	14.25	676	180.4	0.9	112.1	456.3	3	3.5	456.3	7.3	0.369000006	461.8	30.15	10.45	19.7	14.25	25.55
Ajuga chamaepitys	35.2	31.77	Israel	hypogeogenous rhizome	0	1	0	0	0	0	0	1	1	0	16.95	24.35	8.85	640.7	164.5	0.4	111.4	427.3	1.8	2.5	427.3	11.2	0.403999996	616.9	31.75	3.95	27.8	8.85	24.25
Ajuga chamaepitys	35.21	31.77	Israel	hypogeogenous rhizome	0	1	0	0	0	0	0	1	1	0	16.85	24.25	8.75	643.5	165.1	0.4	111.4	429.1	1.8	2.5	429.1	11.2	0.403999996	618.4	31.65	3.85	27.8	8.75	24.15
Ajuga chamaepitys	34.89	31.8	Israel	hypogeogenous rhizome	0	1	0	0	0	0	0	1	1	0	20.25	26.15	13.65	580.7	152.5	0.6	111	390.6	2.5	2.9	390.6	9.1	0.407000017	495.9	31.55	9.25	22.3	13.65	25.95
Ajuga chamaepitys	34.92	31.95	Israel	hypogeogenous rhizome	0	1	0	0	0	0	0	1	1	0	20.15	25.95	13.65	601	159	0.7	111.1	404.1	2.4	2.9	404.1	9.3	0.417000008	485.2	31.45	9.25	22.2	13.65	25.65
Ajuga chamaepitys	34.99	31.75	Israel	hypogeogenous rhizome	0	1	0	0	0	0	0	1	1	0	19.75	26.15	12.65	655.7	171	0.6	111.2	439.9	2.4	2.9	439.9	9.9	0.40999999	534.7	32.25	8.05	24.2	12.65	25.95
Ajuga chamaepitys	34.99	31.76	Israel	hypogeogenous rhizome	0	1	0	0	0	0	0	1	1	0	19.85	26.25	12.85	660.8	172.4	0.6	111.2	443.4	2.4	2.9	443.4	9.9	0.411000013	529.1	32.35	8.25	24.1	12.85	26.05
Ajuga chamaepitys	35.07	31.74	Israel	hypogeogenous rhizome	0	1	0	0	0	0	0	1	1	0	17.65	24.65	9.95	738.2	191.6	0.6	111.6	494.4	2.5	3.1	494.4	10.5	0.403000021	583.2	31.35	5.25	26.1	9.95	24.55
Ajuga chamaepitys	35.12	31.81	Israel	hypogeogenous rhizome	0	1	0	0	0	0	0	1	1	0	17.05	24.25	9.25	730.4	188.7	0.5	111.4	487.3	2.3	2.9	487.3	11	0.407000017	596.1	31.15	4.25	26.9	9.25	24.05
Ajuga chamaepitys	35.12	31.81	Israel	hypogeogenous rhizome	0	1	0	0	0	0	0	1	1	0	17.05	24.25	9.25	730.4	188.7	0.5	111.4	487.3	2.3	2.9	487.3	11	0.407000017	596.1	31.15	4.25	26.9	9.25	24.05
Ajuga chamaepitys	35.15	31.79	Israel	hypogeogenous rhizome	0	1	0	0	0	0	0	1	1	0	17.75	24.95	9.85	658	169.7	0.5	111.5	439.3	2	2.6	439.3	11.1	0.409000015	598.4	32.05	4.95	27.1	9.85	24.75
Ajuga chamaepitys	35.2	31.77	Israel	hypogeogenous rhizome	0	1	0	0	0	0	0	1	1	0	16.95	24.35	8.85	640.7	164.5	0.4	111.4	427.3	1.8	2.5	427.3	11.2	0.403999996	616.9	31.75	3.95	27.8	8.85	24.25
Ajuga chamaepitys	35.57	33.24	Israel	hypogeogenous rhizome	0	1	0	0	0	0	0	1	1	0	17.55	24.25	10.15	793.7	201.2	1.1	105.7	512	4.2	5.9	512	10.8	0.423999977	558.7	30.35	4.95	25.4	10.15	24.05
Ajuga chamaepitys	35.53	32.79	Israel	hypogeogenous rhizome	0	1	0	0	0	0	0	1	1	0	20.65	27.45	13.15	481.1	123	0.9	108	318.3	2.9	3.5	318.3	11.6	0.430999994	566.9	34.75	7.75	27	13.15	27.15
Ajuga chamaepitys	34.78	32.07	Israel	hypogeogenous rhizome	0	1	0	0	0	0	0	1	1	0	20.45	26.15	14.65	646.1	173.8	0.8	112.7	436.3	2.9	3.4	436.3	6.5	0.35	456.2	29.75	11.05	18.7	14.65	25.65
Ajuga chamaepitys	34.92	31.95	Israel	hypogeogenous rhizome	0	1	0	0	0	0	0	1	1	0	20.15	25.95	13.65	601	159	0.7	111.1	404.1	2.4	2.9	404.1	9.3	0.417000008	485.2	31.45	9.25	22.2	13.65	25.65
Ajuga chamaepitys	34.92	31.95	Israel	hypogeogenous rhizome	0	1	0	0	0	0	0	1	1	0	20.15	25.95	13.65	601	159	0.7	111.1	404.1	2.4	2.9	404.1	9.3	0.417000008	485.2	31.45	9.25	22.2	13.65	25.65
Ajuga chamaepitys	35.57	32.7	Israel	hypogeogenous rhizome	0	1	0	0	0	0	0	1	1	0	21.55	27.95	14.15	401.2	98.7	0.8	106.8	262.9	2.6	2.9	262.9	11.8	0.440999985	548.9	35.45	8.75	26.7	14.15	27.75
Ajuga chamaepitys	35.39	32.56	Israel	hypogeogenous rhizome	0	1	0	0	0	0	0	1	1	0	20.45	27.55	12.75	472	115.8	0.7	105.9	305.7	2.5	3.1	305.7	11.8	0.425	586.9	34.85	7.05	27.8	12.75	27.35
Ajuga chamaepitys	34.88	32.08	Israel	hypogeogenous rhizome	0	1	0	0	0	0	0	1	1	0	20.15	25.95	13.85	625	167.6	0.7	111.7	421.7	2.6	3.2	421.7	8.3	0.397000003	476.8	30.75	9.75	21	13.85	25.55
Ajuga chamaepitys	34.88	32.08	Israel	hypogeogenous rhizome	0	1	0	0	0	0	0	1	1	0	20.15	25.95	13.85	625	167.6	0.7	111.7	421.7	2.6	3.2	421.7	8.3	0.397000003	476.8	30.75	9.75	21	13.85	25.55
Ajuga chamaepitys	34.88	32.08	Israel	hypogeogenous rhizome	0	1	0	0	0	0	0	1	1	0	20.15	25.95	13.85	625	167.6	0.7	111.7	421.7	2.6	3.2	421.7	8.3	0.397000003	476.8	30.75	9.75	21	13.85	25.55
Ajuga chamaepitys	35.56	32.7	Israel	hypogeogenous rhizome	0	1	0	0	0	0	0	1	1	0	21.55	28.05	14.15	409.9	101.1	0.8	106.9	268.8	2.6	3	268.8	11.7	0.438999987	550.8	35.45	8.75	26.7	14.15	27.75
Ajuga chamaepitys	34.92	31.95	Israel	hypogeogenous rhizome	0	1	0	0	0	0	0	1	1	0	20.15	25.95	13.65	601	159	0.7	111.1	404.1	2.4	2.9	404.1	9.3	0.417000008	485.2	31.45	9.25	22.2	13.65	25.65
Ajuga chamaepitys	34.99	32.8	Israel	hypogeogenous rhizome	0	1	0	0	0	0	0	1	1	0	18.95	25.25	12.85	790.7	215.5	0.9	112.5	533.6	4	5	428.3	4.7	0.258999991	493.5	27.85	9.75	18.1	12.85	24.65
Ajuga chamaepitys	35.51	33.09	Israel	hypogeogenous rhizome	0	1	0	0	0	0	0	1	1	0	16.55	23.95	8.85	716	184.3	1	107.6	469.2	3.7	5.1	469.2	11.1	0.413000011	598	30.55	3.65	26.9	8.85	23.65
Ajuga chamaepitys	35.21	31.77	Israel	hypogeogenous rhizome	0	1	0	0	0	0	0	1	1	0	16.85	24.25	8.75	643.5	165.1	0.4	111.4	429.1	1.8	2.5	429.1	11.2	0.403999996	618.4	31.65	3.85	27.8	8.75	24.15
Ajuga chamaepitys	34.39	31.33	Israel	hypogeogenous rhizome	0	1	0	0	0	0	0	1	1	0	20.25	26.65	13.45	302.3	78.6	0.6	106.9	196	1.9	2.6	196	9.9	0.413999987	519.6	32.25	8.35	23.9	13.45	26.35
Ajuga chamaepitys	34.49	31.46	Israel	hypogeogenous rhizome	0	1	0	0	0	0	0	1	1	0	20.45	26.65	13.95	394	102.8	0.6	109	260.2	2.1	3	260.2	8	0.367000008	503.5	31.25	9.55	21.7	13.95	26.35
Ajuga chamaepitys	34.55	30.43	Israel	hypogeogenous rhizome	0	1	0	0	0	0	0	1	1	0	16.75	23.55	9.05	90.3	21	0.3	96.7	55.2	1.3	1.3	50.8	11.9	0.43499999	575	30.75	3.45	27.3	9.75	23.55
Ajuga chamaepitys	34.55	30.52	Israel	hypogeogenous rhizome	0	1	0	0	0	0	0	1	1	0	16.45	23.15	8.65	103.5	24.2	0.3	97.5	63.6	1.5	1.5	58.7	11.4	0.426999998	572.4	30.15	3.45	26.7	9.35	23.15
Ajuga chamaepitys	34.55	30.56	Israel	hypogeogenous rhizome	0	1	0	0	0	0	0	1	1	0	16.85	23.45	9.25	105.6	24.8	0.3	97.9	65	1.5	1.5	60.2	11.3	0.426999998	560.3	30.45	4.05	26.4	9.95	23.45
Ajuga chamaepitys	34.61	30.47	Israel	hypogeogenous rhizome	0	1	0	0	0	0	0	1	1	0	16.75	23.55	9.05	94	21.8	0.2	97.3	57.6	1	1	53	11.7	0.430999994	575.1	30.75	3.65	27.1	9.75	23.55
Ajuga chamaepitys	34.61	30.52	Israel	hypogeogenous rhizome	0	1	0	0	0	0	0	1	1	0	16.45	23.25	8.65	98.9	22.9	0.3	97.2	60.5	1.2	1.2	55.9	11.4	0.426999998	576.2	30.25	3.45	26.8	9.35	23.25
Ajuga chamaepitys	34.61	30.56	Israel	hypogeogenous rhizome	0	1	0	0	0	0	0	1	1	0	16.65	23.35	8.95	100.3	23.4	0.3	97.5	61.4	1.2	1.2	57	11.3	0.423999977	569	30.45	3.85	26.6	9.65	23.35
Ajuga chamaepitys	34.6	31.24	Israel	hypogeogenous rhizome	0	1	0	0	0	0	0	1	1	0	19.95	26.15	12.95	236.7	61.6	0.6	106.5	154	2	2.5	154	11.2	0.444000006	521.1	33.15	7.85	25.3	12.95	26.05
Ajuga chamaepitys	34.6	31.55	Israel	hypogeogenous rhizome	0	1	0	0	0	0	0	1	1	0	20.35	26.45	14.05	432.7	112.4	0.6	109.5	287.1	2.2	3	287.1	7.3	0.350999999	490.2	30.75	10.05	20.7	14.05	26.05
Ajuga chamaepitys	34.66	30.47	Israel	hypogeogenous rhizome	0	1	0	0	0	0	0	1	1	0	16.35	23.25	8.45	91.6	21.1	0.2	96.8	55.7	0.9	0.9	51.5	11.7	0.430000019	585.1	30.45	3.15	27.3	9.15	23.25
Ajuga chamaepitys	34.66	30.56	Israel	hypogeogenous rhizome	0	1	0	0	0	0	0	1	1	0	16.75	23.55	8.95	93.1	21.7	0.2	97.6	56.8	0.9	0.9	52.9	11.4	0.423999977	576.5	30.65	3.85	26.8	9.65	23.55
Ajuga chamaepitys	34.65	31.55	Israel	hypogeogenous rhizome	0	1	0	0	0	0	0	1	1	0	20.35	26.35	14.05	426.2	110.8	0.6	109.6	283.5	2.2	2.9	283.5	7.6	0.361999989	486.8	30.95	9.95	21	14.05	25.95
Ajuga chamaepitys	34.71	30.56	Israel	hypogeogenous rhizome	0	1	0	0	0	0	0	1	1	0	17.95	24.75	10.25	84.9	19.9	0.2	97.8	51.7	0.7	0.7	48.4	11.5	0.426000023	572.8	31.95	5.05	26.9	10.95	24.75
Ajuga chamaepitys	34.71	30.83	Israel	hypogeogenous rhizome	0	1	0	0	0	0	0	1	1	0	18.55	25.05	11.15	122.6	29.7	0.4	99.5	74.6	1.5	1.5	72.9	11.2	0.428000021	549.6	32.25	6.15	26.1	11.75	25.05
Ajuga chamaepitys	34.71	31.51	Israel	hypogeogenous rhizome	0	1	0	0	0	0	0	1	1	0	19.85	25.95	13.25	439.4	114	0.7	109.4	292.6	2.3	3	292.6	8.2	0.375	501.8	31.15	9.15	22	13.25	25.65
Ajuga chamaepitys	34.76	30.88	Israel	hypogeogenous rhizome	0	1	0	0	0	0	0	1	1	0	18.75	25.25	11.35	130	31.8	0.3	101	79.4	1.3	1.3	78.8	11.3	0.430000019	554.2	32.55	6.25	26.3	11.95	25.25
Ajuga chamaepitys	34.76	30.92	Israel	hypogeogenous rhizome	0	1	0	0	0	0	0	1	1	0	18.55	25.05	10.95	140.8	34.7	0.4	101.6	86.2	1.5	1.7	86.2	11.3	0.428999996	558.8	32.35	5.95	26.4	10.95	25.05
Ajuga chamaepitys	34.76	31.33	Israel	hypogeogenous rhizome	0	1	0	0	0	0	0	1	1	0	19.55	25.75	12.65	354.1	90.5	0.7	107.7	233.2	2.2	2.7	233.2	10.5	0.426999998	519.1	32.45	7.85	24.6	12.65	25.65
Ajuga chamaepitys	34.76	31.37	Israel	hypogeogenous rhizome	0	1	0	0	0	0	0	1	1	0	19.75	25.85	12.85	383.5	98.3	0.7	108.1	253.5	2.2	2.8	253.5	10	0.417000008	512.7	32.25	8.25	24	12.85	25.65
Ajuga chamaepitys	34.76	31.42	Israel	hypogeogenous rhizome	0	1	0	0	0	0	0	1	1	0	19.65	25.85	12.95	424.1	109.1	0.7	108.7	281.5	2.3	3	281.5	9.4	0.403000021	510.3	31.85	8.45	23.4	12.95	25.65
Ajuga chamaepitys	34.76	31.55	Israel	hypogeogenous rhizome	0	1	0	0	0	0	0	1	1	0	19.95	25.95	13.35	452.3	117.6	0.6	109.9	302.3	2.2	2.8	302.3	8.4	0.380999994	498	31.25	9.15	22.1	13.35	25.65
Ajuga chamaepitys	34.76	31.82	Israel	hypogeogenous rhizome	0	1	0	0	0	0	0	1	1	0	20.35	26.15	14.25	593.6	157.1	0.8	111.4	399.7	2.8	3.4	399.7	7.6	0.375	468.8	30.55	10.25	20.3	14.25	25.75
Ajuga chamaepitys	34.76	32.05	Israel	hypogeogenous rhizome	0	1	0	0	0	0	0	1	1	0	20.55	26.05	14.85	656.3	176.3	0.9	112.7	443	3	3.6	443	6.3	0.343000007	447.9	29.65	11.25	18.4	14.85	25.65
Ajuga chamaepitys	34.81	30.56	Israel	hypogeogenous rhizome	0	1	0	0	0	0	0	1	1	0	18.05	25.05	10.15	83.4	19.7	0.1	98.6	50.8	0.4	0.4	47.7	11.7	0.423999977	588.1	32.35	4.85	27.5	10.95	25.05
Ajuga chamaepitys	34.81	30.61	Israel	hypogeogenous rhizome	0	1	0	0	0	0	0	1	1	0	18.15	25.05	10.25	101.3	23.9	0.2	98.8	61.9	0.6	0.6	58.2	11.5	0.423999977	583.9	32.25	5.05	27.2	10.95	25.05
Ajuga chamaepitys	34.81	30.88	Israel	hypogeogenous rhizome	0	1	0	0	0	0	0	1	1	0	18.85	25.45	11.25	127.4	31.1	0.3	101.6	78.2	1.1	1.1	77.5	11.4	0.428999996	562.9	32.75	6.15	26.6	11.85	25.45
Ajuga chamaepitys	34.81	31.28	Israel	hypogeogenous rhizome	0	1	0	0	0	0	0	1	1	0	19.25	25.65	11.95	313.1	79.1	0.6	107.2	205	2	2.3	205	11.1	0.432000017	539.8	32.75	7.05	25.7	11.95	25.55
Ajuga chamaepitys	34.81	31.51	Israel	hypogeogenous rhizome	0	1	0	0	0	0	0	1	1	0	19.75	25.85	12.95	448.7	115.8	0.6	109.5	299.2	2.2	2.8	299.2	9.1	0.394000006	510.5	31.65	8.65	23	12.95	25.65
Ajuga chamaepitys	34.81	31.55	Israel	hypogeogenous rhizome	0	1	0	0	0	0	0	1	1	0	19.85	25.95	13.15	460.3	119.4	0.6	109.9	307.6	2.2	2.8	307.6	8.9	0.391000009	506.2	31.55	8.75	22.8	13.15	25.65
Ajuga chamaepitys	34.81	31.78	Israel	hypogeogenous rhizome	0	1	0	0	0	0	0	1	1	0	20.25	26.15	13.85	538.3	142	0.7	111.2	362.5	2.5	3	362.5	8.5	0.393000007	483.5	31.05	9.55	21.5	13.85	25.75
Ajuga chamaepitys	34.81	31.87	Israel	hypogeogenous rhizome	0	1	0	0	0	0	0	1	1	0	20.25	26.05	14.15	610.7	161.6	0.7	111.5	411.5	2.6	3.1	411.5	7.9	0.383999991	471.9	30.65	9.95	20.7	14.15	25.65
Ajuga chamaepitys	34.81	31.96	Israel	hypogeogenous rhizome	0	1	0	0	0	0	0	1	1	0	20.25	25.95	14.15	677.8	180.7	0.8	112	457.5	2.9	3.4	457.5	7.5	0.374000001	466.4	30.25	10.25	20	14.15	25.55
Ajuga chamaepitys	34.83	32.26	Israel	hypogeogenous rhizome	0	1	0	0	0	0	0	1	1	0	20.55	26.45	14.45	598.3	159.9	0.7	111.4	399.7	2.7	3.4	399.7	7.3	0.36500001	475.3	30.55	10.65	19.9	14.45	25.95
Ajuga chamaepitys	34.87	30.65	Israel	hypogeogenous rhizome	0	1	0	0	0	0	0	1	1	0	18.95	25.85	11.05	104.2	24.9	0.1	100.2	64.1	0.5	0.5	60.8	11.7	0.426999998	584.5	33.15	5.75	27.4	11.85	25.85
Ajuga chamaepitys	34.87	30.92	Israel	hypogeogenous rhizome	0	1	0	0	0	0	0	1	1	0	18.55	25.35	10.75	165.1	40.5	0.3	103.1	102	1.1	1.1	102	11.6	0.426000023	578.9	32.65	5.55	27.1	11.45	25.35
Ajuga chamaepitys	34.87	30.97	Israel	hypogeogenous rhizome	0	1	0	0	0	0	0	1	1	0	18.35	25.25	10.55	169.6	41.9	0.3	103.9	106	1.1	1.3	106	11.5	0.425	581.5	32.55	5.45	27.1	10.55	25.25
Ajuga chamaepitys	34.86	31.28	Israel	hypogeogenous rhizome	0	1	0	0	0	0	0	1	1	0	19.45	25.85	12.05	316.5	79.4	0.5	107.4	207.2	1.7	2	207.2	11.2	0.430999994	546.9	33.05	7.15	25.9	12.05	25.75
Ajuga chamaepitys	34.86	31.37	Israel	hypogeogenous rhizome	0	1	0	0	0	0	0	1	1	0	18.65	25.15	11.25	419.6	105.9	0.6	108.2	276.9	2.1	2.6	276.9	10.5	0.411999989	553.1	32.05	6.45	25.6	11.25	25.05
Ajuga chamaepitys	34.86	31.51	Israel	hypogeogenous rhizome	0	1	0	0	0	0	0	1	1	0	19.45	25.65	12.45	496.4	127.6	0.6	109.7	330.9	2.2	2.8	330.9	9.6	0.4	525.9	31.85	7.95	23.9	12.45	25.45
Ajuga chamaepitys	34.86	31.55	Israel	hypogeogenous rhizome	0	1	0	0	0	0	0	1	1	0	19.55	25.75	12.65	511.4	132.2	0.6	110	341.7	2.2	2.9	341.7	9.5	0.399000001	521.7	31.85	8.15	23.7	12.65	25.55
Ajuga chamaepitys	34.86	31.6	Israel	hypogeogenous rhizome	0	1	0	0	0	0	0	1	1	0	19.65	25.85	12.75	520.7	135.4	0.6	110.4	348.7	2.3	2.9	348.7	9.3	0.399000001	517.9	31.75	8.35	23.4	12.75	25.65
Ajuga chamaepitys	34.86	31.78	Israel	hypogeogenous rhizome	0	1	0	0	0	0	0	1	1	0	20.15	26.15	13.65	546.9	143.8	0.6	111.1	368.1	2.3	2.7	368.1	8.9	0.401999998	493.9	31.45	9.25	22.2	13.65	25.85
Ajuga chamaepitys	34.86	31.82	Israel	hypogeogenous rhizome	0	1	0	0	0	0	0	1	1	0	20.25	26.15	13.75	570.3	150	0.7	111.1	383.8	2.5	2.9	383.8	8.8	0.403000021	489.5	31.25	9.45	21.8	13.75	25.85
Ajuga chamaepitys	34.86	31.92	Israel	hypogeogenous rhizome	0	1	0	0	0	0	0	1	1	0	20.15	25.95	13.85	655.2	173.4	0.8	111.3	441.3	2.9	3.3	441.3	8.5	0.399000001	478.8	30.85	9.65	21.2	13.85	25.55
Ajuga chamaepitys	34.86	32.1	Israel	hypogeogenous rhizome	0	1	0	0	0	0	0	1	1	0	20.45	26.15	14.25	617.7	166	0.7	111.9	416.8	2.6	3.2	416.8	8	0.391000009	469.5	30.75	10.25	20.5	14.25	25.75
Ajuga chamaepitys	34.87	32.37	Israel	hypogeogenous rhizome	0	1	0	0	0	0	0	1	1	0	20.65	26.65	14.15	573.7	152.6	0.6	110.8	381.7	2.5	3.1	381.7	8.2	0.386999989	492.9	31.35	10.05	21.3	14.15	26.25
Ajuga chamaepitys	34.92	31.28	Israel	hypogeogenous rhizome	0	1	0	0	0	0	0	1	1	0	19.25	25.95	11.65	323.4	80.3	0.4	107.6	211.5	1.5	1.7	211.5	11.3	0.426999998	565.7	33.15	6.75	26.4	11.65	25.85
Ajuga chamaepitys	34.92	31.33	Israel	hypogeogenous rhizome	0	1	0	0	0	0	0	1	1	0	19.15	25.85	11.65	385.8	96.2	0.5	108	253.5	1.8	2.1	253.5	11.1	0.423000002	561.4	32.95	6.75	26.2	11.65	25.75
Ajuga chamaepitys	34.92	31.6	Israel	hypogeogenous rhizome	0	1	0	0	0	0	0	1	1	0	19.35	25.75	12.25	579.6	150.2	0.6	110.6	388	2.3	2.9	388	9.9	0.405999994	535.1	32.05	7.75	24.3	12.25	25.55
Ajuga chamaepitys	34.92	31.64	Israel	hypogeogenous rhizome	0	1	0	0	0	0	0	1	1	0	19.15	25.55	12.05	592.9	154.2	0.7	110.7	397.3	2.6	3.1	397.3	9.8	0.401999998	537.3	31.75	7.45	24.3	12.05	25.35
Ajuga chamaepitys	34.92	31.69	Israel	hypogeogenous rhizome	0	1	0	0	0	0	0	1	1	0	19.65	25.95	12.65	584.7	152.6	0.7	110.9	392.4	2.6	3.1	392.4	9.6	0.405000019	526.6	31.85	8.15	23.7	12.65	25.75
Ajuga chamaepitys	34.92	31.73	Israel	hypogeogenous rhizome	0	1	0	0	0	0	0	1	1	0	19.85	26.05	12.95	608.6	159.2	0.7	111	408.9	2.6	3.1	408.9	9.6	0.405999994	520.3	31.85	8.35	23.5	12.95	25.85
Ajuga chamaepitys	34.91	31.78	Israel	hypogeogenous rhizome	0	1	0	0	0	0	0	1	1	0	20.15	26.25	13.45	608	159.3	0.7	111	408.7	2.6	3	408.7	9.4	0.40999999	504.3	31.85	9.05	22.8	13.45	25.95
Ajuga chamaepitys	34.91	31.96	Israel	hypogeogenous rhizome	0	1	0	0	0	0	0	1	1	0	20.15	25.95	13.75	594.6	157.5	0.7	111.1	400	2.4	2.9	400	9.1	0.41500001	481.7	31.25	9.35	21.9	13.75	25.65
Ajuga chamaepitys	34.91	32.01	Israel	hypogeogenous rhizome	0	1	0	0	0	0	0	1	1	0	20.15	25.95	13.85	594.5	158.3	0.7	111.3	400.4	2.4	2.9	400.4	9	0.413999987	479.4	31.25	9.45	21.8	13.85	25.65
Ajuga chamaepitys	34.92	32.59	Israel	hypogeogenous rhizome	0	1	0	0	0	0	0	1	1	0	20.55	26.55	14.25	647.9	175.2	0.6	112.3	436.6	2.7	3.3	436.6	7.3	0.361999989	483.8	30.65	10.35	20.3	14.25	26.05
Ajuga chamaepitys	34.93	32.68	Israel	hypogeogenous rhizome	0	1	0	0	0	0	0	1	1	0	20.35	26.15	14.55	699.8	190.9	0.7	113.1	474.1	3.2	3.8	379.9	5.5	0.304999995	459.6	29.15	11.25	17.9	14.55	25.55
Ajuga chamaepitys	34.97	30.97	Israel	hypogeogenous rhizome	0	1	0	0	0	0	0	1	1	0	18.45	25.55	10.45	162.6	39.9	0.2	105.3	102.3	0.6	0.6	102.3	11.7	0.423999977	598.5	32.95	5.25	27.7	10.45	25.55
Ajuga chamaepitys	34.97	31.28	Israel	hypogeogenous rhizome	0	1	0	0	0	0	0	1	1	0	19.15	25.95	11.35	328.4	80.8	0.4	107.8	214.7	1.3	1.6	214.7	11.4	0.426000023	578.1	33.15	6.45	26.7	11.35	25.85
Ajuga chamaepitys	34.97	31.33	Israel	hypogeogenous rhizome	0	1	0	0	0	0	0	1	1	0	18.95	25.75	11.15	397.4	98.2	0.4	108.2	260.8	1.5	1.9	260.8	11.2	0.419999981	576.5	32.95	6.25	26.7	11.15	25.65
Ajuga chamaepitys	34.97	31.64	Israel	hypogeogenous rhizome	0	1	0	0	0	0	0	1	1	0	18.95	25.45	11.65	625.8	162.4	0.6	111	419.1	2.4	2.9	419.1	10.1	0.407000017	550.4	31.95	7.05	24.9	11.65	25.35
Ajuga chamaepitys	34.97	31.69	Israel	hypogeogenous rhizome	0	1	0	0	0	0	0	1	1	0	19.55	26.05	12.45	631.2	164.4	0.6	111.1	423.4	2.4	2.9	423.4	10	0.407999992	537.6	32.25	7.85	24.4	12.45	25.85
Ajuga chamaepitys	34.97	31.73	Israel	hypogeogenous rhizome	0	1	0	0	0	0	0	1	1	0	19.55	25.95	12.45	647.4	168.9	0.6	111.2	434.5	2.5	3	434.5	9.8	0.407999992	535.5	32.05	7.95	24.1	12.45	25.75
Ajuga chamaepitys	34.97	31.78	Israel	hypogeogenous rhizome	0	1	0	0	0	0	0	1	1	0	19.05	25.55	11.95	673	175.7	0.7	111	451.5	2.7	3.2	451.5	9.8	0.403999996	539.2	31.55	7.35	24.2	11.95	25.35
Ajuga chamaepitys	34.97	31.87	Israel	hypogeogenous rhizome	0	1	0	0	0	0	0	1	1	0	19.85	26.05	13.05	673.7	176.3	0.7	110.8	451.4	2.7	3.1	451.4	9.8	0.417999983	513.3	31.95	8.45	23.5	13.05	25.75
Ajuga chamaepitys	34.97	31.96	Israel	hypogeogenous rhizome	0	1	0	0	0	0	0	1	1	0	19.85	25.85	13.15	684.5	180.2	0.7	110.7	458.7	2.7	3.2	458.7	9.9	0.425	502.3	31.75	8.45	23.3	13.15	25.55
Ajuga chamaepitys	34.97	32.05	Israel	hypogeogenous rhizome	0	1	0	0	0	0	0	1	1	0	19.55	25.65	12.75	648.3	171.2	0.7	110.5	434.1	2.5	3.1	434.1	9.9	0.423000002	507.8	31.45	8.15	23.3	12.75	25.35
Ajuga chamaepitys	34.97	32.1	Israel	hypogeogenous rhizome	0	1	0	0	0	0	0	1	1	0	19.95	25.95	13.25	613.4	162	0.6	110.3	410.1	2.3	3	410.1	9.8	0.426000023	503.1	31.65	8.65	23	13.25	25.65
Ajuga chamaepitys	34.97	32.55	Israel	hypogeogenous rhizome	0	1	0	0	0	0	0	1	1	0	20.25	26.55	13.55	689.9	183.8	0.6	110.8	460.9	2.8	3.6	460.9	8.8	0.391000009	511.1	31.55	9.15	22.4	13.55	26.15
Ajuga chamaepitys	34.97	32.59	Israel	hypogeogenous rhizome	0	1	0	0	0	0	0	1	1	0	20.15	26.45	13.55	709.1	189.7	0.7	111.2	474.8	3.1	3.8	474.8	8.1	0.373000002	506.2	31.05	9.35	21.7	13.55	25.95
Ajuga chamaepitys	34.97	32.64	Israel	hypogeogenous rhizome	0	1	0	0	0	0	0	1	1	0	20.05	26.25	13.75	720	193.8	0.7	111.7	483.9	3.3	4	483.9	7	0.344000006	492.4	30.15	9.85	20.3	13.75	25.65
Ajuga chamaepitys	34.97	32.68	Israel	hypogeogenous rhizome	0	1	0	0	0	0	0	1	1	0	19.85	25.95	13.75	732.9	198.2	0.8	112.2	494	3.5	4.2	494	6.1	0.317000008	483.6	29.35	10.15	19.2	13.75	25.35
Ajuga chamaepitys	34.97	32.73	Israel	hypogeogenous rhizome	0	1	0	0	0	0	0	1	1	0	19.95	25.85	14.15	716.8	194.8	0.8	112.5	484.2	3.5	4.3	390	5.2	0.291000009	465.3	28.75	10.95	17.8	14.15	25.25
Ajuga chamaepitys	34.97	32.77	Israel	hypogeogenous rhizome	0	1	0	0	0	0	0	1	1	0	20.05	25.85	14.25	708.6	193.2	0.8	112.7	478.9	3.6	4.4	384.2	4.7	0.273000002	458.3	28.35	11.25	17.1	14.35	25.15
Ajuga chamaepitys	34.97	32.81	Israel	hypogeogenous rhizome	0	1	0	0	0	0	0	1	1	0	19.55	25.55	13.65	741.6	203	0.8	113	501.6	3.7	4.6	400.9	4.4	0.254999995	468.4	27.95	10.75	17.2	13.75	24.85
Ajuga chamaepitys	35.02	30.92	Israel	hypogeogenous rhizome	0	1	0	0	0	0	0	1	1	0	20.05	27.05	12.05	142.5	34.9	0.1	105.9	90.2	0.4	0.4	89.4	12	0.430000019	594.5	34.45	6.65	27.8	12.85	27.05
Ajuga chamaepitys	35.02	30.97	Israel	hypogeogenous rhizome	0	1	0	0	0	0	0	1	1	0	19.85	26.85	11.85	168.8	41.2	0.1	106.2	106.9	0.5	0.5	106.6	11.9	0.426999998	595.3	34.25	6.45	27.8	12.55	26.85
Ajuga chamaepitys	35.02	31.1	Israel	hypogeogenous rhizome	0	1	0	0	0	0	0	1	1	0	18.85	25.85	10.75	220.5	53.5	0.2	106.9	141.5	0.8	0.8	141.5	11.6	0.421000004	602.9	33.25	5.65	27.6	10.75	25.85
Ajuga chamaepitys	35.02	31.69	Israel	hypogeogenous rhizome	0	1	0	0	0	0	0	1	1	0	19.05	25.65	11.65	654.1	169.9	0.6	111.4	438.3	2.4	2.9	438.3	10.2	0.405999994	557.9	32.15	6.95	25.2	11.65	25.55
Ajuga chamaepitys	35.02	31.74	Israel	hypogeogenous rhizome	0	1	0	0	0	0	0	1	1	0	18.85	25.45	11.55	679.4	176.8	0.6	111.3	455.4	2.4	3	455.4	10.2	0.405999994	554.6	31.85	6.85	25	11.55	25.35
Ajuga chamaepitys	35.02	31.78	Israel	hypogeogenous rhizome	0	1	0	0	0	0	0	1	1	0	19.25	25.75	11.95	707.9	184.3	0.6	111.2	474.4	2.5	3	474.4	10.1	0.411000013	547	32.05	7.35	24.7	11.95	25.65
Ajuga chamaepitys	35.02	31.87	Israel	hypogeogenous rhizome	0	1	0	0	0	0	0	1	1	0	19.35	25.75	12.25	711.2	185.4	0.7	110.9	475.4	2.7	3.2	475.4	10.3	0.419000006	533.6	32.05	7.55	24.5	12.25	25.55
Ajuga chamaepitys	35.02	32.73	Israel	hypogeogenous rhizome	0	1	0	0	0	0	0	1	1	0	18.55	25.25	12.05	811.6	218.4	0.9	111.5	545.1	4.1	5.1	545.1	6	0.299000001	520.3	28.65	8.55	20.1	12.05	24.65
Ajuga chamaepitys	35.02	32.77	Israel	hypogeogenous rhizome	0	1	0	0	0	0	0	1	1	0	18.75	25.25	12.35	816.4	220.6	0.9	111.8	548.9	4.2	5.2	548.9	5.5	0.28499999	509.1	28.35	9.05	19.3	12.35	24.65
Ajuga chamaepitys	35.07	31.01	Israel	hypogeogenous rhizome	0	1	0	0	0	0	0	1	1	0	19.75	26.85	11.55	194.9	47.2	0.1	107.1	124.2	0.5	0.5	124.1	11.9	0.423000002	610.4	34.35	6.15	28.2	12.25	26.85
Ajuga chamaepitys	35.07	31.06	Israel	hypogeogenous rhizome	0	1	0	0	0	0	0	1	1	0	18.85	26.15	10.65	212.7	51.3	0.1	107.3	136.2	0.5	0.5	136.2	11.8	0.421000004	616.4	33.55	5.45	28.1	10.65	26.15
Ajuga chamaepitys	35.07	31.1	Israel	hypogeogenous rhizome	0	1	0	0	0	0	0	1	1	0	18.75	25.95	10.55	235.4	56.6	0.1	107.5	151.4	0.6	0.7	151.4	11.7	0.419000006	613.8	33.35	5.35	28	10.55	25.95
Ajuga chamaepitys	35.07	31.28	Israel	hypogeogenous rhizome	0	1	0	0	0	0	0	1	1	0	19.05	26.15	10.95	327.6	79.2	0.2	108.4	214.2	0.9	1.1	214.2	11.4	0.415999985	603.4	33.45	6.05	27.4	10.95	26.15
Ajuga chamaepitys	35.07	31.69	Israel	hypogeogenous rhizome	0	1	0	0	0	0	0	1	1	0	17.95	24.95	10.35	689.9	178.8	0.5	111.7	462.2	2.2	2.8	462.2	10.6	0.405000019	581.4	31.75	5.55	26.2	10.35	24.85
Ajuga chamaepitys	35.07	31.74	Israel	hypogeogenous rhizome	0	1	0	0	0	0	0	1	1	0	17.65	24.65	9.95	738.2	191.6	0.6	111.6	494.4	2.5	3.1	494.4	10.5	0.403000021	583.2	31.35	5.25	26.1	9.95	24.55
Ajuga chamaepitys	35.07	31.78	Israel	hypogeogenous rhizome	0	1	0	0	0	0	0	1	1	0	17.65	24.65	10.05	752.1	195.2	0.6	111.5	503.4	2.5	3.1	503.4	10.5	0.405000019	582.1	31.25	5.25	26	10.05	24.55
Ajuga chamaepitys	35.07	31.83	Israel	hypogeogenous rhizome	0	1	0	0	0	0	0	1	1	0	18.15	24.95	10.65	744.4	193.2	0.6	111.2	497.2	2.5	3.1	497.2	10.6	0.411000013	569.4	31.65	5.85	25.8	10.65	24.85
Ajuga chamaepitys	35.13	31.28	Israel	hypogeogenous rhizome	0	1	0	0	0	0	0	1	1	0	19.05	26.35	10.75	339.8	81.5	0.2	108.5	222.1	0.8	1	222.1	11.4	0.409000015	621.1	33.75	5.95	27.8	10.75	26.35
Ajuga chamaepitys	35.13	31.33	Israel	hypogeogenous rhizome	0	1	0	0	0	0	0	1	1	0	18.55	25.95	10.35	391.4	94.6	0.2	108.8	256.5	1	1.2	256.5	11.3	0.407000017	619.5	33.25	5.55	27.7	10.35	25.85
Ajuga chamaepitys	35.13	31.74	Israel	hypogeogenous rhizome	0	1	0	0	0	0	0	1	1	0	18.05	25.15	10.15	667	172.6	0.4	111.8	446.4	1.9	2.6	446.4	10.9	0.407000017	594	32.15	5.35	26.8	10.15	25.05
Ajuga chamaepitys	35.13	31.78	Israel	hypogeogenous rhizome	0	1	0	0	0	0	0	1	1	0	17.35	24.55	9.55	689.3	178.1	0.5	111.6	460.6	2.1	2.7	460.6	10.9	0.405999994	596.8	31.55	4.65	26.9	9.55	24.45
Ajuga chamaepitys	35.13	31.78	Israel	hypogeogenous rhizome	0	1	0	0	0	0	0	1	1	0	17.35	24.55	9.55	689.3	178.1	0.5	111.6	460.6	2.1	2.7	460.6	10.9	0.405999994	596.8	31.55	4.65	26.9	9.55	24.45
Ajuga chamaepitys	35.13	32.64	Israel	hypogeogenous rhizome	0	1	0	0	0	0	0	1	1	0	20.05	26.55	13.15	594.9	155	0.6	108.7	392.6	2.8	3.7	392.6	9.5	0.397000003	529.9	32.15	8.25	23.9	13.15	26.15
Ajuga chamaepitys	35.13	32.73	Israel	hypogeogenous rhizome	0	1	0	0	0	0	0	1	1	0	19.35	25.95	12.55	569.7	149.9	0.6	109.3	377.6	2.9	3.8	377.6	8.3	0.368000007	528.4	30.75	8.15	22.6	12.55	25.45
Ajuga chamaepitys	35.13	33	Israel	hypogeogenous rhizome	0	1	0	0	0	0	0	1	1	0	19.85	25.75	13.75	926.2	246.8	1	109.3	609.5	4.7	7	609.5	6.6	0.342000008	474.6	29.45	10.15	19.3	13.75	25.25
Ajuga chamaepitys	35.13	33.04	Israel	hypogeogenous rhizome	0	1	0	0	0	0	0	1	1	0	19.85	25.75	13.95	952.4	254.3	1.1	109.4	626.5	4.9	7.3	626.5	6.2	0.327999997	469.7	29.25	10.45	18.8	13.95	25.15
Ajuga chamaepitys	35.17	33.08	Israel	hypogeogenous rhizome	0	1	0	0	0	0	0	1	1	0	19.15	25.35	12.85	1164.2	308	1.5	108.4	760.2	6.3	9.5	760.2	6.3	0.320000005	494.3	28.95	9.35	19.6	12.85	24.85
Ajuga chamaepitys	35.18	31.01	Israel	hypogeogenous rhizome	0	1	0	0	0	0	0	1	1	0	19.75	27.25	11.15	211.4	50.6	0.1	108.5	136.8	0.4	0.4	135.2	12.3	0.423000002	640.7	34.75	5.65	29.1	11.95	27.25
Ajuga chamaepitys	35.18	31.24	Israel	hypogeogenous rhizome	0	1	0	0	0	0	0	1	1	0	19.05	26.55	10.55	314	75.4	0.1	108.5	204.6	0.7	0.7	204.6	11.4	0.405999994	636	33.85	5.65	28.2	10.55	26.55
Ajuga chamaepitys	35.18	31.78	Israel	hypogeogenous rhizome	0	1	0	0	0	0	0	1	1	0	16.95	24.35	8.95	633.9	163.1	0.4	111.5	423	1.8	2.4	423	11.2	0.407000017	612.9	31.55	4.05	27.5	8.95	24.25
Ajuga chamaepitys	35.18	32.55	Israel	hypogeogenous rhizome	0	1	0	0	0	0	0	1	1	0	19.45	26.55	11.95	619.5	158.1	0.6	107.4	405	2.5	3.5	405	11.1	0.413999987	574.8	33.15	6.45	26.7	11.95	26.15
Ajuga chamaepitys	35.18	32.86	Israel	hypogeogenous rhizome	0	1	0	0	0	0	0	1	1	0	19.85	26.15	13.25	690.2	180.2	0.8	108.1	452.6	3.8	5.3	452.6	8.6	0.386999989	509.2	31.05	8.75	22.3	13.25	25.65
Ajuga chamaepitys	35.18	33	Israel	hypogeogenous rhizome	0	1	0	0	0	0	0	1	1	0	18.95	25.35	12.45	1052.5	276	1.3	107.8	685.8	5.7	8.5	685.8	7.7	0.35999999	511	29.75	8.45	21.3	12.45	24.95
Ajuga chamaepitys	35.23	33.08	Israel	hypogeogenous rhizome	0	1	0	0	0	0	0	1	1	0	17.95	24.85	11.15	1211.3	315.9	1.6	107.1	784.4	6.6	10.3	784.4	7.3	0.33499999	539.4	29.05	7.25	21.8	11.15	24.35
Ajuga chamaepitys	35.23	31.19	Israel	hypogeogenous rhizome	0	1	0	0	0	0	0	1	1	0	20.95	28.45	12.35	251.1	60.7	0.1	108.7	163.3	0.5	0.5	163.3	11.6	0.405999994	639.6	35.85	7.35	28.5	12.35	28.45
Ajuga chamaepitys	35.23	31.24	Israel	hypogeogenous rhizome	0	1	0	0	0	0	0	1	1	0	19.75	27.35	11.25	324.7	78.5	0.1	108.8	211.7	0.7	0.8	211.7	11.3	0.401000023	642.3	34.65	6.35	28.3	11.25	27.35
Ajuga chamaepitys	35.23	33.04	Israel	hypogeogenous rhizome	0	1	0	0	0	0	0	1	1	0	17.95	24.85	10.95	1153.4	299.4	1.5	106.8	745.5	6.3	9.7	745.5	8.1	0.355999994	548.8	29.55	6.75	22.8	10.95	24.45
Ajuga chamaepitys	35.29	32.68	Israel	hypogeogenous rhizome	0	1	0	0	0	0	0	1	1	0	19.05	26.35	11.35	644.1	161.6	0.9	106	417	3.6	4.8	417	11.1	0.409000015	590.7	33.05	5.85	27.2	11.35	25.95
Ajuga chamaepitys	35.29	32.82	Israel	hypogeogenous rhizome	0	1	0	0	0	0	0	1	1	0	18.35	25.65	10.75	741.9	187.7	1	105.8	478.7	4.3	6	478.7	10.5	0.4	587.5	31.85	5.55	26.3	10.75	25.25
Ajuga chamaepitys	35.29	32.95	Israel	hypogeogenous rhizome	0	1	0	0	0	0	0	1	1	0	16.85	24.45	9.15	1000	253.5	1.4	105.2	640.4	5.8	8.5	640.4	10	0.381999993	606.9	30.35	4.25	26.1	9.15	24.15
Ajuga chamaepitys	35.29	33	Israel	hypogeogenous rhizome	0	1	0	0	0	0	0	1	1	0	17.45	24.65	9.95	1074	273.2	1.5	105.5	689	6	9.2	689	9.5	0.379999995	580.2	30.25	5.25	25	9.95	24.35
Ajuga chamaepitys	35.29	33	Israel	hypogeogenous rhizome	0	1	0	0	0	0	0	1	1	0	17.45	24.65	9.95	1074	273.2	1.5	105.5	689	6	9.2	689	9.5	0.379999995	580.2	30.25	5.25	25	9.95	24.35
Ajuga chamaepitys	35.29	33.04	Israel	hypogeogenous rhizome	0	1	0	0	0	0	0	1	1	0	17.15	24.45	9.75	1126.6	287.6	1.6	105.7	724	6.3	9.7	724	9	0.367000008	580.4	29.75	5.15	24.6	9.75	24.05
Ajuga chamaepitys	35.29	33.09	Israel	hypogeogenous rhizome	0	1	0	0	0	0	0	1	1	0	17.15	24.35	10.05	1194.3	307.4	1.7	106.3	770.3	6.5	10.2	770.3	8	0.344000006	567.3	29.05	5.75	23.3	10.05	23.95
Ajuga chamaepitys	35.34	32.55	Israel	hypogeogenous rhizome	0	1	0	0	0	0	0	1	1	0	20.25	27.35	12.55	482.6	119.4	0.6	106	312.7	2.3	3	312.7	11.8	0.426000023	583.6	34.55	6.85	27.7	12.55	27.05
Ajuga chamaepitys	35.34	32.77	Israel	hypogeogenous rhizome	0	1	0	0	0	0	0	1	1	0	19.35	26.45	11.75	608.7	152.6	1	105.7	393.2	3.8	4.9	393.2	11	0.411999989	581	33.15	6.35	26.8	11.75	26.15
Ajuga chamaepitys	35.34	32.91	Israel	hypogeogenous rhizome	0	1	0	0	0	0	0	1	1	0	17.65	25.05	9.85	751.7	187.5	1.1	104.7	480.7	4.5	6.4	480.7	10.7	0.4	602.9	31.45	4.65	26.8	9.85	24.75
Ajuga chamaepitys	35.34	32.95	Israel	hypogeogenous rhizome	0	1	0	0	0	0	0	1	1	0	15.85	23.85	7.65	904.3	224.7	1.3	104.5	577.3	5.3	7.7	577.3	10.5	0.379999995	643.6	30.25	2.55	27.7	7.65	23.65
Ajuga chamaepitys	35.34	33	Israel	hypogeogenous rhizome	0	1	0	0	0	0	0	1	1	0	16.45	24.15	8.65	959.6	239.4	1.4	104.8	613.9	5.5	8.1	613.9	10.1	0.382999992	613.2	30.15	3.65	26.5	8.65	23.85
Ajuga chamaepitys	35.34	33.04	Israel	hypogeogenous rhizome	0	1	0	0	0	0	0	1	1	0	16.55	24.05	8.85	1011.5	253.8	1.5	105.1	648.5	5.7	8.5	648.5	9.7	0.375999999	604.3	29.85	4.05	25.8	8.85	23.85
Ajuga chamaepitys	35.39	32.55	Israel	hypogeogenous rhizome	0	1	0	0	0	0	0	1	1	0	20.75	27.75	13.05	467.4	114.7	0.7	106	303	2.4	3	303	11.8	0.426000023	579.5	35.05	7.35	27.7	13.05	27.45
Ajuga chamaepitys	35.39	32.59	Israel	hypogeogenous rhizome	0	1	0	0	0	0	0	1	1	0	20.15	27.35	12.35	529.9	129.8	0.8	105.6	342.2	2.9	3.6	342.2	11.7	0.419999981	592.7	34.55	6.65	27.9	12.35	27.05
Ajuga chamaepitys	35.39	32.73	Israel	hypogeogenous rhizome	0	1	0	0	0	0	0	1	1	0	19.25	26.55	11.45	640.5	159.4	1.1	105.9	415.6	4	5.1	415.6	11.4	0.411000013	599.6	33.65	6.05	27.6	11.45	26.25
Ajuga chamaepitys	35.39	32.82	Israel	hypogeogenous rhizome	0	1	0	0	0	0	0	1	1	0	19.45	26.55	11.95	627	156.6	1.1	105.6	405.2	3.9	5.2	405.2	11.2	0.417000008	578.8	33.35	6.55	26.8	11.95	26.25
Ajuga chamaepitys	35.39	32.91	Israel	hypogeogenous rhizome	0	1	0	0	0	0	0	1	1	0	18.35	25.55	10.65	673.8	164.8	1.1	104.3	430.3	4.1	5.7	430.3	11.1	0.411999989	591.8	32.25	5.35	26.9	10.65	25.25
Ajuga chamaepitys	35.39	32.95	Israel	hypogeogenous rhizome	0	1	0	0	0	0	0	1	1	0	15.15	23.55	6.75	812.9	199.8	1.3	104.6	520.6	4.8	6.9	520.6	11	0.379999995	666.4	30.25	1.45	28.8	6.75	23.35
Ajuga chamaepitys	35.39	33	Israel	hypogeogenous rhizome	0	1	0	0	0	0	0	1	1	0	15.35	23.45	7.05	857.4	214.6	1.3	105.5	552.9	4.8	7	552.9	10.7	0.378999996	651.3	29.95	1.85	28.1	7.05	23.25
Ajuga chamaepitys	35.39	33	Israel	hypogeogenous rhizome	0	1	0	0	0	0	0	1	1	0	15.35	23.45	7.05	857.4	214.6	1.3	105.5	552.9	4.8	7	552.9	10.7	0.378999996	651.3	29.95	1.85	28.1	7.05	23.25
Ajuga chamaepitys	35.39	33.04	Israel	hypogeogenous rhizome	0	1	0	0	0	0	0	1	1	0	15.85	23.65	7.85	874.1	219.7	1.3	105.7	564	4.7	7.1	564	10.3	0.381999993	628.2	29.85	2.85	27	7.85	23.45
Ajuga chamaepitys	35.44	32.41	Israel	hypogeogenous rhizome	0	1	0	0	0	0	0	1	1	0	20.15	27.45	12.15	501.6	123.1	0.6	106.9	327.5	2.2	2.7	327.5	12.1	0.423000002	604.7	34.95	6.35	28.6	12.15	27.25
Ajuga chamaepitys	35.44	32.5	Israel	hypogeogenous rhizome	0	1	0	0	0	0	0	1	1	0	20.75	27.85	12.95	493.9	120.8	0.7	106.3	321.4	2.5	3	321.4	11.9	0.426000023	589.4	35.15	7.15	28	12.95	27.65
Ajuga chamaepitys	35.44	32.55	Israel	hypogeogenous rhizome	0	1	0	0	0	0	0	1	1	0	20.85	27.85	13.15	427.2	104	0.7	105.9	276.9	2.4	2.8	276.9	11.8	0.426000023	583.7	35.15	7.45	27.7	13.15	27.65
Ajuga chamaepitys	35.45	32.86	Israel	hypogeogenous rhizome	0	1	0	0	0	0	0	1	1	0	20.15	26.95	12.85	508.4	126.8	0.9	106	330.1	3.1	4	330.1	11.4	0.430999994	559.3	33.95	7.45	26.5	12.85	26.65
Ajuga chamaepitys	35.45	32.91	Israel	hypogeogenous rhizome	0	1	0	0	0	0	0	1	1	0	18.75	25.95	11.05	638	154	1.1	104.5	408.8	3.9	5.3	408.8	11.4	0.419999981	589.9	32.95	5.75	27.2	11.05	25.65
Ajuga chamaepitys	35.45	32.95	Israel	hypogeogenous rhizome	0	1	0	0	0	0	0	1	1	0	16.45	24.35	8.25	779.5	192.1	1.3	105.4	503	4.6	6.2	503	11.4	0.401999998	636.8	31.35	3.05	28.3	8.25	24.15
Ajuga chamaepitys	35.45	33	Israel	hypogeogenous rhizome	0	1	0	0	0	0	0	1	1	0	15.75	23.75	7.55	802.4	203.4	1.2	106.7	522.6	4.3	6.1	522.6	11.2	0.396000004	639.9	30.65	2.35	28.3	7.55	23.55
Ajuga chamaepitys	35.45	33.04	Israel	hypogeogenous rhizome	0	1	0	0	0	0	0	1	1	0	15.85	23.65	7.75	781.9	199.3	1.1	106.9	509.8	4.1	5.9	509.8	11	0.396000004	629	30.35	2.55	27.8	7.75	23.45
Ajuga chamaepitys	35.49	32.81	Israel	hypogeogenous rhizome	0	1	0	0	0	0	0	1	1	0	20.05	26.95	12.55	513.8	131.2	0.9	107.6	338.7	3.1	3.9	338.7	11.5	0.425	573.5	34.25	7.15	27.1	12.55	26.75
Ajuga chamaepitys	35.5	32.5	Israel	hypogeogenous rhizome	0	1	0	0	0	0	0	1	1	0	21.55	28.35	13.85	387.8	93.6	0.6	106	251.6	2.1	2.4	251.6	11.9	0.432000017	573.1	35.65	8.15	27.5	13.85	28.15
Ajuga chamaepitys	35.5	32.59	Israel	hypogeogenous rhizome	0	1	0	0	0	0	0	1	1	0	19.75	27.15	11.75	496.7	119.5	0.9	105.7	321.5	3	3.4	321.5	11.8	0.413999987	610.8	34.55	6.15	28.4	11.75	26.95
Ajuga chamaepitys	35.5	32.68	Israel	hypogeogenous rhizome	0	1	0	0	0	0	0	1	1	0	19.15	26.65	11.15	562	137.1	1.1	106	365.2	3.7	4.3	365.2	11.7	0.409000015	618.1	34.15	5.65	28.5	11.15	26.45
Ajuga chamaepitys	35.5	32.86	Israel	hypogeogenous rhizome	0	1	0	0	0	0	0	1	1	0	20.65	27.25	13.35	461.7	116	0.8	106.7	301.6	2.7	3.5	301.6	11.6	0.436999989	551.3	34.45	7.95	26.5	13.35	26.95
Ajuga chamaepitys	35.5	32.91	Israel	hypogeogenous rhizome	0	1	0	0	0	0	0	1	1	0	19.15	26.15	11.45	589.1	142.8	1	105	379.3	3.6	4.7	379.3	11.6	0.428000021	583.2	33.35	6.15	27.2	11.45	25.95
Ajuga chamaepitys	35.5	32.95	Israel	hypogeogenous rhizome	0	1	0	0	0	0	0	1	1	0	16.65	24.45	8.55	758.6	186	1.3	105.5	490	4.4	5.9	490	11.6	0.407999992	632.8	31.75	3.25	28.5	8.55	24.25
Ajuga chamaepitys	35.5	33.04	Israel	hypogeogenous rhizome	0	1	0	0	0	0	0	1	1	0	16.35	23.95	8.45	750.7	192.6	1.1	107.5	492	3.9	5.4	492	11.4	0.409000015	616.8	30.95	3.15	27.8	8.45	23.75
Ajuga chamaepitys	35.5	33.09	Israel	hypogeogenous rhizome	0	1	0	0	0	0	0	1	1	0	16.05	23.55	8.25	744.5	191.1	1.1	107.4	487.2	3.9	5.4	487.2	11	0.407000017	608.5	30.15	3.05	27.1	8.25	23.35
Ajuga chamaepitys	35.53	32.76	Israel	hypogeogenous rhizome	0	1	0	0	0	0	0	1	1	0	19.45	26.75	11.65	493.3	125.2	0.9	107.8	325.7	3	3.6	325.7	11.6	0.419000006	597.5	34.15	6.35	27.8	11.65	26.55
Ajuga chamaepitys	35.54	32.72	Israel	hypogeogenous rhizome	0	1	0	0	0	0	0	1	1	0	20.55	27.35	12.95	453.6	113.2	0.9	107.2	298.1	2.9	3.3	298.1	11.7	0.426000023	574.2	34.85	7.45	27.4	12.95	27.15
Ajuga chamaepitys	35.55	32.55	Israel	hypogeogenous rhizome	0	1	0	0	0	0	0	1	1	0	21.95	28.55	14.45	411.8	98.3	0.7	105.7	266.4	2.4	2.7	266.4	11.9	0.438999987	557.7	35.85	8.85	27	14.45	28.35
Ajuga chamaepitys	35.55	32.64	Israel	hypogeogenous rhizome	0	1	0	0	0	0	0	1	1	0	21.35	28.05	13.85	437.6	105.6	0.8	106.2	284.9	2.7	3	284.9	11.8	0.434000015	562.8	35.45	8.35	27.1	13.85	27.85
Ajuga chamaepitys	35.55	32.68	Israel	hypogeogenous rhizome	0	1	0	0	0	0	0	1	1	0	21.65	28.15	14.25	433.2	105.7	0.8	106.5	283	2.8	3.1	283	11.7	0.438000011	551.9	35.55	8.75	26.8	14.25	27.95
Ajuga chamaepitys	35.55	32.91	Israel	hypogeogenous rhizome	0	1	0	0	0	0	0	1	1	0	19.15	26.15	11.45	597.3	146.3	1	105.7	386.4	3.5	4.5	386.4	11.8	0.430999994	579.2	33.45	6.15	27.3	11.45	25.85
Ajuga chamaepitys	35.55	33.04	Israel	hypogeogenous rhizome	0	1	0	0	0	0	0	1	1	0	18.65	25.55	11.15	601.9	155.9	0.9	108.2	396.8	3.2	4.1	396.8	11.6	0.432000017	569.7	32.55	5.75	26.8	11.15	25.25
Ajuga chamaepitys	35.55	33.09	Israel	hypogeogenous rhizome	0	1	0	0	0	0	0	1	1	0	17.45	24.45	9.75	608.2	157.8	0.8	108.2	400.7	3	4	400.7	11.3	0.423000002	582.7	31.25	4.45	26.8	9.75	24.25
Ajuga chamaepitys	35.55	33.13	Israel	hypogeogenous rhizome	0	1	0	0	0	0	0	1	1	0	17.35	24.25	9.75	615.6	159.1	0.8	107.7	404	3.2	4.3	404	11.1	0.421999979	574.5	30.85	4.45	26.4	9.75	24.05
Ajuga chamaepitys	35.55	33.22	Israel	hypogeogenous rhizome	0	1	0	0	0	0	0	1	1	0	16.65	23.55	9.15	795.8	201.7	1.1	105.9	514	4.3	6	514	10.7	0.415999985	569.4	29.65	4.05	25.6	9.15	23.35
Ajuga chamaepitys	35.61	32.95	Israel	hypogeogenous rhizome	0	1	0	0	0	0	0	1	1	0	19.05	25.85	11.35	651.4	161.7	1.1	106.3	423.6	3.9	4.7	423.6	11.8	0.434000015	573.1	33.15	6.05	27.1	11.35	25.65
Ajuga chamaepitys	35.66	33.22	Israel	hypogeogenous rhizome	0	1	0	0	0	0	0	1	1	0	18.85	25.75	11.05	670.5	168	0.8	105	430.6	3.6	4.7	430.6	11.5	0.428000021	578.8	32.55	5.75	26.8	11.05	25.45
Ajuga chamaepitys	34.6	30.52	Israel	hypogeogenous rhizome	0	1	0	0	0	0	0	1	1	0	16.25	23.05	8.45	100.4	23.4	0.3	97.6	61.6	1.2	1.2	56.9	11.5	0.426000023	576.9	30.15	3.25	26.9	9.15	23.05
Ajuga chamaepitys	34.6	30.52	Israel	hypogeogenous rhizome	0	1	0	0	0	0	0	1	1	0	16.25	23.05	8.45	100.4	23.4	0.3	97.6	61.6	1.2	1.2	56.9	11.5	0.426000023	576.9	30.15	3.25	26.9	9.15	23.05
Ajuga chamaepitys	34.6	30.52	Israel	hypogeogenous rhizome	0	1	0	0	0	0	0	1	1	0	16.25	23.05	8.45	100.4	23.4	0.3	97.6	61.6	1.2	1.2	56.9	11.5	0.426000023	576.9	30.15	3.25	26.9	9.15	23.05
Ajuga chamaepitys	34.61	31.23	Israel	hypogeogenous rhizome	0	1	0	0	0	0	0	1	1	0	19.85	26.15	12.85	234.8	61	0.6	106.3	152.6	2	2.5	152.6	11.3	0.444999981	521.4	33.15	7.75	25.4	12.85	25.95
Ajuga chamaepitys	34.62	30.49	Israel	hypogeogenous rhizome	0	1	0	0	0	0	0	1	1	0	16.65	23.45	8.85	94.6	22	0.2	97.7	58.1	0.9	0.9	53.5	11.6	0.428999996	578.8	30.55	3.55	27	9.55	23.45
Ajuga chamaepitys	34.73	30.58	Israel	hypogeogenous rhizome	0	1	0	0	0	0	0	1	1	0	17.85	24.55	10.05	87.8	20.6	0.2	97.9	53.5	0.7	0.7	50.1	11.5	0.426000023	575.7	31.75	4.85	26.9	10.75	24.55
Ajuga chamaepitys	34.82	31.77	Israel	hypogeogenous rhizome	0	1	0	0	0	0	0	1	1	0	20.25	26.15	13.85	528.3	139.3	0.7	111.2	355.9	2.5	2.9	355.9	8.6	0.396000004	486.2	31.15	9.55	21.6	13.85	25.85
Ajuga chamaepitys	34.85	30.98	Israel	hypogeogenous rhizome	0	1	0	0	0	0	0	1	1	0	18.65	25.35	10.85	167.4	41.5	0.3	103.9	104.7	1.1	1.1	104.7	11.5	0.426999998	574.1	32.75	5.85	26.9	10.85	25.35
Ajuga chamaepitys	34.85	30.93	Israel	hypogeogenous rhizome	0	1	0	0	0	0	0	1	1	0	18.55	25.25	10.75	164.9	40.6	0.3	103.1	102	1.1	1.1	102	11.5	0.426000023	574.1	32.65	5.65	27	10.75	25.25
Ajuga chamaepitys	34.85	31.29	Israel	hypogeogenous rhizome	0	1	0	0	0	0	0	1	1	0	19.25	25.75	11.95	329.3	82.7	0.6	107.4	215.8	1.8	2.2	215.8	11.1	0.430999994	548.6	32.85	7.05	25.8	11.95	25.65
Ajuga chamaepitys	34.86	31.39	Israel	hypogeogenous rhizome	0	1	0	0	0	0	0	1	1	0	18.85	25.35	11.45	431.5	109.1	0.6	108.4	285.1	2.1	2.6	285.1	10.4	0.411000013	549.1	32.05	6.75	25.3	11.45	25.25
Ajuga chamaepitys	34.87	30.96	Israel	hypogeogenous rhizome	0	1	0	0	0	0	0	1	1	0	18.25	25.15	10.45	170.5	42.1	0.3	103.8	106.3	1.1	1.3	106.3	11.5	0.425	583.4	32.45	5.35	27.1	10.45	25.15
Ajuga chamaepitys	34.87	30.96	Israel	hypogeogenous rhizome	0	1	0	0	0	0	0	1	1	0	18.25	25.15	10.45	170.5	42.1	0.3	103.8	106.3	1.1	1.3	106.3	11.5	0.425	583.4	32.45	5.35	27.1	10.45	25.15
Ajuga chamaepitys	34.88	30.99	Israel	hypogeogenous rhizome	0	1	0	0	0	0	0	1	1	0	18.45	25.25	10.65	166.5	41.2	0.3	104.2	104.4	1.1	1.1	104.4	11.5	0.426000023	579.3	32.65	5.55	27.1	10.65	25.25
Ajuga chamaepitys	34.88	31.36	Israel	hypogeogenous rhizome	0	1	0	0	0	0	0	1	1	0	18.85	25.45	11.45	417.5	105.1	0.6	108.2	275.2	2.1	2.5	275.2	10.7	0.415999985	553.7	32.35	6.65	25.7	11.45	25.35
Ajuga chamaepitys	34.89	30.97	Israel	hypogeogenous rhizome	0	1	0	0	0	0	0	1	1	0	18.65	25.55	10.85	167	41.2	0.3	104	104.4	1.1	1.3	104.4	11.5	0.426000023	580.5	32.85	5.75	27.1	10.85	25.45
Ajuga chamaepitys	34.95	31.62	Israel	hypogeogenous rhizome	0	1	0	0	0	0	0	1	1	0	18.95	25.55	11.75	610.1	158.2	0.6	110.9	408.6	2.3	2.9	408.6	10.1	0.405999994	548	31.95	7.15	24.8	11.75	25.35
Ajuga chamaepitys	34.97	30.97	Israel	hypogeogenous rhizome	0	1	0	0	0	0	0	1	1	0	18.45	25.55	10.45	162.6	39.9	0.2	105.3	102.3	0.6	0.6	102.3	11.7	0.423999977	598.5	32.95	5.25	27.7	10.45	25.55
Ajuga chamaepitys	35.02	31.09	Israel	hypogeogenous rhizome	0	1	0	0	0	0	0	1	1	0	18.35	25.45	10.25	219.7	53.3	0.2	106.8	140.7	0.8	0.9	140.7	11.7	0.419000006	606.3	32.85	5.05	27.8	10.25	25.45
Ajuga chamaepitys	35.03	30.94	Israel	hypogeogenous rhizome	0	1	0	0	0	0	0	1	1	0	20.05	27.05	11.95	144.6	35.4	0.1	106.1	91.7	0.4	0.4	90.9	12	0.430000019	598	34.45	6.65	27.8	12.75	27.05
Ajuga chamaepitys	35.04	31.78	Israel	hypogeogenous rhizome	0	1	0	0	0	0	0	1	1	0	18.65	25.35	11.25	728.4	189.4	0.6	111.3	487.9	2.5	3.1	487.9	10.3	0.40999999	559.7	31.75	6.65	25.1	11.25	25.25
Ajuga chamaepitys	35.04	31.78	Israel	hypogeogenous rhizome	0	1	0	0	0	0	0	1	1	0	18.65	25.35	11.25	728.4	189.4	0.6	111.3	487.9	2.5	3.1	487.9	10.3	0.40999999	559.7	31.75	6.65	25.1	11.25	25.25
Ajuga chamaepitys	35.04	31.78	Israel	hypogeogenous rhizome	0	1	0	0	0	0	0	1	1	0	18.65	25.35	11.25	728.4	189.4	0.6	111.3	487.9	2.5	3.1	487.9	10.3	0.40999999	559.7	31.75	6.65	25.1	11.25	25.25
Ajuga chamaepitys	35.05	31.08	Israel	hypogeogenous rhizome	0	1	0	0	0	0	0	1	1	0	18.85	26.05	10.65	224	54.1	0.2	107.2	143.6	0.7	0.8	143.6	11.7	0.419000006	610.4	33.45	5.45	28	10.65	26.05
Ajuga chamaepitys	35.06	31.1	Israel	hypogeogenous rhizome	0	1	0	0	0	0	0	1	1	0	18.45	25.75	10.25	233.7	56.3	0.2	107.3	150.2	0.7	0.7	150.2	11.7	0.419000006	615.2	33.15	5.15	28	10.25	25.75
Ajuga chamaepitys	35.11	31.35	Israel	hypogeogenous rhizome	0	1	0	0	0	0	0	1	1	0	17.25	24.65	9.05	409.6	99.7	0.2	109	268.9	1	1.3	268.9	11.2	0.405000019	618.2	31.95	4.25	27.7	9.05	24.55
Ajuga chamaepitys	35.11	31.34	Israel	hypogeogenous rhizome	0	1	0	0	0	0	0	1	1	0	18.05	25.35	9.85	395.8	96	0.2	108.8	259.6	1	1	259.6	11.3	0.407999992	616.6	32.65	5.05	27.6	9.85	25.35
Ajuga chamaepitys	35.11	31.35	Israel	hypogeogenous rhizome	0	1	0	0	0	0	0	1	1	0	17.25	24.65	9.05	409.6	99.7	0.2	109	268.9	1	1.3	268.9	11.2	0.405000019	618.2	31.95	4.25	27.7	9.05	24.55
Ajuga chamaepitys	35.11	31.35	Israel	hypogeogenous rhizome	0	1	0	0	0	0	0	1	1	0	17.25	24.65	9.05	409.6	99.7	0.2	109	268.9	1	1.3	268.9	11.2	0.405000019	618.2	31.95	4.25	27.7	9.05	24.55
Ajuga chamaepitys	35.22	31.21	Israel	hypogeogenous rhizome	0	1	0	0	0	0	0	1	1	0	19.15	26.75	10.55	299.4	72.4	0.1	108.7	194.9	0.6	0.6	194.9	11.5	0.401999998	644.7	34.15	5.65	28.5	10.55	26.75
Ajuga chamaepitys	35.23	31.25	Israel	hypogeogenous rhizome	0	1	0	0	0	0	0	1	1	0	19.15	26.75	10.65	332.7	80.3	0.1	108.8	217.1	0.7	0.7	217.1	11.3	0.399000001	641.3	34.15	5.85	28.3	10.65	26.75
Ajuga chamaepitys	35.23	31.25	Israel	hypogeogenous rhizome	0	1	0	0	0	0	0	1	1	0	19.15	26.75	10.65	332.7	80.3	0.1	108.8	217.1	0.7	0.7	217.1	11.3	0.399000001	641.3	34.15	5.85	28.3	10.65	26.75
Ajuga chamaepitys	35.23	31.25	Israel	hypogeogenous rhizome	0	1	0	0	0	0	0	1	1	0	19.15	26.75	10.65	332.7	80.3	0.1	108.8	217.1	0.7	0.7	217.1	11.3	0.399000001	641.3	34.15	5.85	28.3	10.65	26.75
Ajuga chamaepitys	35.233333	31.783333	Israel	hypogeogenous rhizome	0	1	0	0	0	0	0	1	1	0	16.95	24.45	8.85	649.9	166.3	0.4	111.2	432.9	1.8	2.5	432.9	11.3	0.403999996	621.9	31.85	3.95	27.9	8.85	24.35
Ajuga chamaepitys	35.89123	32.279147	Jordan	hypogeogenous rhizome	0	1	0	0	0	0	0	1	1	0	17.65	25.05	9.25	404.6	97.4	0.4	108.1	261.6	1.6	1.6	261.6	12.1	0.417999983	631.6	32.65	3.75	28.9	9.25	25.05
Ajuga chamaepitys	35.8912	32.272822	Jordan	hypogeogenous rhizome	0	1	0	0	0	0	0	1	1	0	17.95	25.35	9.55	398.2	96	0.4	108.2	257.8	1.6	1.6	257.8	12.1	0.417999983	629.8	32.95	4.05	28.9	9.55	25.35
Ajuga chamaepitys	35.43774	30.326902	Jordan	hypogeogenous rhizome	0	1	0	0	0	0	0	1	1	0	17.75	25.15	9.15	223.9	57.9	0.1	109.5	149.5	0.4	0.4	139.6	11.2	0.401999998	634.3	31.45	3.55	27.9	10.05	25.15
Ajuga chamaepitys	35.889759	32.280602	Jordan	hypogeogenous rhizome	0	1	0	0	0	0	0	1	1	0	17.65	25.05	9.25	404.6	97.4	0.4	108.1	261.6	1.6	1.6	261.6	12.1	0.417999983	631.6	32.65	3.75	28.9	9.25	25.05
Ajuga chamaepitys	35.823804	32.257884	Jordan	hypogeogenous rhizome	0	1	0	0	0	0	0	1	1	0	16.65	24.15	8.15	542.9	130.4	0.6	108.2	351.9	2.3	2.3	351.9	12	0.41500001	638.8	31.75	2.75	29	8.15	24.15
Ajuga chamaepitys	35.45356	30.373377	Jordan	hypogeogenous rhizome	0	1	0	0	0	0	0	1	1	0	16.95	24.35	8.35	251.2	65.3	0.1	110.5	169.2	0.4	0.4	157.2	11.2	0.401000023	634.8	30.55	2.75	27.8	9.25	24.35
Ajuga chamaepitys	35.422915	29.522093	Jordan	hypogeogenous rhizome	0	1	0	0	0	0	0	1	1	0	17.35	25.15	8.35	39.1	6.8	0	76.2	17.3	0.4	0.4	17.3	13.1	0.426000023	666.1	32.25	1.45	30.8	8.35	25.15
Ajuga chamaepitys	35.72889	32.32806	Jordan	hypogeogenous rhizome	0	1	0	0	0	0	0	1	1	0	15.85	23.65	7.35	678.6	158.3	0.9	106	433.1	3.4	3.4	433.1	12.1	0.409000015	650.8	31.35	1.85	29.5	7.35	23.65
Ajuga chamaepitys	35.883334	32.266667	Jordan	hypogeogenous rhizome	0	1	0	0	0	0	0	1	1	0	17.95	25.35	9.55	398.2	96	0.4	108.2	257.8	1.6	1.6	257.8	12.1	0.417999983	629.8	32.95	4.05	28.9	9.55	25.35
Ajuga chamaepitys	35.533333	30.5	Jordan	hypogeogenous rhizome	0	1	0	0	0	0	0	1	1	0	14.45	21.85	5.75	297.4	77	0.1	111.9	202.9	0.3	0.3	186.2	11.1	0.4	641.5	27.95	0.15	27.8	6.55	21.85
Ajuga chamaepitys	35.616667	31.7	Jordan	hypogeogenous rhizome	0	1	0	0	0	0	0	1	1	0	21.15	27.95	13.45	567.7	143.6	0.8	112.9	384.1	2.8	3.2	384.1	9	0.361999989	579.8	33.85	9.15	24.7	13.45	27.95
Ajuga chamaepitys	36.016667	32.166667	Jordan	hypogeogenous rhizome	0	1	0	0	0	0	0	1	1	0	18.25	25.85	9.55	233.9	56.7	0.1	109.3	153.1	0.6	0.6	153.1	12.1	0.41500001	646.8	33.35	4.15	29.2	9.55	25.85
Ajuga chamaepitys	35.6	30.833334	Jordan	hypogeogenous rhizome	0	1	0	0	0	0	0	1	1	0	16.85	24.25	8.35	332.6	83.7	0.1	114.7	230.5	0.4	0.4	215.6	11.3	0.405999994	632.2	30.35	2.55	27.8	9.15	24.25
Ajuga chamaepitys	35.66	32.68	Jordan	hypogeogenous rhizome	0	1	0	0	0	0	0	1	1	0	21.05	27.45	13.55	518.5	123	1	105.3	334.2	3.8	3.9	334.2	11.9	0.444000006	551.7	34.95	8.15	26.8	13.55	27.25
Ajuga chamaepitys	35.453567	30.373383	Jordan	hypogeogenous rhizome	0	1	0	0	0	0	0	1	1	0	16.95	24.35	8.35	251.2	65.3	0.1	110.5	169.2	0.4	0.4	157.2	11.2	0.401000023	634.8	30.55	2.75	27.8	9.25	24.35
Ajuga chamaepitys	35.856067	32.12105	Jordan	hypogeogenous rhizome	0	1	0	0	0	0	0	1	1	0	17.35	24.85	8.85	365.1	89.6	0.3	111	242	1.2	1.2	242	11.9	0.411000013	638.5	32.35	3.45	28.9	8.85	24.85
Ajuga chamaepitys	36.135604	34.58145	Lebanon	hypogeogenous rhizome	0	1	0	0	0	0	0	1	1	0	18.75	26.25	10.85	901.4	183.4	1.5	88.5	498.7	9.9	11.7	498.7	9.4	0.370000005	612.5	31.25	5.85	25.4	10.85	26.15
Ajuga chamaepitys	35.789067	33.731503	Lebanon	hypogeogenous rhizome	0	1	0	0	0	0	0	1	1	0	14.95	23.05	6.25	757.5	179.3	0.6	99.2	459.3	3.3	4.5	459.3	11.8	0.399000001	665.7	29.95	0.45	29.5	6.25	22.95
Ajuga chamaepitys	36.230651	34.544852	Lebanon	hypogeogenous rhizome	0	1	0	0	0	0	0	1	1	0	16.15	24.25	7.65	783.3	158.2	1.3	87.5	429.1	8.8	8.8	429.1	10.3	0.373000002	657.8	30.15	2.55	27.6	7.65	24.25
Ajuga chamaepitys	35.596688	33.82124	Lebanon	hypogeogenous rhizome	0	1	0	0	0	0	0	1	1	0	16.45	23.85	8.65	1147.1	264.5	1.2	97.1	678.8	5.7	9.8	678.8	9.6	0.376999998	603.9	29.05	3.45	25.6	8.65	23.65
Ajuga chamaepitys	36.021486	34.472593	Lebanon	hypogeogenous rhizome	0	1	0	0	0	0	0	1	1	0	18.65	26.15	10.75	1084.5	220.2	1.5	89	597.1	11.1	12.3	597.1	9	0.36099999	611	30.95	5.95	25	10.75	26.05
Ajuga chamaepitys	36.03114	34.457946	Lebanon	hypogeogenous rhizome	0	1	0	0	0	0	0	1	1	0	17.35	25.15	9.35	1124.3	227.2	1.7	88.6	616.7	12	13	616.7	9.2	0.358999991	629.8	30.05	4.35	25.7	9.35	25.05
Ajuga chamaepitys	35.920999	34.36011	Lebanon	hypogeogenous rhizome	0	1	0	0	0	0	0	1	1	0	18.85	26.05	11.45	1081.9	223.7	1.4	90.3	602.3	10.4	11	602.3	8	0.343000007	578	30.25	6.95	23.3	11.45	25.85
Ajuga chamaepitys	36.133063	34.434076	Lebanon	hypogeogenous rhizome	0	1	0	0	0	0	0	1	1	0	16.05	24.25	7.45	906	179.5	1.6	86.6	488.9	11.1	11.1	488.9	10	0.361999989	666.3	29.85	2.25	27.6	7.45	24.25
Ajuga chamaepitys	36.147051	34.412399	Lebanon	hypogeogenous rhizome	0	1	0	0	0	0	0	1	1	0	14.55	22.95	5.85	871.7	171.1	1.7	85.7	467.1	11.4	11.4	467.1	10.1	0.357999992	680.6	28.75	0.55	28.2	5.85	22.95
Ajuga chamaepitys	36.147786	34.413711	Lebanon	hypogeogenous rhizome	0	1	0	0	0	0	0	1	1	0	14.55	22.95	5.85	871.7	171.1	1.7	85.7	467.1	11.4	11.4	467.1	10.1	0.357999992	680.6	28.75	0.55	28.2	5.85	22.95
Ajuga chamaepitys	36.150527	34.41267	Lebanon	hypogeogenous rhizome	0	1	0	0	0	0	0	1	1	0	12.65	21.25	3.75	848.5	166.3	1.7	85.6	454.1	11.2	11.3	454.1	10.2	0.354999995	693.8	27.05	-1.55	28.6	3.75	21.25
Ajuga chamaepitys	36.153069	34.400033	Lebanon	hypogeogenous rhizome	0	1	0	0	0	0	0	1	1	0	12.85	21.45	3.95	855	167.2	1.7	85.4	457	11.4	11.5	457	10.2	0.353999996	694.2	27.35	-1.35	28.7	3.95	21.45
Ajuga chamaepitys	36.14889	34.411895	Lebanon	hypogeogenous rhizome	0	1	0	0	0	0	0	1	1	0	14.55	22.95	5.85	871.7	171.1	1.7	85.7	467.1	11.4	11.4	467.1	10.1	0.357999992	680.6	28.75	0.55	28.2	5.85	22.95
Ajuga chamaepitys	36.150259	34.411769	Lebanon	hypogeogenous rhizome	0	1	0	0	0	0	0	1	1	0	12.65	21.25	3.75	848.5	166.3	1.7	85.6	454.1	11.2	11.3	454.1	10.2	0.354999995	693.8	27.05	-1.55	28.6	3.75	21.25
Ajuga chamaepitys	36.163433	34.396759	Lebanon	hypogeogenous rhizome	0	1	0	0	0	0	0	1	1	0	12.15	20.75	3.25	836.2	162.9	1.7	85.2	446	11.2	11.5	446	10.2	0.351999998	696.9	26.75	-2.15	28.9	3.25	20.75
Ajuga chamaepitys	36.162844	34.39785	Lebanon	hypogeogenous rhizome	0	1	0	0	0	0	0	1	1	0	12.15	20.75	3.25	836.2	162.9	1.7	85.2	446	11.2	11.5	446	10.2	0.351999998	696.9	26.75	-2.15	28.9	3.25	20.75
Ajuga chamaepitys	36.148051	34.410184	Lebanon	hypogeogenous rhizome	0	1	0	0	0	0	0	1	1	0	14.55	22.95	5.85	871.7	171.1	1.7	85.7	467.1	11.4	11.4	467.1	10.1	0.357999992	680.6	28.75	0.55	28.2	5.85	22.95
Ajuga chamaepitys	36.151194	34.399633	Lebanon	hypogeogenous rhizome	0	1	0	0	0	0	0	1	1	0	11.75	20.45	2.85	869.1	169.6	1.8	85.3	464.2	11.7	11.9	464.2	10.2	0.352999997	698.5	26.35	-2.45	28.8	2.85	20.45
Ajuga chamaepitys	36.150804	34.399521	Lebanon	hypogeogenous rhizome	0	1	0	0	0	0	0	1	1	0	11.75	20.45	2.85	869.1	169.6	1.8	85.3	464.2	11.7	11.9	464.2	10.2	0.352999997	698.5	26.35	-2.45	28.8	2.85	20.45
Ajuga chamaepitys	36.162113	34.399629	Lebanon	hypogeogenous rhizome	0	1	0	0	0	0	0	1	1	0	12.15	20.75	3.25	836.2	162.9	1.7	85.2	446	11.2	11.5	446	10.2	0.351999998	696.9	26.75	-2.15	28.9	3.25	20.75
Ajuga chamaepitys	36.16074	34.404065	Lebanon	hypogeogenous rhizome	0	1	0	0	0	0	0	1	1	0	10.55	19.35	1.55	832.6	162.6	1.7	85.3	444.6	11.1	11.3	444.6	10.2	0.35	705	25.25	-3.85	29.1	1.55	19.25
Ajuga chamaepitys	36.151871	34.398354	Lebanon	hypogeogenous rhizome	0	1	0	0	0	0	0	1	1	0	11.75	20.45	2.85	869.1	169.6	1.8	85.3	464.2	11.7	11.9	464.2	10.2	0.352999997	698.5	26.35	-2.45	28.8	2.85	20.45
Ajuga chamaepitys	36.153601	34.403586	Lebanon	hypogeogenous rhizome	0	1	0	0	0	0	0	1	1	0	12.85	21.45	3.95	855	167.2	1.7	85.4	457	11.4	11.5	457	10.2	0.353999996	694.2	27.35	-1.35	28.7	3.95	21.45
Ajuga chamaepitys	36.147811	34.417272	Lebanon	hypogeogenous rhizome	0	1	0	0	0	0	0	1	1	0	15.35	23.65	6.75	860.4	169.3	1.6	85.9	461.7	11	11	461.7	10.1	0.35999999	676	29.45	1.45	28	6.75	23.65
Ajuga chamaepitys	36.147338	34.416481	Lebanon	hypogeogenous rhizome	0	1	0	0	0	0	0	1	1	0	14.55	22.95	5.85	871.7	171.1	1.7	85.7	467.1	11.4	11.4	467.1	10.1	0.357999992	680.6	28.75	0.55	28.2	5.85	22.95
Ajuga chamaepitys	36.148215	34.416581	Lebanon	hypogeogenous rhizome	0	1	0	0	0	0	0	1	1	0	15.35	23.65	6.75	860.4	169.3	1.6	85.9	461.7	11	11	461.7	10.1	0.35999999	676	29.45	1.45	28	6.75	23.65
Ajuga chamaepitys	36.159363	34.395459	Lebanon	hypogeogenous rhizome	0	1	0	0	0	0	0	1	1	0	12.15	20.75	3.25	836.2	162.9	1.7	85.2	446	11.2	11.5	446	10.2	0.351999998	696.9	26.75	-2.15	28.9	3.25	20.75
Ajuga chamaepitys	36.147092	34.398759	Lebanon	hypogeogenous rhizome	0	1	0	0	0	0	0	1	1	0	9.65	18.45	0.75	910	177.8	1.8	85.5	486.9	12	12.2	486.9	10.1	0.348000002	705.9	24.45	-4.65	29.1	0.75	18.45
Ajuga chamaepitys	36.152038	34.400303	Lebanon	hypogeogenous rhizome	0	1	0	0	0	0	0	1	1	0	12.85	21.45	3.95	855	167.2	1.7	85.4	457	11.4	11.5	457	10.2	0.353999996	694.2	27.35	-1.35	28.7	3.95	21.45
Ajuga chamaepitys	36.150973	34.39681	Lebanon	hypogeogenous rhizome	0	1	0	0	0	0	0	1	1	0	11.75	20.45	2.85	869.1	169.6	1.8	85.3	464.2	11.7	11.9	464.2	10.2	0.352999997	698.5	26.35	-2.45	28.8	2.85	20.45
Ajuga chamaepitys	36.154208	34.421298	Lebanon	hypogeogenous rhizome	0	1	0	0	0	0	0	1	1	0	14.45	22.85	5.75	838.5	164.7	1.6	85.7	449.4	10.9	10.9	449.4	10.1	0.357999992	682.3	28.75	0.45	28.3	5.75	22.85
Ajuga chamaepitys	36.157144	34.420793	Lebanon	hypogeogenous rhizome	0	1	0	0	0	0	0	1	1	0	14.45	22.85	5.75	838.5	164.7	1.6	85.7	449.4	10.9	10.9	449.4	10.1	0.357999992	682.3	28.75	0.45	28.3	5.75	22.85
Ajuga chamaepitys	36.181109	34.413365	Lebanon	hypogeogenous rhizome	0	1	0	0	0	0	0	1	1	0	12.25	20.95	3.45	779.4	151.9	1.6	85.2	415.9	10.5	10.6	415.9	10.2	0.353999996	697.4	26.95	-1.95	28.9	3.45	20.95
Ajuga chamaepitys	36.145941	34.412721	Lebanon	hypogeogenous rhizome	0	1	0	0	0	0	0	1	1	0	14.55	22.95	5.85	871.7	171.1	1.7	85.7	467.1	11.4	11.4	467.1	10.1	0.357999992	680.6	28.75	0.55	28.2	5.85	22.95
Ajuga chamaepitys	36.150819	34.408144	Lebanon	hypogeogenous rhizome	0	1	0	0	0	0	0	1	1	0	12.85	21.45	3.95	855	167.2	1.7	85.4	457	11.4	11.5	457	10.2	0.353999996	694.2	27.35	-1.35	28.7	3.95	21.45
Ajuga chamaepitys	36.153939	34.40301	Lebanon	hypogeogenous rhizome	0	1	0	0	0	0	0	1	1	0	12.85	21.45	3.95	855	167.2	1.7	85.4	457	11.4	11.5	457	10.2	0.353999996	694.2	27.35	-1.35	28.7	3.95	21.45
Ajuga chamaepitys	36.15728	34.403435	Lebanon	hypogeogenous rhizome	0	1	0	0	0	0	0	1	1	0	12.85	21.45	3.95	855	167.2	1.7	85.4	457	11.4	11.5	457	10.2	0.353999996	694.2	27.35	-1.35	28.7	3.95	21.45
Ajuga chamaepitys	36.158071	34.39862	Lebanon	hypogeogenous rhizome	0	1	0	0	0	0	0	1	1	0	11.75	20.45	2.85	869.1	169.6	1.8	85.3	464.2	11.7	11.9	464.2	10.2	0.352999997	698.5	26.35	-2.45	28.8	2.85	20.45
Ajuga chamaepitys	35.83305	34.41556	Lebanon	hypogeogenous rhizome	0	1	0	0	0	0	0	1	1	0	20.05	26.35	13.65	1138.4	243.6	1.1	93	648.7	8.4	10.1	648.7	5.5	0.292000008	507.5	29.15	10.15	19	13.65	26.05
Ajuga chamaepitys	35.91806	34.44278	Lebanon	hypogeogenous rhizome	0	1	0	0	0	0	0	1	1	0	17.25	24.65	9.85	1290.7	268.8	1.5	91.1	723.6	11.3	12.9	723.6	7.4	0.320000005	591.3	28.65	5.45	23.2	9.85	24.45
Ajuga chamaepitys	36.02389	34.43945	Lebanon	hypogeogenous rhizome	0	1	0	0	0	0	0	1	1	0	18.25	25.85	10.35	1146.9	231.8	1.7	88.6	628.8	12.2	13.1	628.8	9.2	0.361999989	620.2	30.75	5.35	25.4	10.35	25.85
Ajuga chamaepitys	36.03	34.43945	Lebanon	hypogeogenous rhizome	0	1	0	0	0	0	0	1	1	0	17.55	25.35	9.55	1122.8	226.4	1.7	88.4	614.6	12.2	12.9	614.6	9.3	0.357999992	630.6	30.35	4.45	25.9	9.55	25.25
Ajuga chamaepitys	35.99111	34.44333	Lebanon	hypogeogenous rhizome	0	1	0	0	0	0	0	1	1	0	19.25	26.55	11.65	1227	250.5	1.6	89.5	678	12.1	13.3	678	8.7	0.358999991	595.1	31.15	6.85	24.3	11.65	26.45
Ajuga chamaepitys	36.2075	34.46639	Lebanon	hypogeogenous rhizome	0	1	0	0	0	0	0	1	1	0	12.35	20.95	3.45	881.3	172.6	1.7	85.7	473.7	11.5	11.5	473.7	10.3	0.356999993	693.6	26.95	-1.85	28.8	3.45	20.95
Ajuga chamaepitys	36.26778	34.50528	Lebanon	hypogeogenous rhizome	0	1	0	0	0	0	0	1	1	0	11.45	20.15	2.65	733.2	144.9	1.4	86.1	396.2	9	9	396.2	10.5	0.36099999	695.7	26.45	-2.75	29.2	2.65	20.15
Ajuga chamaepitys	36.29167	34.52667	Lebanon	hypogeogenous rhizome	0	1	0	0	0	0	0	1	1	0	14.25	22.65	5.55	645.3	129.6	1.1	86.8	351.3	7.3	7.3	351.3	10.6	0.372000003	680.2	28.85	0.25	28.6	5.55	22.65
Ajuga chamaepitys	36.2775	34.49667	Lebanon	hypogeogenous rhizome	0	1	0	0	0	0	0	1	1	0	11.55	20.25	2.65	724.6	142.6	1.4	85.7	390.4	9.1	9.1	390.4	10.6	0.361999989	698.8	26.55	-2.65	29.2	2.65	20.25
Ajuga chamaepitys	36.2225	34.48222	Lebanon	hypogeogenous rhizome	0	1	0	0	0	0	0	1	1	0	11.65	20.35	2.85	909.7	178.3	1.8	85.8	489.9	11.9	11.9	489.9	10.3	0.356999993	695.6	26.35	-2.55	28.9	2.85	20.35
Ajuga chamaepitys	36.06722	34.36944	Lebanon	hypogeogenous rhizome	0	1	0	0	0	0	0	1	1	0	11.75	20.25	2.95	1163.7	230.4	2.1	86.8	629.2	14.5	14.7	629.2	9.8	0.349000001	688.3	25.85	-2.35	28.2	2.95	20.25
Ajuga chamaepitys	36.22389	34.45611	Lebanon	hypogeogenous rhizome	0	1	0	0	0	0	0	1	1	0	10.65	19.35	1.75	876.7	170.5	1.8	85.4	470	11.9	11.9	470	10.4	0.353999996	702.1	25.55	-3.65	29.2	1.75	19.35
Ajuga chamaepitys	35.583333	33.7	Lebanon	hypogeogenous rhizome	0	1	0	0	0	0	0	1	1	0	14.55	22.35	6.45	1127.2	263.8	1.2	98.1	674.4	5.4	9.4	674.4	10.6	0.38900001	631.6	28.05	0.85	27.2	6.45	22.15
Ajuga chamaepitys	35.733333	33.816667	Lebanon	hypogeogenous rhizome	0	1	0	0	0	0	0	1	1	0	13.05	21.05	4.65	1040.7	238.3	1	97.5	621.2	5.2	7.4	621.2	10.9	0.382999992	651.4	27.25	-1.05	28.3	4.65	20.85
Ajuga chamaepitys	35.66695	34.25729	Lebanon	hypogeogenous rhizome	0	1	0	0	0	0	0	1	1	0	19.65	25.35	13.85	1294.6	291	1.2	95.3	754.7	8.3	11.3	678.2	4.5	0.267000008	460.7	27.75	10.85	16.9	13.85	24.95
Ajuga chamaepitys	35.583333	33.533333	Lebanon	hypogeogenous rhizome	0	1	0	0	0	0	0	1	1	0	13.35	21.05	5.45	1094.9	263.8	1.2	100.4	670.6	5.3	8.7	670.6	10.6	0.394000006	616.8	26.85	0.05	26.8	5.45	20.85
Ajuga chamaepitys	36.183333	34.533333	Lebanon	hypogeogenous rhizome	0	1	0	0	0	0	0	1	1	0	17.05	24.95	8.65	848.2	170.8	1.5	87.5	464.2	9.7	9.7	464.2	10	0.370000005	647	30.65	3.55	27.1	8.65	24.95
Ajuga chamaepitys	35.29674	33.10952	Lebanon	hypogeogenous rhizome	0	1	0	0	0	0	0	1	1	0	16.55	23.95	9.35	1244.2	320.6	1.8	106.5	803.4	6.8	10.6	803.4	7.6	0.328999996	578.8	28.45	5.25	23.2	9.35	23.55
Ajuga chamaepitys	35.66695	34.25729	Lebanon	hypogeogenous rhizome	0	1	0	0	0	0	0	1	1	0	19.65	25.35	13.85	1294.6	291	1.2	95.3	754.7	8.3	11.3	678.2	4.5	0.267000008	460.7	27.75	10.85	16.9	13.85	24.95
Ajuga chamaepitys	35.48074	33.78903	Lebanon	hypogeogenous rhizome	0	1	0	0	0	0	0	1	1	0	19.85	26.35	13.05	965.2	231.1	1	98.1	574	4.8	9.9	574	8.5	0.380999994	527.6	30.55	8.35	22.2	13.05	26.05
Ajuga chamaepitys	35.64919	34.06773	Lebanon	hypogeogenous rhizome	0	1	0	0	0	0	0	1	1	0	19.85	26.05	13.45	1151.9	261.6	1.2	95.9	675.6	6.9	10	675.6	6.4	0.322000003	501.8	29.45	9.55	19.9	13.45	25.75
Ajuga chamaepitys	36.5	34	Lebanon	hypogeogenous rhizome	0	1	0	0	0	0	0	1	1	0	9.35	19.05	-0.75	401.4	78.2	1	80.2	202.3	5.7	7.4	202.3	10.2	0.325999999	783.3	25.95	-5.45	31.4	-0.75	18.95
Ajuga chamaepitys	35.16854	33.15502	Lebanon	hypogeogenous rhizome	0	1	0	0	0	0	0	1	1	0	19.65	25.55	13.95	1052.8	280.4	1.4	109	688.7	5.6	8.7	570.5	4.7	0.275	460.1	28.25	11.05	17.2	14.05	24.95
Ajuga chamaepitys	36.17626	34.01562	Lebanon	hypogeogenous rhizome	0	1	0	0	0	0	0	1	1	0	14.85	24.25	5.15	674.2	144.7	1.6	89.5	378.3	8.1	9	378.3	10.8	0.342000008	757.7	31.25	-0.25	31.5	5.15	24.25
Ajuga chamaepitys	36.104467	34.848803	Syrian Arab Republic	hypogeogenous rhizome	0	1	0	0	0	0	0	1	1	0	18.45	25.55	10.95	1215.1	252.7	2.5	88.5	679.7	14.3	20.4	679.7	8.2	0.351999998	576.5	29.85	6.45	23.4	10.95	25.15
Ajuga chamaepitys	35.906646	34.837141	Syrian Arab Republic	hypogeogenous rhizome	0	1	0	0	0	0	0	1	1	0	19.95	26.35	13.45	1092.8	239.9	2	91.5	627	12	17.6	627	5.1	0.273000002	515	28.95	10.15	18.8	13.45	25.85
Ajuga chamaepitys	36.056745	34.842404	Syrian Arab Republic	hypogeogenous rhizome	0	1	0	0	0	0	0	1	1	0	18.35	25.45	10.95	1236.2	259.9	2.6	88.9	693.4	14.8	21.1	693.4	7.5	0.329999995	575.3	29.45	6.75	22.7	10.95	25.15
Ajuga chamaepitys	36.055161	34.841439	Syrian Arab Republic	hypogeogenous rhizome	0	1	0	0	0	0	0	1	1	0	18.75	25.75	11.45	1212.1	255.1	2.6	89	680.6	14.5	20.5	680.6	7.4	0.329999995	565.8	29.65	7.15	22.5	11.45	25.35
Ajuga chamaepitys	35.904835	35.645409	Syrian Arab Republic	hypogeogenous rhizome	0	1	0	0	0	0	0	1	1	0	18.45	25.55	11.15	1153.4	225.9	6.1	78.7	601.7	26.8	42.6	601.7	7.1	0.318000007	566.6	29.05	6.85	22.2	11.15	25.05
Ajuga chamaepitys	35.940201	35.607075	Syrian Arab Republic	hypogeogenous rhizome	0	1	0	0	0	0	0	1	1	0	18.45	25.55	10.95	1127	220.6	5.8	78.8	587.3	25.7	39.6	587.3	7.8	0.33599999	572.4	29.45	6.35	23.1	10.95	25.15
Ajuga chamaepitys	36.238752	35.248291	Syrian Arab Republic	hypogeogenous rhizome	0	1	0	0	0	0	0	1	1	0	12.75	21.55	4.25	1098.6	211.3	3.1	82.1	582	17.6	24.8	582	9.5	0.33499999	686.8	27.35	-1.05	28.4	4.25	21.35
Ajuga chamaepitys	36.336089	35.164608	Syrian Arab Republic	hypogeogenous rhizome	0	1	0	0	0	0	0	1	1	0	16.95	25.05	8.35	910.7	183.1	1.7	85.5	499.1	11.4	16.7	499.1	10.5	0.372000003	657	31.45	3.15	28.3	8.35	24.85
Ajuga chamaepitys	36.161528	35.584635	Syrian Arab Republic	hypogeogenous rhizome	0	1	0	0	0	0	0	1	1	0	13.85	22.65	5.15	997.5	180.5	5.1	75.2	500.1	24.4	35.6	500.1	10.4	0.356999993	692.1	28.65	-0.35	29	5.15	22.55
Ajuga chamaepitys	36.087285	35.667601	Syrian Arab Republic	hypogeogenous rhizome	0	1	0	0	0	0	0	1	1	0	16.55	24.55	8.05	1092.9	191.4	6.8	72	532.4	30.8	46.5	532.4	9.9	0.366000009	648.4	29.85	2.75	27.1	8.05	24.35
Ajuga chamaepitys	36.172608	35.594575	Syrian Arab Republic	hypogeogenous rhizome	0	1	0	0	0	0	0	1	1	0	13.55	22.45	4.75	983.2	177.7	5	75.2	493	24.2	35.2	493	10.4	0.355999994	700.2	28.45	-0.75	29.2	4.75	22.35
Ajuga chamaepitys	36.744722	32.635833	Syrian Arab Republic	hypogeogenous rhizome	0	1	0	0	0	0	0	1	1	0	12.25	20.75	3.15	318.2	59.4	1.2	81.4	163.8	4.6	5.7	163.8	11.7	0.380999994	699.5	28.65	-1.95	30.6	3.15	20.65
Ajuga chamaepitys	36.742778	32.636944	Syrian Arab Republic	hypogeogenous rhizome	0	1	0	0	0	0	0	1	1	0	12.25	20.75	3.15	318.2	59.4	1.2	81.4	163.8	4.6	5.7	163.8	11.7	0.380999994	699.5	28.65	-1.95	30.6	3.15	20.65
Ajuga chamaepitys	36.745	32.635833	Syrian Arab Republic	hypogeogenous rhizome	0	1	0	0	0	0	0	1	1	0	12.25	20.75	3.15	318.2	59.4	1.2	81.4	163.8	4.6	5.7	163.8	11.7	0.380999994	699.5	28.65	-1.95	30.6	3.15	20.65
Ajuga chamaepitys	36.291634	33.634788	Syrian Arab Republic	hypogeogenous rhizome	0	1	0	0	0	0	0	1	1	0	14.75	24.05	5.05	390.8	88.6	0.4	95.5	230.5	2	2.9	230.5	12.3	0.376999998	752.6	32.15	-0.35	32.5	5.05	24.05
Ajuga chamaepitys	36.745	32.635556	Syrian Arab Republic	hypogeogenous rhizome	0	1	0	0	0	0	0	1	1	0	12.25	20.75	3.15	318.2	59.4	1.2	81.4	163.8	4.6	5.7	163.8	11.7	0.380999994	699.5	28.65	-1.95	30.6	3.15	20.65
Ajuga chamaepitys	35.73	33.18	Syrian Arab Republic	hypogeogenous rhizome	0	1	0	0	0	0	0	1	1	0	15.05	22.65	6.85	909	224.4	1.2	104.4	582	5.3	6.3	582	11.8	0.411999989	628.2	30.15	1.55	28.6	6.85	22.45
Ajuga chamaepitys	35.64	32.7	Syrian Arab Republic	hypogeogenous rhizome	0	1	0	0	0	0	0	1	1	0	20.25	27.05	12.65	462	111.1	0.9	105.8	299.4	3.3	3.4	299.4	11.9	0.434000015	570	34.55	7.25	27.3	12.65	26.85
Ajuga chamaepitys	36.76667	36.83333	Syrian Arab Republic	hypogeogenous rhizome	0	1	0	0	0	0	0	1	1	0	15.35	25.55	5.15	879.5	141	4.5	69.9	408.8	28.2	28.2	408.8	11.9	0.349000001	802.2	33.85	-0.25	34.1	5.15	25.55
Ajuga chamaepitys	36.51667	35.63334	Syrian Arab Republic	hypogeogenous rhizome	0	1	0	0	0	0	0	1	1	0	15.65	24.75	6.25	870.9	164.5	1.9	81.3	459.6	13.3	13.3	459.6	11.8	0.374000001	730.7	32.25	0.85	31.4	6.25	24.75
Ajuga chamaepitys	35.76	33.27	Syrian Arab Republic	hypogeogenous rhizome	0	1	0	0	0	0	0	1	1	0	12.55	20.55	4.05	952.3	232.9	1.2	102.8	600.9	5.4	6.5	600.9	11.9	0.403000021	655.4	28.15	-1.45	29.6	4.05	20.45
Ajuga chamaepitys	35.74	33.2	Syrian Arab Republic	hypogeogenous rhizome	0	1	0	0	0	0	0	1	1	0	14.25	22.05	5.95	933.3	230.1	1.2	104	595.5	5.4	6.4	595.5	11.8	0.409000015	637.3	29.55	0.65	28.9	5.95	21.85
Ajuga chamaepitys	35.74	33.29	Syrian Arab Republic	hypogeogenous rhizome	0	1	0	0	0	0	0	1	1	0	12.05	20.15	3.65	1035.7	253.4	1.3	102.9	653.7	5.8	7.2	653.7	11.8	0.401000023	653	27.55	-1.85	29.4	3.65	19.95
Ajuga chamaepitys	35.74	33.29	Syrian Arab Republic	hypogeogenous rhizome	0	1	0	0	0	0	0	1	1	0	12.05	20.15	3.65	1035.7	253.4	1.3	102.9	653.7	5.8	7.2	653.7	11.8	0.401000023	653	27.55	-1.85	29.4	3.65	19.95
Ajuga chamaepitys	35.74	33.2	Syrian Arab Republic	hypogeogenous rhizome	0	1	0	0	0	0	0	1	1	0	14.25	22.05	5.95	933.3	230.1	1.2	104	595.5	5.4	6.4	595.5	11.8	0.409000015	637.3	29.55	0.65	28.9	5.95	21.85
Ajuga chamaepitys	35.74	33.19	Syrian Arab Republic	hypogeogenous rhizome	0	1	0	0	0	0	0	1	1	0	14.55	22.35	6.25	922.4	227.5	1.2	104.2	589.6	5.4	6.3	589.6	11.8	0.40999999	634.3	29.75	0.95	28.8	6.25	22.05
Ajuga chamaepitys	35.79	33.3	Syrian Arab Republic	hypogeogenous rhizome	0	1	0	0	0	0	0	1	1	0	8.05	16.55	-0.65	935	226	1.1	102	585.2	5.2	6.1	585.2	12	0.393000007	681.7	24.25	-6.35	30.6	-0.65	16.35
Ajuga chamaepitys	35.75	33.23	Syrian Arab Republic	hypogeogenous rhizome	0	1	0	0	0	0	0	1	1	0	14.35	22.15	5.95	930.5	228.8	1.2	103.5	590.9	5.4	6.4	590.9	12	0.409000015	642.1	29.75	0.55	29.2	5.95	21.95
Ajuga chamaepitys	35.77	33.3	Syrian Arab Republic	hypogeogenous rhizome	0	1	0	0	0	0	0	1	1	0	9.95	18.25	1.35	965.5	234	1.2	102.2	605.6	5.4	6.5	605.6	11.9	0.396000004	670.1	25.85	-4.25	30.1	1.35	18.05
Ajuga chamaepitys	35.76	33.32	Syrian Arab Republic	hypogeogenous rhizome	0	1	0	0	0	0	0	1	1	0	10.55	18.65	1.95	1002	242.8	1.2	102.1	628	5.5	6.7	628	11.9	0.397000003	663.6	26.25	-3.65	29.9	1.95	18.55
Ajuga chamaepitys	35.79	33.31	Syrian Arab Republic	hypogeogenous rhizome	0	1	0	0	0	0	0	1	1	0	8.15	16.65	-0.55	938.5	226.5	1.1	101.8	586.7	5.2	6.1	586.7	12	0.394000006	680.5	24.35	-6.15	30.5	-0.55	16.45
Ajuga chamaepitys	35.79	33.31	Syrian Arab Republic	hypogeogenous rhizome	0	1	0	0	0	0	0	1	1	0	8.15	16.65	-0.55	938.5	226.5	1.1	101.8	586.7	5.2	6.1	586.7	12	0.394000006	680.5	24.35	-6.15	30.5	-0.55	16.45
Ajuga chamaepitys	35.79	33.31	Syrian Arab Republic	hypogeogenous rhizome	0	1	0	0	0	0	0	1	1	0	8.15	16.65	-0.55	938.5	226.5	1.1	101.8	586.7	5.2	6.1	586.7	12	0.394000006	680.5	24.35	-6.15	30.5	-0.55	16.45
Ajuga chamaepitys	35.78	33.3	Syrian Arab Republic	hypogeogenous rhizome	0	1	0	0	0	0	0	1	1	0	8.85	17.25	0.25	947.2	229.2	1.2	102.1	593.4	5.3	6.3	593.4	12	0.395000005	674.4	24.95	-5.35	30.3	0.25	17.05
Ajuga chamaepitys	35.77	33.14	Syrian Arab Republic	hypogeogenous rhizome	0	1	0	0	0	0	0	1	1	0	14.45	22.15	6.15	884.6	217.2	1.2	104.3	566.5	5.3	5.8	566.5	11.9	0.411000013	634.6	29.85	0.85	29	6.15	22.05
Ajuga chamaepitys	35.77	33.14	Syrian Arab Republic	hypogeogenous rhizome	0	1	0	0	0	0	0	1	1	0	14.45	22.15	6.15	884.6	217.2	1.2	104.3	566.5	5.3	5.8	566.5	11.9	0.411000013	634.6	29.85	0.85	29	6.15	22.05
Ajuga chamaepitys	35.74	33.2	Syrian Arab Republic	hypogeogenous rhizome	0	1	0	0	0	0	0	1	1	0	14.25	22.05	5.95	933.3	230.1	1.2	104	595.5	5.4	6.4	595.5	11.8	0.409000015	637.3	29.55	0.65	28.9	5.95	21.85
Ajuga chamaepitys	35.74	33.2	Syrian Arab Republic	hypogeogenous rhizome	0	1	0	0	0	0	0	1	1	0	14.25	22.05	5.95	933.3	230.1	1.2	104	595.5	5.4	6.4	595.5	11.8	0.409000015	637.3	29.55	0.65	28.9	5.95	21.85
Ajuga chamaepitys	35.74	33.2	Syrian Arab Republic	hypogeogenous rhizome	0	1	0	0	0	0	0	1	1	0	14.25	22.05	5.95	933.3	230.1	1.2	104	595.5	5.4	6.4	595.5	11.8	0.409000015	637.3	29.55	0.65	28.9	5.95	21.85
Ajuga chamaepitys	35.75	33.28	Syrian Arab Republic	hypogeogenous rhizome	0	1	0	0	0	0	0	1	1	0	12.25	20.35	3.75	983.3	240.3	1.2	102.8	620.3	5.5	6.7	620.3	11.9	0.403000021	655.6	27.85	-1.65	29.5	3.75	20.15
Ajuga chamaepitys	35.79	33.3	Syrian Arab Republic	hypogeogenous rhizome	0	1	0	0	0	0	0	1	1	0	8.05	16.55	-0.65	935	226	1.1	102	585.2	5.2	6.1	585.2	12	0.393000007	681.7	24.25	-6.35	30.6	-0.65	16.35
Ajuga chamaepitys	35.79	33.31	Syrian Arab Republic	hypogeogenous rhizome	0	1	0	0	0	0	0	1	1	0	8.15	16.65	-0.55	938.5	226.5	1.1	101.8	586.7	5.2	6.1	586.7	12	0.394000006	680.5	24.35	-6.15	30.5	-0.55	16.45
Ajuga chamaepitys	35.78	33.3	Syrian Arab Republic	hypogeogenous rhizome	0	1	0	0	0	0	0	1	1	0	8.85	17.25	0.25	947.2	229.2	1.2	102.1	593.4	5.3	6.3	593.4	12	0.395000005	674.4	24.95	-5.35	30.3	0.25	17.05
Ajuga chamaepitys	35.74	33.2	Syrian Arab Republic	hypogeogenous rhizome	0	1	0	0	0	0	0	1	1	0	14.25	22.05	5.95	933.3	230.1	1.2	104	595.5	5.4	6.4	595.5	11.8	0.409000015	637.3	29.55	0.65	28.9	5.95	21.85
Ajuga chamaepitys	35.74	33.19	Syrian Arab Republic	hypogeogenous rhizome	0	1	0	0	0	0	0	1	1	0	14.55	22.35	6.25	922.4	227.5	1.2	104.2	589.6	5.4	6.3	589.6	11.8	0.40999999	634.3	29.75	0.95	28.8	6.25	22.05
Ajuga chamaepitys	35.75	33.23	Syrian Arab Republic	hypogeogenous rhizome	0	1	0	0	0	0	0	1	1	0	14.35	22.15	5.95	930.5	228.8	1.2	103.5	590.9	5.4	6.4	590.9	12	0.409000015	642.1	29.75	0.55	29.2	5.95	21.95
Ajuga chamaepitys	35.76	33.21	Syrian Arab Republic	hypogeogenous rhizome	0	1	0	0	0	0	0	1	1	0	13.75	21.65	5.35	922.5	226.7	1.2	103.6	586.4	5.4	6.3	586.4	12	0.407999992	645.2	29.35	-0.05	29.4	5.35	21.45
Ajuga chamaepitys	35.76	33.21	Syrian Arab Republic	hypogeogenous rhizome	0	1	0	0	0	0	0	1	1	0	13.75	21.65	5.35	922.5	226.7	1.2	103.6	586.4	5.4	6.3	586.4	12	0.407999992	645.2	29.35	-0.05	29.4	5.35	21.45
Ajuga chamaepitys	35.74	33.2	Syrian Arab Republic	hypogeogenous rhizome	0	1	0	0	0	0	0	1	1	0	14.25	22.05	5.95	933.3	230.1	1.2	104	595.5	5.4	6.4	595.5	11.8	0.409000015	637.3	29.55	0.65	28.9	5.95	21.85
Ajuga chamaepitys	35.74	33.2	Syrian Arab Republic	hypogeogenous rhizome	0	1	0	0	0	0	0	1	1	0	14.25	22.05	5.95	933.3	230.1	1.2	104	595.5	5.4	6.4	595.5	11.8	0.409000015	637.3	29.55	0.65	28.9	5.95	21.85
Ajuga chamaepitys	35.76	33.23	Syrian Arab Republic	hypogeogenous rhizome	0	1	0	0	0	0	0	1	1	0	14.35	22.25	5.95	919.7	225.9	1.2	103.4	583.5	5.4	6.3	583.5	12	0.409000015	644.1	29.85	0.55	29.3	5.95	22.05
Ajuga chamaepitys	35.77	33.2	Syrian Arab Republic	hypogeogenous rhizome	0	1	0	0	0	0	0	1	1	0	13.65	21.65	5.25	910.4	223.5	1.2	103.6	578.8	5.3	6.1	578.8	12	0.407999992	648.2	29.35	-0.15	29.5	5.25	21.45
Ajuga chamaepitys	35.83	33.06	Syrian Arab Republic	hypogeogenous rhizome	0	1	0	0	0	0	0	1	1	0	14.55	22.25	6.25	796.9	193.1	1.1	104.2	510.4	5	5	510.4	12	0.411999989	635.1	30.05	1.05	29	6.25	22.25
Ajuga chamaepitys	35.78	33.3	Syrian Arab Republic	hypogeogenous rhizome	0	1	0	0	0	0	0	1	1	0	8.85	17.25	0.25	947.2	229.2	1.2	102.1	593.4	5.3	6.3	593.4	12	0.395000005	674.4	24.95	-5.35	30.3	0.25	17.05
Ajuga chamaepitys	35.77	33.29	Syrian Arab Republic	hypogeogenous rhizome	0	1	0	0	0	0	0	1	1	0	10.45	18.65	1.85	953.6	231.9	1.2	102.4	599.5	5.4	6.5	599.5	12	0.398000002	666.7	26.35	-3.75	30.1	1.85	18.45
Ajuga chamaepitys	35.78	33.3	Syrian Arab Republic	hypogeogenous rhizome	0	1	0	0	0	0	0	1	1	0	8.85	17.25	0.25	947.2	229.2	1.2	102.1	593.4	5.3	6.3	593.4	12	0.395000005	674.4	24.95	-5.35	30.3	0.25	17.05
Ajuga chamaepitys	35.77	33.29	Syrian Arab Republic	hypogeogenous rhizome	0	1	0	0	0	0	0	1	1	0	10.45	18.65	1.85	953.6	231.9	1.2	102.4	599.5	5.4	6.5	599.5	12	0.398000002	666.7	26.35	-3.75	30.1	1.85	18.45
Ajuga chamaepitys	35.65	32.77	Syrian Arab Republic	hypogeogenous rhizome	0	1	0	0	0	0	0	1	1	0	20.45	27.05	13.05	522.2	127.6	1	106.2	339.8	3.7	3.9	339.8	11.9	0.442000008	554.9	34.55	7.65	26.9	13.05	26.85
Ajuga chamaepitys	35.65	32.77	Syrian Arab Republic	hypogeogenous rhizome	0	1	0	0	0	0	0	1	1	0	20.45	27.05	13.05	522.2	127.6	1	106.2	339.8	3.7	3.9	339.8	11.9	0.442000008	554.9	34.55	7.65	26.9	13.05	26.85
Ajuga chamaepitys	37.1473	36.21168	Syrian Arab Republic	hypogeogenous rhizome	0	1	0	0	0	0	0	1	1	0	18.05	27.95	7.75	380.8	64.6	0.8	76.3	184.4	5.4	5.4	184.4	11.8	0.350999999	795.7	35.85	2.35	33.5	7.75	27.95
Ajuga chamaepitys	37.1473	36.21168	Syrian Arab Republic	hypogeogenous rhizome	0	1	0	0	0	0	0	1	1	0	18.05	27.95	7.75	380.8	64.6	0.8	76.3	184.4	5.4	5.4	184.4	11.8	0.350999999	795.7	35.85	2.35	33.5	7.75	27.95
Ajuga chamaepitys	37.1473	36.21168	Syrian Arab Republic	hypogeogenous rhizome	0	1	0	0	0	0	0	1	1	0	18.05	27.95	7.75	380.8	64.6	0.8	76.3	184.4	5.4	5.4	184.4	11.8	0.350999999	795.7	35.85	2.35	33.5	7.75	27.95
Ajuga chamaepitys	35.65	32.77	Syrian Arab Republic	hypogeogenous rhizome	0	1	0	0	0	0	0	1	1	0	20.45	27.05	13.05	522.2	127.6	1	106.2	339.8	3.7	3.9	339.8	11.9	0.442000008	554.9	34.55	7.65	26.9	13.05	26.85
Ajuga chamaepitys	36.13333	33.73333	Syrian Arab Republic	hypogeogenous rhizome	0	1	0	0	0	0	0	1	1	0	10.85	19.85	1.35	636	146.6	0.7	96.4	377.1	3.7	3.7	377.1	11.9	0.373000002	736.4	27.65	-4.15	31.8	1.35	19.85
Ajuga chamaepitys	37.1473	36.21168	Syrian Arab Republic	hypogeogenous rhizome	0	1	0	0	0	0	0	1	1	0	18.05	27.95	7.75	380.8	64.6	0.8	76.3	184.4	5.4	5.4	184.4	11.8	0.350999999	795.7	35.85	2.35	33.5	7.75	27.95
Ajuga chamaepitys	37.1473	36.21168	Syrian Arab Republic	hypogeogenous rhizome	0	1	0	0	0	0	0	1	1	0	18.05	27.95	7.75	380.8	64.6	0.8	76.3	184.4	5.4	5.4	184.4	11.8	0.350999999	795.7	35.85	2.35	33.5	7.75	27.95
Ajuga chamaepitys	35.69	33.25	Syrian Arab Republic	hypogeogenous rhizome	0	1	0	0	0	0	0	1	1	0	17.75	24.95	9.75	845.6	209.2	1.1	104	538.4	4.7	6.1	538.4	11.6	0.419000006	600.2	31.95	4.35	27.6	9.75	24.75
Ajuga chamaepitys	35.63	32.71	Syrian Arab Republic	hypogeogenous rhizome	0	1	0	0	0	0	0	1	1	0	21.05	27.55	13.65	439.5	106.2	0.9	106	285.4	3.1	3.3	285.4	11.8	0.442000008	552.1	34.95	8.15	26.8	13.65	27.35
Ajuga chamaepitys	35.66	32.73	Syrian Arab Republic	hypogeogenous rhizome	0	1	0	0	0	0	0	1	1	0	18.55	25.85	10.65	568.6	136.8	1.2	105.6	368	4.3	4.4	368	11.9	0.423000002	601.5	33.35	5.25	28.1	10.65	25.65
Ajuga chamaepitys	35.66	32.77	Syrian Arab Republic	hypogeogenous rhizome	0	1	0	0	0	0	0	1	1	0	19.65	26.45	12.05	561	136.8	1.1	106.1	364.7	4	4.2	364.7	11.9	0.43499999	572	33.95	6.65	27.3	12.05	26.25
Ajuga chamaepitys	35.66	32.86	Syrian Arab Republic	hypogeogenous rhizome	0	1	0	0	0	0	0	1	1	0	20.65	27.05	13.25	553.5	138	1	106.7	361.8	3.6	4	361.8	11.8	0.448000002	544.1	34.35	7.95	26.4	13.25	26.75
Ajuga chamaepitys	35.71	32.73	Syrian Arab Republic	hypogeogenous rhizome	0	1	0	0	0	0	0	1	1	0	19.15	26.05	11.45	609.1	145.2	1.3	105.4	393.2	4.8	4.8	393.2	12	0.43499999	580.1	33.65	6.05	27.6	11.45	26.05
Ajuga chamaepitys	35.71	33	Syrian Arab Republic	hypogeogenous rhizome	0	1	0	0	0	0	0	1	1	0	17.65	24.65	9.85	840.3	206.9	1.2	105.8	544.9	5.1	5.6	544.9	11.7	0.426000023	585.2	32.05	4.65	27.4	9.85	24.45
Ajuga chamaepitys	35.71	33.22	Syrian Arab Republic	hypogeogenous rhizome	0	1	0	0	0	0	0	1	1	0	15.95	23.45	7.85	886.3	218.9	1.1	104.1	565.6	5	6.1	565.6	11.7	0.413000011	619.3	30.75	2.45	28.3	7.85	23.25
Ajuga chamaepitys	35.72	33.27	Syrian Arab Republic	hypogeogenous rhizome	0	1	0	0	0	0	0	1	1	0	13.75	21.65	5.45	1007.6	247.6	1.3	103.3	638.3	5.7	7.1	638.3	11.7	0.405000019	640.4	28.95	0.05	28.9	5.45	21.45
Ajuga chamaepitys	35.77	33.13	Syrian Arab Republic	hypogeogenous rhizome	0	1	0	0	0	0	0	1	1	0	14.45	22.25	6.15	884.6	217.2	1.2	104.4	567	5.3	5.8	567	11.9	0.411999989	634.6	29.85	0.95	28.9	6.15	22.05
Ajuga chamaepitys	35.77	33.18	Syrian Arab Republic	hypogeogenous rhizome	0	1	0	0	0	0	0	1	1	0	13.95	21.85	5.55	899.5	220.9	1.2	103.9	573.5	5.3	6	573.5	12	0.40999999	644.7	29.45	0.25	29.2	5.55	21.65
Ajuga chamaepitys	35.77	33.22	Syrian Arab Republic	hypogeogenous rhizome	0	1	0	0	0	0	0	1	1	0	13.65	21.65	5.25	910.9	223.5	1.2	103.4	577.9	5.3	6.1	577.9	12	0.409000015	648.2	29.25	-0.15	29.4	5.25	21.45
Ajuga chamaepitys	35.77	33.27	Syrian Arab Republic	hypogeogenous rhizome	0	1	0	0	0	0	0	1	1	0	13.15	21.15	4.65	931.8	227.7	1.2	102.7	587.5	5.3	6.3	587.5	12	0.405000019	654.4	28.75	-0.85	29.6	4.65	20.95
Ajuga chamaepitys	35.77	33.27	Syrian Arab Republic	hypogeogenous rhizome	0	1	0	0	0	0	0	1	1	0	13.15	21.15	4.65	931.8	227.7	1.2	102.7	587.5	5.3	6.3	587.5	12	0.405000019	654.4	28.75	-0.85	29.6	4.65	20.95
Ajuga chamaepitys	35.77	33.31	Syrian Arab Republic	hypogeogenous rhizome	0	1	0	0	0	0	0	1	1	0	10.05	18.35	1.45	970.8	235	1.2	102.1	608.3	5.4	6.5	608.3	11.9	0.395000005	670.1	25.95	-4.15	30.1	1.45	18.15
Ajuga chamaepitys	37.1473	36.21168	Syrian Arab Republic	hypogeogenous rhizome	0	1	0	0	0	0	0	1	1	0	18.05	27.95	7.75	380.8	64.6	0.8	76.3	184.4	5.4	5.4	184.4	11.8	0.350999999	795.7	35.85	2.35	33.5	7.75	27.95
Ajuga comata	48.432	34.79	IRAN	main root	0	0	0	0	0	1	1	0	0	0	9.55	22.65	-3.55	583.5	100.7	1.6	73.9	275	6.8	9.8	218.6	11.8	0.288000011	1020.6	30.65	-10.15	40.8	2.05	22.15
Ajuga comata	53.222	35.951	IRAN	main root	0	0	0	0	0	1	1	0	0	0	6.75	16.85	-4.35	874.3	99.6	48.6	20.4	260.2	165.2	165.2	215.3	9.4	0.294000006	830.6	21.95	-9.95	31.9	5.75	16.85
Ajuga comata	46.93111111	36.01583333	IRAN	main root	0	0	0	0	0	1	1	0	0	0	8.75	21.75	-4.55	546.6	93.5	3.9	68	239.2	13.9	19.8	183.5	12.6	0.303999996	1021.8	30.35	-11.25	41.6	1.25	21.25
Ajuga comata	51.243	36.028	IRAN	main root	0	0	0	0	0	1	1	0	0	0	8.75	21.35	-4.15	700.9	108.2	11.6	57.3	293.4	41.7	51	231	9.3	0.251999998	993.9	27.05	-9.95	37	1.35	20.75
Ajuga comata	44.2256	36.1411	IRAN	main root	0	0	0	0	0	1	1	0	0	0	17.55	30.25	5.25	767.9	124.6	0.4	80.9	364.2	2.7	3	357.9	13	0.325	975.4	38.75	-1.05	39.8	6.55	29.65
Ajuga comata	52.1093	36.3089	IRAN	main root	0	0	0	0	0	1	1	0	0	0	9.05	18.35	-0.95	1103.8	156.6	50.8	33.5	410.9	167.2	167.2	276.4	8.3	0.28599999	761.8	22.05	-6.95	29	10.95	18.35
Ajuga comata	51.1931	36.3563	IRAN	main root	0	0	0	0	0	1	1	0	0	0	8.85	18.85	-1.75	778.9	88.4	36.5	27.9	242.6	113.9	113.9	198	8	0.26500001	814.3	23.05	-6.95	30	5.05	18.85
Ajuga comata	51.543	36.383	IRAN	main root	0	0	0	0	0	1	1	0	0	0	10.15	19.85	-0.15	807.3	106.3	33.7	32.4	285.1	112.3	112.3	207.4	8.4	0.281999993	786.3	23.75	-6.05	29.8	11.85	19.85
Ajuga comata	54.784	36.548	IRAN	main root	0	0	0	0	0	1	1	0	0	0	3.45	13.75	-7.35	549.6	77.7	16.8	41.5	214.6	62.5	62.5	151.2	8.8	0.279999995	825.3	18.95	-12.35	31.3	2.55	13.75
Ajuga comata	49.916	36.9	IRAN	main root	0	0	0	0	0	1	1	0	0	0	8.05	16.95	-2.35	1172.7	135.8	53.7	26.8	390.1	183.9	192.7	316.9	9.4	0.31500001	757.2	21.45	-8.35	29.8	4.85	15.15
Ajuga comata	44.962	37.053	IRAN	main root	0	0	0	0	0	1	1	0	0	0	6.55	18.75	-5.95	930.8	148.4	7.3	69.3	423.6	24.5	30.8	326.3	10.6	0.281999993	967	25.95	-11.75	37.7	-0.75	18.45
Ajuga comata	46.2393	37.0609	IRAN	main root	0	0	0	0	0	1	1	0	0	0	12.65	25.25	0.05	465.6	87	1.5	69.3	208	8.6	15	140.2	13.1	0.328999996	974.1	33.65	-6.35	40	11.45	24.55
Ajuga comata	56.007	37.351	IRAN	main root	0	0	0	0	0	1	1	0	0	0	13.95	24.45	2.75	439.9	72.3	14.3	50.7	183.9	48.1	48.9	137.9	10.4	0.311999989	843.4	30.45	-2.85	33.3	7.75	23.95
Ajuga comata	47.5312	37.3779	IRAN	main root	0	0	0	0	0	1	1	0	0	0	12.55	24.55	-0.25	342.2	59.9	4	61.7	150.6	15.6	21.3	100.8	12.9	0.325	962.9	32.95	-6.55	39.5	11.75	24.05
Ajuga comata	47.048	37.516	IRAN	main root	0	0	0	0	0	1	1	0	0	0	9.55	21.45	-3.05	430.6	73.3	3.7	62.5	187.6	17.1	24.4	131.3	12.9	0.327999997	945.7	29.75	-9.55	39.3	8.65	20.85
Ajuga comata	46.657	37.52	IRAN	main root	0	0	0	0	0	1	1	0	0	0	8.15	19.95	-4.15	435.2	73.9	4.7	59.7	187.8	21	27.9	127.3	11.4	0.300999999	935.7	27.95	-10.05	38	6.85	19.45
Ajuga comata	46.7052	37.5714	IRAN	main root	0	0	0	0	0	1	1	0	0	0	7.85	19.55	-4.45	488.4	80.2	6.3	57.4	210	28.3	37.1	136	11.6	0.304999995	933.6	27.65	-10.35	38	6.65	19.15
Ajuga comata	46.306	37.76	IRAN	main root	0	0	0	0	0	1	1	0	0	0	2.85	15.15	-9.55	622.4	110.1	12.6	58.3	281.4	52.7	67.5	131.8	10.3	0.274000001	965.7	22.65	-14.85	37.5	1.15	14.85
Ajuga comata	46.26	37.788	IRAN	main root	0	0	0	0	0	1	1	0	0	0	5.55	17.55	-6.65	572.4	101.9	11.2	58.4	257.8	47.4	60.2	123	10.4	0.280999994	943	24.95	-12.05	37	4.05	17.15
Ajuga comata	45.774	38.37	IRAN	main root	0	0	0	0	0	1	1	0	0	0	9.75	21.65	-2.95	417.5	72.4	9.6	53	185.7	39.8	52.6	91.8	11.1	0.291000009	957.8	29.45	-8.85	38.3	8.75	21.35
Ajuga comata	56.308	38.389	IRAN	main root	0	0	0	0	0	1	1	0	0	0	16.65	28.35	5.05	306.2	42.9	8.2	44.2	118.7	38.4	41.9	101.1	11.5	0.321000004	904.8	35.35	-0.35	35.7	10.25	23.25
Ajuga comata	45.362	38.445	IRAN	main root	0	0	0	0	0	1	1	0	0	0	12.35	24.55	-0.45	347.6	59.8	6.7	55.5	158.1	27	40.2	75.4	11.1	0.288000011	970.2	32.25	-6.35	38.6	11.25	24.05
Ajuga comata	44.3474	38.4975	IRAN	main root	0	0	0	0	0	1	1	0	0	0	5.55	16.75	-6.55	551.6	99.3	16.9	50.3	234.8	62.1	98	111.6	12.3	0.319000006	907.5	23.95	-14.55	38.5	4.45	16.55
Ajuga comata	44.539	38.531	IRAN	main root	0	0	0	0	0	1	1	0	0	0	2.45	14.25	-9.85	814.2	170.7	23.2	61.2	390.7	94.8	158.6	129.9	11.8	0.305999994	941.6	21.25	-17.35	38.6	6.65	14.05
Ajuga comata	44.665	38.661	IRAN	main root	0	0	0	0	0	1	1	0	0	0	6.35	17.65	-5.85	527.2	107	17.2	59.9	253.7	68.8	113.7	76.3	11.5	0.307999992	915.3	24.45	-12.95	37.4	10.65	17.45
Ajuga comata	47.173	38.666	IRAN	main root	0	0	0	0	0	1	1	0	0	0	6.65	16.55	-4.15	495	94.7	17.3	53.7	220.7	61.1	81.8	86	10.8	0.327999997	806.5	22.65	-10.15	32.8	6.05	16.05
Ajuga comata	45.802	38.705	IRAN	main root	0	0	0	0	0	1	1	0	0	0	6.05	17.05	-6.05	494	85	15.4	53.4	221.7	55	81.3	87.8	11.4	0.308999991	898.1	24.65	-12.25	36.9	5.55	16.65
Ajuga comata	45.81666	38.78333333	IRAN	main root	0	0	0	0	0	1	1	0	0	0	6.55	17.35	-5.45	525.5	87.6	18.3	51.5	230.8	61	91.6	92.9	11.5	0.313000011	891.3	24.95	-11.65	36.6	6.05	16.95
Ajuga comata	48.2948	38.9131	IRAN	main root	0	0	0	0	0	1	1	0	0	0	12.15	22.15	1.75	591	88.8	17.6	38.8	215.3	78	78	119.3	8.7	0.281999993	794.3	27.65	-3.25	30.9	13.75	22.15
Ajuga comata	47.5156	39.2201	IRAN	main root	0	0	0	0	0	1	1	0	0	0	14.15	25.15	3.15	347.9	54.8	6.4	48	141.3	40.5	42.4	65.9	9.9	0.295000005	851.3	31.85	-1.85	33.7	13.05	24.45
Ajuga reptan	44.6721	35.968	IRAN	stolon	0	0	0	1	0	0	1	0	0	1	18.65	31.15	6.35	798.6	132.3	0.2	82.1	383.9	1.8	1.8	377.2	13.8	0.343000007	967.6	40.15	-0.15	40.3	7.75	31.15
Ajuga reptan	44.549	36.724	IRAN	stolon	0	0	0	1	0	0	1	0	0	1	17.25	29.95	4.55	858.6	136	1.4	77.4	397.6	5.4	7.3	357.3	12.5	0.313000011	989.2	37.95	-1.95	39.9	9.85	29.55
Ajuga reptan	42.7197	37.0695	IRAN	stolon	0	0	0	1	0	0	1	0	0	1	16.75	29.15	4.65	952.3	165.7	0.7	82.7	470.5	4	6.5	470.5	13.8	0.344000006	946.3	38.05	-1.95	40	4.65	28.25
Ajuga reptan	43.3096	37.2933	IRAN	stolon	0	0	0	1	0	0	1	0	0	1	6.35	19.45	-6.65	1422	222.6	2.6	73.8	643.6	14	20.3	601.2	13.2	0.323000002	1019.1	27.45	-13.25	40.7	-1.15	19.05
Ajuga reptan	30.432	36.538	TURKEY	stolon	0	0	0	1	0	0	1	0	0	1	7.25	15.95	-0.95	1490.3	341.6	8.3	90.3	869.4	37.4	40.5	842.1	6.9	0.261999989	673.4	20.65	-5.45	26.1	0.95	15.95
Ajuga reptan	35.17972	39.06056	TURKEY	stolon	0	0	0	1	0	0	1	0	0	1	11.35	22.05	0.35	387.6	52.7	4.9	45.9	144.1	28.2	43.9	112.7	12.7	0.35999999	844.9	29.25	-5.95	35.2	10.55	21.65
Ajuga reptan	35.17972	39.06056	TURKEY	stolon	0	0	0	1	0	0	1	0	0	1	11.35	22.05	0.35	387.6	52.7	4.9	45.9	144.1	28.2	43.9	112.7	12.7	0.35999999	844.9	29.25	-5.95	35.2	10.55	21.65
Ballota nigra	46.071	35.491	IRAN	hypogeogenous rhizome	0	1	0	0	0	0	0	1	0	1	10.15	22.75	-2.55	1300.6	239.7	0.5	85	661.3	3.7	4.5	622.6	14.1	0.342000008	984.2	31.35	-9.85	41.2	-1.25	22.25
Ballota nigra	45.6089	36.27	IRAN	hypogeogenous rhizome	0	1	0	0	0	0	0	1	0	1	12.85	25.55	-0.15	835	133.2	1.4	76.7	378.2	6.8	9	362.9	12.1	0.3	999.5	33.85	-6.55	40.4	5.45	25.15
Ballota nigra	51.3899	36.5332	IRAN	hypogeogenous rhizome	0	1	0	0	0	0	0	1	0	1	10.75	19.25	1.75	1233.9	198	52.1	42.4	506.1	175.1	178.3	309.1	6.6	0.26099999	693.4	22.25	-3.05	25.3	12.55	17.25
Ballota nigra	54.4441	36.7763	IRAN	hypogeogenous rhizome	0	1	0	0	0	0	0	1	0	1	16.45	25.35	6.85	543.9	71.9	14.9	37.5	173.4	58.6	58.6	139.8	8.7	0.305999994	728.8	30.15	1.65	28.5	15.15	25.35
Ballota nigra	47.502	37.133	IRAN	hypogeogenous rhizome	0	1	0	0	0	0	0	1	0	1	12.35	23.95	-0.15	282.5	48.6	4	61.3	124.9	13.3	18.5	83.6	12.7	0.325999999	937.1	32.35	-6.55	38.9	11.75	23.45
Ballota nigra	45.129	37.328	IRAN	hypogeogenous rhizome	0	1	0	0	0	0	0	1	0	1	12.25	24.05	-0.35	345.4	59	4.9	62.5	149.5	17.7	21.5	93.6	8.8	0.247000003	953.1	29.65	-6.15	35.8	10.85	23.75
Ballota nigra	45.0323	37.5049	IRAN	hypogeogenous rhizome	0	1	0	0	0	0	0	1	0	1	11.65	23.75	-1.05	321.1	55.8	4.3	63.5	143.1	16.8	20.8	83.9	11.3	0.294000006	962	30.55	-7.95	38.5	10.45	23.25
Ballota nigra	44.9493	37.5764	IRAN	hypogeogenous rhizome	0	1	0	0	0	0	0	1	0	1	10.35	22.55	-2.35	353.4	61.1	4.7	62.5	157.1	18.6	23.9	94.6	12.2	0.307999992	964.6	29.75	-9.65	39.4	9.25	22.05
Ballota nigra	44.4696	38.4265	IRAN	hypogeogenous rhizome	0	1	0	0	0	0	0	1	0	1	4.95	16.45	-7.35	639.8	123.6	20.7	54.6	287.4	76.9	125.3	113	12.1	0.31400001	929.2	23.45	-15.15	38.6	9.25	16.25
Ballota nigra	44.943	38.615	IRAN	hypogeogenous rhizome	0	1	0	0	0	0	0	1	0	1	12.25	24.15	-0.15	349.1	64.4	7.8	58.7	163.4	33.1	55.4	60.8	12.5	0.320000005	944.5	31.85	-7.05	38.9	11.35	23.75
Ballota nigra	48.2948	38.9131	IRAN	hypogeogenous rhizome	0	1	0	0	0	0	0	1	0	1	12.15	22.15	1.75	591	88.8	17.6	38.8	215.3	78	78	119.3	8.7	0.281999993	794.3	27.65	-3.25	30.9	13.75	22.15
Ballota nigra	46.832	39.007	IRAN	hypogeogenous rhizome	0	1	0	0	0	0	0	1	0	1	9.35	19.35	-1.05	510.9	84.7	17.2	47.3	215.6	60	79	96.5	11	0.34000001	790.1	25.65	-6.75	32.4	8.55	18.75
Ballota nigra	44.1503	39.3758	IRAN	hypogeogenous rhizome	0	1	0	0	0	0	0	1	0	1	4.65	16.25	-7.65	398.2	65.8	13.8	45.6	166.2	52.1	86.1	73.9	12.6	0.316000009	932	23.25	-16.45	39.7	9.05	16.05
Ballota nigra	45.799139	35.803879	IRAQ	hypogeogenous rhizome	0	1	0	0	0	0	0	1	0	1	12.85	25.75	0.05	1322.3	220.7	1.3	79.9	629.1	6.6	8.8	614.4	13.3	0.322000003	1001.3	34.25	-6.95	41.2	1.25	25.35
Ballota nigra	28.954071	41.015867	TURKEY	hypogeogenous rhizome	0	1	0	0	0	0	0	1	0	1	14.75	23.05	7.05	784.5	122.5	28.5	46.3	317.9	96.9	96.9	245.9	4.5	0.201999998	638.1	26.45	4.15	22.3	9.15	23.05
Ballota nigra	29.063396	40.883881	TURKEY	hypogeogenous rhizome	0	1	0	0	0	0	0	1	0	1	14.85	22.95	7.15	758.9	116.3	26.8	46.1	305	92.4	92.4	236.7	3.9	0.183000004	627.3	26.15	4.65	21.5	9.35	22.95
[truncated: 26,995 more rows]
